# Supplementary material for: Apparent Lack of BRAFV600E Derived HLA Class I Presented Neoantigens Hampers Neoplastic Cell Targeting by CD8+ T Cells in Langerhans Cell Histiocytosis
Source: Front Immunol. 2020 Jan 10;10:3045. doi: 10.3389/fimmu.2019.03045 (PMC6967030; doi:10.3389/fimmu.2019.03045)
Supplement: Supplementary file 2 [file Table_8.xlsx]

## Sheet: Table S8, JY Mock
Confidence	Annotated Sequence	Modifications	Modifications in Master Proteins	Qvality PEP	Qvality q-value	# Protein Groups	# Proteins	# PSMs	Master Protein Accessions	Master Protein Descriptions	Positions in Master Proteins	# Missed Cleavages	Theo. MH+ [Da]	Confidence (by Search Engine): Mascot	Percolator q-Value (by Search Engine): Mascot	Percolator PEP (by Search Engine): Mascot	Ions Score (by Search Engine): Mascot
High	[N].ILINDAGEVRL.[A]			0.000202549	0	1	3	2	K7ER95	Mitogen-activated protein kinase kinase kinase kinase OS=Homo sapiens GN=MAP4K1 PE=1 SV=1	K7ER95 [139-149]	0	1212.69	High	0	0.0002161	106
High	[Y].VLFENTDSVHL.[A]			0.000216123	0	1	2	2	P42696	RNA-binding protein 34 OS=Homo sapiens GN=RBM34 PE=1 SV=2	P42696 [333-343]	0	1273.64	High	0	0.0003833	96
High	[L].KLIANNTTV.[E]			0.00435536	0.00246951	1	1	2	O96019	Actin-like protein 6A OS=Homo sapiens GN=ACTL6A PE=1 SV=1	O96019 [379-387]	0	973.568	High	0.002399	0.003879	91
High	[V].KLLDISELDMV.[G]	1xOxidation [M10]		2.9796e-05	0	1	6	2	A0A0C4DFX9	Negative elongation factor A OS=Homo sapiens GN=NELFA PE=1 SV=1	A0A0C4DFX9 [266-276]	0	1291.68	High	0	3.595e-05	89
High	[G].SPMSDVVSREL.[H]			9.08267e-05	0	1	1	4	Q15051	IQ calmodulin-binding motif-containing protein 1 OS=Homo sapiens GN=IQCB1 PE=1 SV=1	Q15051 [472-482]	0	1219.6	High	0	0.0001021	84
High	[L].VLFESEFVHV.[V]			0.000888408	0	1	1	1	O43861	Probable phospholipid-transporting ATPase IIB OS=Homo sapiens GN=ATP9B PE=2 SV=4	O43861 [1033-1042]	0	1205.62	High	0	0.0008623	83
High	[T].KLIDETQDMLL.[E]			0.00053818	0	1	1	2	Q5T4S7	E3 ubiquitin-protein ligase UBR4 OS=Homo sapiens GN=UBR4 PE=1 SV=1	Q5T4S7 [4282-4292]	0	1318.69	High	0	0.000539	82
High	[V].KLLDISELDMV.[G]			0.000863035	0	1	6	2	A0A0C4DFX9	Negative elongation factor A OS=Homo sapiens GN=NELFA PE=1 SV=1	A0A0C4DFX9 [266-276]	0	1275.69	High	0	0.0008393	82
Medium	[D].APIAKVGVL.[A]			0.0632225	0.0178403	1	3	4	Q9UHB6	LIM domain and actin-binding protein 1 OS=Homo sapiens GN=LIMA1 PE=1 SV=1	Q9UHB6 [496-504]	0	867.566	Medium	0.01472	0.04619	80
High	[A].APRLQSEVAEL.[K]			0.00049869	0	1	6	4	P53990	IST1 homolog OS=Homo sapiens GN=IST1 PE=1 SV=1	P53990 [107-117]	0	1212.66	High	0	0.0005024	79
High	[A].FLASVVDPRV.[A]			0.00267729	0.00112653	2	3	2	F8VXC8; Q92922	SWI/SNF complex subunit SMARCC2 OS=Homo sapiens GN=SMARCC2 PE=1 SV=1;SWI/SNF complex subunit SMARCC1 OS=Homo sapiens GN=SMARCC1 PE=1 SV=3	F8VXC8 [710-719]; Q92922 [701-710]	0	1102.63	High	0.0008655	0.002438	79
High	[G].RPFNTQESSSL.[H]			5.60016e-05	0	1	2	1	Q32MH5	Protein FAM214A OS=Homo sapiens GN=FAM214A PE=1 SV=2	Q32MH5 [394-404]	0	1265.61	High	0	6.48e-05	79
High	[V].VLFGVETHV.[C]			0.00233239	0.000638055	1	1	3	Q96CN7	Isochorismatase domain-containing protein 1 OS=Homo sapiens GN=ISOC1 PE=1 SV=3	Q96CN7 [206-214]	0	1000.55	High	0.002399	0.004407	78
High	[K].VLLEEGEAQRL.[A]			0.000138056	0	1	2	2	Q5HY81	Ubiquitin-like protein 4A OS=Homo sapiens GN=UBL4A PE=1 SV=2	Q5HY81 [77-87]	0	1256.68	High	0	0.0001515	77
High	[G].VIAEILRGV.[R]			0.000256433	0	1	2	3	O00567	Nucleolar protein 56 OS=Homo sapiens GN=NOP56 PE=1 SV=4	O00567 [117-125]	0	969.609	High	0	0.00027	77
High	[F].RLLEEEGVSL.[P-]			0.00271978	0.00112653	1	2	2	Q9H6Q4	Cytosolic Fe-S cluster assembly factor NARFL OS=Homo sapiens GN=NARFL PE=1 SV=1	Q9H6Q4 [279-288]	0	1144.62	High	0.0008655	0.00248	76
High	[S].SPAVERLISSL.[L]			5.40547e-05	0	1	3	9	Q9BQ52	Zinc phosphodiesterase ELAC protein 2 OS=Homo sapiens GN=ELAC2 PE=1 SV=2	Q9BQ52 [618-628]	0	1171.67	High	0	7.369e-05	75
High	[A].SPMSADRVVAF.[M]			8.61318e-05	0	1	3	3	P10589	COUP transcription factor 1 OS=Homo sapiens GN=NR2F1 PE=1 SV=1	P10589 [285-295]	0	1179.58	High	0	9.734e-05	75
High	[Q].GLADASLLKKV.[G]			0.00225853	0.000638055	1	2	4	Q9UBB4	Ataxin-10 OS=Homo sapiens GN=ATXN10 PE=1 SV=1	Q9UBB4 [443-453]	0	1114.68	High	0.002399	0.003831	75
High	[L].ALVDVIEDKL.[K]			0.00132034	0	2	11	2	P07195; P00338	L-lactate dehydrogenase B chain OS=Homo sapiens GN=LDHB PE=1 SV=2;L-lactate dehydrogenase A chain OS=Homo sapiens GN=LDHA PE=1 SV=2	P07195 [50-59]; P00338 [49-58]	0	1114.64	High	0	0.001253	75
High	[G].PLFSGPVVAV.[S]			0.0340954	0.00949521	1	1	1	Q8IWI9	MAX gene-associated protein OS=Homo sapiens GN=MGA PE=1 SV=3	Q8IWI9 [2571-2580]	0	985.572	High	0.008955	0.02649	74
High	[A].SLMSQVSYRHL.[V]			8.02472e-05	0	1	1	1	P52333	Tyrosine-protein kinase JAK3 OS=Homo sapiens GN=JAK3 PE=1 SV=2	P52333 [574-584]	0	1320.67	High	0	9.112e-05	74
Medium	[M].NPASKVIAL.[K]			0.0590285	0.0166024	2	8	3	Q00610; P53675	Clathrin heavy chain 1 OS=Homo sapiens GN=CLTC PE=1 SV=5;Clathrin heavy chain 2 OS=Homo sapiens GN=CLTCL1 PE=1 SV=2	Q00610 [74-82]; P53675 [74-82]	0	912.551	Medium	0.01398	0.04327	74
High	[A].KLYEIGAGTSEV.[R]			4.17007e-05	0	1	2	2	A0A0A0MT83	Isovaleryl-CoA dehydrogenase, mitochondrial OS=Homo sapiens GN=IVD PE=1 SV=1	A0A0A0MT83 [401-412]	0	1266.66	High	0	4.917e-05	73
High	[T].KLIDETQDMLL.[E]	1xOxidation [M9]		0.000467515	0	1	1	2	Q5T4S7	E3 ubiquitin-protein ligase UBR4 OS=Homo sapiens GN=UBR4 PE=1 SV=1	Q5T4S7 [4282-4292]	0	1334.69	High	0	0.000816	73
High	[S].KLWEMDNMLI.[Q]	1xOxidation [M]		0.0021055	0.000638055	1	3	4	Q96HT8	MORF4 family-associated protein 1-like 1 OS=Homo sapiens GN=MRFAP1L1 PE=1 SV=1	Q96HT8 [56-65]	0	1308.63	High	0.002049	0.003019	73
High	[L].RPIVIDGSNVAM.[S]			0.000438264	0	1	4	2	Q9C0D7	Probable ribonuclease ZC3H12C OS=Homo sapiens GN=ZC3H12C PE=1 SV=2	Q9C0D7 [246-257]	0	1271.68	High	0	0.000445	73
High	[M].KLADDVDLEQV.[A]			0.00172848	0	1	1	2	P55072	Transitional endoplasmic reticulum ATPase OS=Homo sapiens GN=VCP PE=1 SV=4	P55072 [389-399]	0	1244.64	High	0	0.001612	72
High	[G].SLAELKGFEV.[K]			0.0160585	0.00648922	1	2	1	Q07864	DNA polymerase epsilon catalytic subunit A OS=Homo sapiens GN=POLE PE=1 SV=5	Q07864 [964-973]	0	1092.59	High	0.005774	0.01348	72
High	[Q].KPSGVSAAL.[A]			0.00806535	0.00471609	1	1	2	Q9Y3A4	Ribosomal RNA-processing protein 7 homolog A OS=Homo sapiens GN=RRP7A PE=1 SV=2	Q9Y3A4 [125-133]	0	829.478	High	0.004223	0.007033	72
High	[E].AMADAGILRL.[Y]			0.00263536	0.00112653	1	1	1	Q9P2J5	Leucine--tRNA ligase, cytoplasmic OS=Homo sapiens GN=LARS PE=1 SV=2	Q9P2J5 [758-767]	0	1030.57	High	0.0008655	0.002401	71
High	[G].RLWNMPENNGL.[H]			0.000100404	0	1	1	2	Q9UK59	Lariat debranching enzyme OS=Homo sapiens GN=DBR1 PE=1 SV=2	Q9UK59 [301-311]	0	1343.65	High	0	0.0001125	71
High	[R].ALAEIAKAEL.[D]			0.00213998	0.000638055	1	1	3	P23246	Splicing factor, proline- and glutamine-rich OS=Homo sapiens GN=SFPQ PE=1 SV=2	P23246 [343-352]	0	1028.6	High	0.0004913	0.00197	71
High	[T].RPFEDQTSL.[E]			0.00362492	0.00224124	1	2	2	Q9H7B2	Ribosome production factor 2 homolog OS=Homo sapiens GN=RPF2 PE=1 SV=2	Q9H7B2 [70-78]	0	1092.53	High	0.002049	0.003267	71
High	[G].ALCEENMRGV.[R]			0.00253974	0.000638055	1	1	3	P13639	Elongation factor 2 OS=Homo sapiens GN=EEF2 PE=1 SV=4	P13639 [691-700]	0	1121.51	High	0.0004913	0.00232	71
High	[V].RPQSGANGL.[P]			0.00785928	0.00471609	1	1	4	Q8WVX3	Uncharacterized protein C4orf3 OS=Homo sapiens GN=C4orf3 PE=1 SV=2	Q8WVX3 [31-39]	0	899.469	High	0.007083	0.02145	71
High	[K].RPMPGMQQQM.[P]			0.000750738	0	1	3	2	A0A0A0MT49	Transcription activator BRG1 OS=Homo sapiens GN=SMARCA4 PE=1 SV=1	A0A0A0MT49 [208-217]	0	1203.54	High	0	0.0007358	71
High	[L].KLSEELSGGRL.[K]			0.000525712	0	1	2	1	P61158	Actin-related protein 3 OS=Homo sapiens GN=ACTR3 PE=1 SV=3	P61158 [348-358]	0	1188.66	High	0	0.0005267	70
High	[V].APLAVFQML.[K]	1xOxidation [M8]		0.00567627	0.00295976	1	6	6	B8ZZ87	Mitotic-spindle organizing protein 2B OS=Homo sapiens GN=MZT2B PE=1 SV=1	B8ZZ87 [68-76]	0	1005.54	High	0.003218	0.00588	70
High	[Q].FLIGDEAATHL.[K]			0.000750738	0	1	12	1	P34949	Mannose-6-phosphate isomerase OS=Homo sapiens GN=MPI PE=1 SV=2	P34949 [169-179]	0	1186.61	High	0	0.0007389	69
High	[G].RPQLKGVVL.[C]			0.00688767	0.00397012	1	1	5	O15235	28S ribosomal protein S12, mitochondrial OS=Homo sapiens GN=MRPS12 PE=1 SV=1	O15235 [55-63]	0	1009.65	High	0.003727	0.006039	69
High	[K].VLLSDSNLHDA.[-]			0.00455227	0.00246951	1	2	1	Q6FI81	Anamorsin OS=Homo sapiens GN=CIAPIN1 PE=1 SV=2	Q6FI81 [302-312]	0	1183.6	High	0.002399	0.00405	69
High	[D].KPIAVGSMSML.[S]			0.00072076	0	1	4	2	Q9UBT6	DNA polymerase kappa OS=Homo sapiens GN=POLK PE=1 SV=1	Q9UBT6 [126-136]	0	1133.61	High	0	0.0007096	69
High	[D].ILDQKINEV.[S]			0.0113514	0.00518998	1	2	4	P11926	Ornithine decarboxylase OS=Homo sapiens GN=ODC1 PE=1 SV=2	P11926 [23-31]	0	1071.6	High	0.004524	0.009734	69
High	[K].NLIDAGVDALRV.[G]			0.000652743	0	1	2	2	P12268	Inosine-5'-monophosphate dehydrogenase 2 OS=Homo sapiens GN=IMPDH2 PE=1 SV=2	P12268 [312-323]	0	1255.7	High	0	0.0006474	69
High	[E].RLSEAIVTV.[I]			0.00963465	0.00518998	1	1	3	Q5SWH9	Transmembrane protein 69 OS=Homo sapiens GN=TMEM69 PE=2 SV=1	Q5SWH9 [181-189]	0	987.583	High	0.004501	0.008316	69
High	[Y].KIMDATNILV.[S]			0.00717053	0.00456598	1	2	3	P40763	Signal transducer and activator of transcription 3 OS=Homo sapiens GN=STAT3 PE=1 SV=2	P40763 [658-667]	0	1117.63	High	0.004056	0.006252	69
High	[S].LLQDGEFSMDLR.[T]			2.52607e-05	0	1	2	1	P07737	Profilin-1 OS=Homo sapiens GN=PFN1 PE=1 SV=2	P07737 [78-89]	0	1423.69	High	0	3.092e-05	69
High	[T].SPISSNSHRSL.[D]			0.000456662	0	1	1	2	Q9NR09	Baculoviral IAP repeat-containing protein 6 OS=Homo sapiens GN=BIRC6 PE=1 SV=2	Q9NR09 [581-591]	0	1184.6	High	0	0.0004621	69
Medium	[E].NLAEKLIGV.[L]			0.0590285	0.0166024	1	2	1	Q86X10	Ral GTPase-activating protein subunit beta OS=Homo sapiens GN=RALGAPB PE=1 SV=1	Q86X10 [190-198]	0	956.578	Medium	0.01402	0.04337	69
High	[M].FLYNLTLQRA.[T]			0.0011714	0	1	3	1	Q15393	Splicing factor 3B subunit 3 OS=Homo sapiens GN=SF3B3 PE=1 SV=4	Q15393 [2-11]	0	1238.69	High	0	0.001119	69
High	[T].VLYGGLLEHL.[A]			0.000750738	0	1	3	1	Q86UT8	Coiled-coil domain-containing protein 84 OS=Homo sapiens GN=CCDC84 PE=1 SV=1	Q86UT8 [84-93]	0	1113.63	High	0	0.0007353	69
High	[A].ILQTEVDALRL.[R]			0.000200174	0	2	6	1	X6RLX0; O15083	ELKS/Rab6-interacting/CAST family member 1 OS=Homo sapiens GN=ERC1 PE=1 SV=1;ERC protein 2 OS=Homo sapiens GN=ERC2 PE=1 SV=3	X6RLX0 [519-529]; O15083 [487-497]	0	1270.74	High	0	0.0002144	68
High	[R].ALGEEALLRYV.[L]			4.14555e-05	0	1	2	1	Q92503	SEC14-like protein 1 OS=Homo sapiens GN=SEC14L1 PE=1 SV=2	Q92503 [357-367]	0	1233.68	High	0	4.899e-05	68
High	[Q].ALLENGIIHHV.[ST]			0.00322656	0.00210006	2	2	3	Q8TCU6; Q70Z35	Phosphatidylinositol 3,4,5-trisphosphate-dependent Rac exchanger 1 protein OS=Homo sapiens GN=PREX1 PE=1 SV=3;Phosphatidylinositol 3,4,5-trisphosphate-dependent Rac exchanger 2 protein OS=Homo sapiens GN=PREX2 PE=2 SV=1	Q8TCU6 [469-479]; Q70Z35 [437-447]	0	1215.68	High	0.001619	0.002916	68
Medium	[P].KLLARISKL.[L]			0.12043	0.0297693	1	1	2	Q8ND61	Uncharacterized protein C3orf20 OS=Homo sapiens GN=C3orf20 PE=2 SV=2	Q8ND61 [20-28]	0	1041.71	Medium	0.02415	0.08383	68
High	[S].SPRELLSNSEQL.[N]			0.000420598	0	1	1	2	O14879	Interferon-induced protein with tetratricopeptide repeats 3 OS=Homo sapiens GN=IFIT3 PE=1 SV=1	O14879 [478-489]	0	1372.71	High	0	0.0004292	68
High	[G].TGSSPRGPGCSL.[R]			0.000176857	0	1	3	1	Q9NQT4	Exosome complex component RRP46 OS=Homo sapiens GN=EXOSC5 PE=1 SV=1	Q9NQT4 [17-28]	0	1118.53	High	0	0.0001909	68
High	[M].RLQDELVTL.[R]			0.00464248	0.00246951	1	6	2	H3BQK9	Microtubule-actin cross-linking factor 1, isoforms 1/2/3/5 OS=Homo sapiens GN=MACF1 PE=1 SV=1	H3BQK9 [543-551]	0	1086.62	High	0.002399	0.004123	68
High	[A].RLVQGSILKKV.[L]			4.32026e-05	0	1	1	3	P12004	Proliferating cell nuclear antigen OS=Homo sapiens GN=PCNA PE=1 SV=1	P12004 [5-15]	0	1240.81	High	0	5.093e-05	68
High	[D].KPIAVGSMSML.[S]	1xOxidation [M]		0.000425573	0	1	4	5	Q9UBT6	DNA polymerase kappa OS=Homo sapiens GN=POLK PE=1 SV=1	Q9UBT6 [126-136]	0	1149.6	High	0	0.0004334	68
High	[L].KLLDFGSLSNL.[Q]			0.000513529	0	1	1	2	P08708	40S ribosomal protein S17 OS=Homo sapiens GN=RPS17 PE=1 SV=2	P08708 [107-117]	0	1206.67	High	0	0.0005162	68
High	[N].RPLGAGEAL.[R]			0.0162944	0.00648922	1	1	2	Q96SI9	Spermatid perinuclear RNA-binding protein OS=Homo sapiens GN=STRBP PE=1 SV=1	Q96SI9 [256-264]	0	883.5	High	0.005774	0.01364	68
High	[T].APTQEKIFAVL.[C]			0.00103836	0	1	2	1	F5GXF9	AF4/FMR2 family member 1 OS=Homo sapiens GN=AFF1 PE=1 SV=2	F5GXF9 [1039-1049]	0	1216.69	High	0	0.0009962	68
High	[R].APSSVAHTSM.[S]	1xOxidation [M10]		0.000398916	0	1	5	1	Q9Y5U2	Protein TSSC4 OS=Homo sapiens GN=TSSC4 PE=1 SV=3	Q9Y5U2 [107-116]	0	1003.45	High	0	0.0004081	68
High	[G].APALARTLQSL.[P]			0.000214853	0	1	1	3	Q96HA7	Tonsoku-like protein OS=Homo sapiens GN=TONSL PE=1 SV=2	Q96HA7 [1203-1213]	0	1140.67	High	0	0.0002291	68
High	[S].TPSLVKSTSQL.[L]			0.000528802	0	1	1	8	Q06055	ATP synthase F(0) complex subunit C2, mitochondrial OS=Homo sapiens GN=ATP5G2 PE=2 SV=1	Q06055 [10-20]	0	1160.65	High	0	0.0007211	68
Medium	[S].LQMAKLAL.[E]			0.0969402	0.0245566	1	2	1	O15013	Rho guanine nucleotide exchange factor 10 OS=Homo sapiens GN=ARHGEF10 PE=1 SV=4	O15013 [847-854]	0	887.538	Medium	0.02028	0.06813	68
High	[S].MLIEEGGLQHL.[Y]			0.000221282	0	1	1	2	Q9C0D3	Protein zyg-11 homolog B OS=Homo sapiens GN=ZYG11B PE=1 SV=2	Q9C0D3 [688-698]	0	1239.64	High	0	0.0006957	67
High	[N].RPYAAGGKKL.[A]			0.000733462	0	1	1	1	Q9H7U1	Serine-rich coiled-coil domain-containing protein 2 OS=Homo sapiens GN=CCSER2 PE=1 SV=2	Q9H7U1 [292-301]	0	1060.63	High	0	0.0007216	67
High	[S].ALNEEAGRLLL.[E]			0.000535036	0	1	2	4	Q16763	Ubiquitin-conjugating enzyme E2 S OS=Homo sapiens GN=UBE2S PE=1 SV=2	Q16763 [128-138]	0	1198.68	High	0	0.0005377	67
Medium	[R].ALLSAVTRL.[L]			0.0736399	0.0205558	2	7	2	P35221; P26232	Catenin alpha-1 OS=Homo sapiens GN=CTNNA1 PE=1 SV=1;Catenin alpha-2 OS=Homo sapiens GN=CTNNA2 PE=1 SV=5	P35221 [130-138]; P26232 [129-137]	0	943.593	Medium	0.01889	0.0618	67
High	[R].SLHDAIMIV.[R]			0.0250521	0.00737872	1	1	4	Q99832	T-complex protein 1 subunit eta OS=Homo sapiens GN=CCT7 PE=1 SV=2	Q99832 [388-396]	0	998.534	High	0.006678	0.02025	66
High	[A].GPRAGGSVVL.[G]			0.0052218	0.00246951	1	1	2	Q9Y2E6	E3 ubiquitin-protein ligase DTX4 OS=Homo sapiens GN=DTX4 PE=1 SV=2	Q9Y2E6 [37-46]	0	912.526	High	0.002399	0.004621	66
High	[R].RPAETNLRHTC.[K]			1.37609e-05	0	1	1	1	P15104	Glutamine synthetase OS=Homo sapiens GN=GLUL PE=1 SV=4	P15104 [107-117]	0	1297.64	High	0	1.744e-05	66
High	[A].RPAEVGGMQL.[R]			0.00480453	0.00246951	1	6	5	P33316	Deoxyuridine 5'-triphosphate nucleotidohydrolase, mitochondrial OS=Homo sapiens GN=DUT PE=1 SV=4	P33316 [105-114]	0	1057.55	High	0.002399	0.004263	66
Medium	[N].RPMGAGEAL.[R]			0.0466195	0.0133765	1	2	2	Q12906	Interleukin enhancer-binding factor 3 OS=Homo sapiens GN=ILF3 PE=1 SV=3	Q12906 [264-272]	0	901.456	Medium	0.01192	0.0351	66
High	[I].SLADIAQKL.[Q]			0.00402471	0.00224124	1	1	3	O43242	26S proteasome non-ATPase regulatory subunit 3 OS=Homo sapiens GN=PSMD3 PE=1 SV=2	O43242 [418-426]	0	958.557	High	0.002049	0.003596	66
High	[T].SPIGASGVAH.[R]			6.88399e-05	0	1	1	2	O95155	Ubiquitin conjugation factor E4 B OS=Homo sapiens GN=UBE4B PE=1 SV=1	O95155 [65-74]	0	895.463	High	0	7.892e-05	66
High	[D].ILAAVETRL.[S]			0.00665062	0.0034656	1	1	1	Q9NVF7	F-box only protein 28 OS=Homo sapiens GN=FBXO28 PE=1 SV=1	Q9NVF7 [142-150]	0	985.604	High	0.003018	0.005825	66
High	[Q].RLQESLKKV.[N]			0.00285076	0.00112653	1	4	1	H3BND4	Pyridoxal-dependent decarboxylase domain-containing protein 1 OS=Homo sapiens GN=PDXDC1 PE=1 SV=1	H3BND4 [384-392]	0	1100.68	High	0.0008655	0.002594	65
High	[D].VLFNIDGQGNHV.[P]			0.000166729	0	1	1	1	P23771	Trans-acting T-cell-specific transcription factor GATA-3 OS=Homo sapiens GN=GATA3 PE=1 SV=1	P23771 [49-60]	0	1312.66	High	0	0.0001808	65
High	[R].RLNEAAVTV.[S]			0.00559316	0.00295976	1	2	4	O95273	Cyclin-D1-binding protein 1 OS=Homo sapiens GN=CCNDBP1 PE=1 SV=2	O95273 [55-63]	0	972.547	High	0.002708	0.004932	65
High	[D].MLANDIARL.[M]			0.00431271	0.00246951	1	3	3	A0A024R571	EH domain-containing protein 1 OS=Homo sapiens GN=EHD1 PE=1 SV=1	A0A024R571 [399-407]	0	1016.56	High	0.002399	0.003843	65
High	[L].GLQDFDLIRV.[I]			0.00388734	0.00224124	1	8	4	P41743	Protein kinase C iota type OS=Homo sapiens GN=PRKCI PE=1 SV=2	P41743 [250-259]	0	1175.64	High	0.002049	0.003487	65
Medium	[R].SPLLQGGAL.[S]			0.0495901	0.0141472	1	2	4	Q86VP6	Cullin-associated NEDD8-dissociated protein 1 OS=Homo sapiens GN=CAND1 PE=1 SV=2	Q86VP6 [744-752]	0	855.493	Medium	0.01234	0.03694	65
High	[D].KLLDLMPRL.[M]			0.0021055	0.000638055	1	1	5	Q96HW7	Integrator complex subunit 4 OS=Homo sapiens GN=INTS4 PE=1 SV=2	Q96HW7 [779-787]	0	1098.67	High	0.0004913	0.001946	64
High	[IL].IPKNNPPTL.[VE]			0.00658459	0.0034656	2	14	4	B0QY01; B4E0Y9	Target of Myb protein 1 (Fragment) OS=Homo sapiens GN=TOM1 PE=1 SV=8;Serine/threonine-protein kinase 26 OS=Homo sapiens GN=STK26 PE=1 SV=1	B0QY01 [98-106]; B4E0Y9 [253-261]	0	993.573	High	0.003018	0.005776	64
High	[N].RPMGAGEAL.[R]	1xOxidation [M3]		0.0135817	0.00617504	1	2	3	Q12906	Interleukin enhancer-binding factor 3 OS=Homo sapiens GN=ILF3 PE=1 SV=3	Q12906 [264-272]	0	917.451	High	0.00547	0.01155	64
High	[F].HQIEAVDGEEL.[Q]			0.00133541	0	1	3	1	Q9UI14	Prenylated Rab acceptor protein 1 OS=Homo sapiens GN=RABAC1 PE=1 SV=1	Q9UI14 [170-180]	0	1239.59	High	0	0.001265	64
High	[D].TMAKESSIIGV.[T]	1xOxidation [M2]		0.000853084	0	1	1	1	Q08257	Quinone oxidoreductase OS=Homo sapiens GN=CRYZ PE=1 SV=1	Q08257 [259-269]	0	1151.6	High	0	0.000832	64
High	[A].KLVSEKLASYQA.[A]			8.87093e-05	0	1	6	2	A0A087WUS5	Myc proto-oncogene protein OS=Homo sapiens GN=MYC PE=1 SV=1	A0A087WUS5 [158-169]	0	1336.75	High	0	9.997e-05	64
High	[L].YLLGHDIRI.[S]			0.00187757	0.000638055	1	1	3	Q09328	Alpha-1,6-mannosylglycoprotein 6-beta-N-acetylglucosaminyltransferase A OS=Homo sapiens GN=MGAT5 PE=2 SV=1	Q09328 [309-317]	0	1099.63	High	0.0004913	0.001745	63
High	[A].HLMEIQVNGGTV.[A]			0.000462057	0	1	5	2	P39023	60S ribosomal protein L3 OS=Homo sapiens GN=RPL3 PE=1 SV=2	P39023 [179-190]	0	1297.66	High	0	0.0004673	63
High	[S].FPRAPSTSDSV.[R]			0.000963355	0	1	3	3	A0A1W2PPZ5	Transcription elongation factor A protein 1 OS=Homo sapiens GN=TCEA1 PE=1 SV=1	A0A1W2PPZ5 [130-140]	0	1163.57	High	0	0.000931	63
High	[R].RPIATAGLHRQL.[L]			4.69208e-05	0	1	4	1	A0A087WUM3	NADH dehydrogenase [ubiquinone] 1 subunit C2, isoform 2 OS=Homo sapiens GN=NDUFC2-KCTD14 PE=1 SV=1	A0A087WUM3 [50-61]	0	1332.79	High	0	5.517e-05	63
High	[T].ALFEESGLIRI.[T]			0.000853084	0	1	1	2	Q9NYQ7	Cadherin EGF LAG seven-pass G-type receptor 3 OS=Homo sapiens GN=CELSR3 PE=1 SV=2	Q9NYQ7 [2811-2821]	0	1247.7	High	0	0.0008313	63
High	[S].VLLELQQHL.[V]			0.00153758	0	1	1	1	Q70SY1	Cyclic AMP-responsive element-binding protein 3-like protein 2 OS=Homo sapiens GN=CREB3L2 PE=1 SV=3	Q70SY1 [488-496]	0	1092.64	High	0	0.001441	63
High	[N].QLIENVSIYRI.[S]			0.000501624	0	1	1	1	Q5SW96	Low density lipoprotein receptor adapter protein 1 OS=Homo sapiens GN=LDLRAP1 PE=1 SV=3	Q5SW96 [106-116]	0	1347.76	High	0	0.0005064	63
High	[L].RLLETVIDV.[S]			0.0161758	0.00648922	1	2	3	P57678	Gem-associated protein 4 OS=Homo sapiens GN=GEMIN4 PE=1 SV=2	P57678 [456-464]	0	1057.63	High	0.007145	0.02157	63
High	[S].VPVAKTAEL.[S]			0.0142419	0.00638819	1	1	3	P49790	Nuclear pore complex protein Nup153 OS=Homo sapiens GN=NUP153 PE=1 SV=2	P49790 [551-559]	0	927.551	High	0.005553	0.0121	63
High	[L].RMFDQQEIQV.[L]			0.00126163	0	1	1	1	Q15386	Ubiquitin-protein ligase E3C OS=Homo sapiens GN=UBE3C PE=1 SV=3	Q15386 [953-962]	0	1293.63	High	0	0.001199	63
High	[D].IVDGNHRLTL.[G]			0.00168119	0	3	8	6	C9JY79; Q01082; O15020	Spectrin beta chain OS=Homo sapiens GN=SPTBN4 PE=1 SV=2;Spectrin beta chain, non-erythrocytic 1 OS=Homo sapiens GN=SPTBN1 PE=1 SV=2;Spectrin beta chain, non-erythrocytic 2 OS=Homo sapiens GN=SPTBN2 PE=1 SV=3	C9JY79 [145-154]; Q01082 [138-147]; O15020 [141-150]	0	1137.64	High	0.0004913	0.001739	63
High	[G].RLSDAQIYV.[D]			0.00947444	0.00518998	1	1	2	O14879	Interferon-induced protein with tetratricopeptide repeats 3 OS=Homo sapiens GN=IFIT3 PE=1 SV=1	O14879 [109-117]	0	1064.57	High	0.004501	0.008179	63
High	[I].KIMDVGQSYVV.[N]			0.00159009	0	1	3	1	Q16877	6-phosphofructo-2-kinase/fructose-2,6-bisphosphatase 4 OS=Homo sapiens GN=PFKFB4 PE=2 SV=6	Q16877 [217-227]	0	1238.64	High	0	0.001492	63
High	[F].KLIGDTPIDTFL.[M]			0.000525712	0	2	5	4	P19793; A0A0G2JKR7	Retinoic acid receptor RXR-alpha OS=Homo sapiens GN=RXRA PE=1 SV=1;Retinoic acid receptor RXR-beta OS=Homo sapiens GN=RXRB PE=1 SV=1	P19793 [440-451]; A0A0G2JKR7 [325-336]	0	1332.74	High	0	0.0005286	63
High	[E].RLIGDAAKNQV.[A]			0.00392616	0.00224124	1	15	4	P34931	Heat shock 70 kDa protein 1-like OS=Homo sapiens GN=HSPA1L PE=1 SV=2	P34931 [51-61]	0	1184.67	High	0.002049	0.003518	63
High	[S].RLQESVMEA.[S]			0.00342955	0.00224124	1	1	3	O60216	Double-strand-break repair protein rad21 homolog OS=Homo sapiens GN=RAD21 PE=1 SV=2	O60216 [450-458]	0	1062.52	High	0.002049	0.003088	63
High	[L].RQLEEEGITFV.[P]			0.000200174	0	1	3	5	Q92503	SEC14-like protein 1 OS=Homo sapiens GN=SEC14L1 PE=1 SV=2	Q92503 [168-178]	0	1320.68	High	0	0.0002657	63
High	[K].RLQEEINEV.[K]			0.00570427	0.00295976	1	1	3	Q70UQ0	Inhibitor of nuclear factor kappa-B kinase-interacting protein OS=Homo sapiens GN=IKBIP PE=1 SV=1	Q70UQ0 [121-129]	0	1129.58	High	0.005466	0.01136	62
High	[V].KLWEVSSGELLL.[S]			0.00165338	0	1	5	1	Q9BV38	WD repeat-containing protein 18 OS=Homo sapiens GN=WDR18 PE=1 SV=2	Q9BV38 [199-210]	0	1373.77	High	0	0.001546	62
High	[N].ILLDDNMQIRL.[S]			0.000253427	0	2	5	2	J3KNN3; H3BTI9	Phosphorylase b kinase gamma catalytic chain, liver/testis isoform OS=Homo sapiens GN=PHKG2 PE=1 SV=1;Phosphorylase b kinase gamma catalytic chain, liver/testis isoform (Fragment) OS=Homo sapiens GN=PHKG2 PE=1 SV=1	J3KNN3 [159-169]; H3BTI9 [51-61]	0	1343.74	High	0	0.0002668	62
High	[F].KMFDLNGDGEV.[D]			0.00185705	0.000638055	1	7	2	A0A0U1RRK1	Calcium uptake protein 1, mitochondrial OS=Homo sapiens GN=MICU1 PE=1 SV=1	A0A0U1RRK1 [232-242]	0	1224.56	High	0.0004913	0.001725	62
High	[R].ALDVQGIYRV.[S]			0.00252632	0.000638055	1	1	1	Q9P107	GEM-interacting protein OS=Homo sapiens GN=GMIP PE=1 SV=2	Q9P107 [579-588]	0	1133.63	High	0.0004913	0.002316	62
High	[G].RIIDTVAQV.[I]			0.0161758	0.00648922	1	1	2	Q9UKK3	Poly [ADP-ribose] polymerase 4 OS=Homo sapiens GN=PARP4 PE=1 SV=3	Q9UKK3 [631-639]	0	1014.59	High	0.005774	0.01358	62
High	[A].RPSQNLLQL.[R]			0.00512044	0.00246951	1	2	4	Q71SY5	Mediator of RNA polymerase II transcription subunit 25 OS=Homo sapiens GN=MED25 PE=1 SV=2	Q71SY5 [577-585]	0	1068.62	High	0.002399	0.004529	62
High	[C].KMVDGVGVCTV.[C]			0.00239554	0.000638055	1	2	1	Q5T4S7	E3 ubiquitin-protein ligase UBR4 OS=Homo sapiens GN=UBR4 PE=1 SV=1	Q5T4S7 [1683-1693]	0	1107.55	High	0.0004913	0.002202	62
High	[L].VLAEDEEMNRM.[H]			0.000475822	0	2	3	1	P04899; P08754	Guanine nucleotide-binding protein G(i) subunit alpha-2 OS=Homo sapiens GN=GNAI2 PE=1 SV=3;Guanine nucleotide-binding protein G(k) subunit alpha OS=Homo sapiens GN=GNAI3 PE=1 SV=3	P04899 [234-244]; P08754 [233-243]	0	1336.59	High	0	0.0004821	62
High	[F].IPGMVGPIL.[E]			0.000997306	0	1	2	5	Q92608	Dedicator of cytokinesis protein 2 OS=Homo sapiens GN=DOCK2 PE=1 SV=2	Q92608 [1085-1093]	0	896.527	High	0	0.0009608	62
High	[T].RPYSQVNVL.[N]			0.00497213	0.00246951	1	1	2	P46939	Utrophin OS=Homo sapiens GN=UTRN PE=1 SV=2	P46939 [165-173]	0	1075.59	High	0.004056	0.006225	62
Medium	[M].KLMDEVAGIVA.[A]			0.0531924	0.0146386	1	2	2	O00154	Cytosolic acyl coenzyme A thioester hydrolase OS=Homo sapiens GN=ACOT7 PE=1 SV=3	O00154 [252-262]	0	1145.62	Medium	0.01274	0.0395	62
High	[Y].KLAENIDAQL.[K]			0.00362492	0.00224124	1	2	2	P37198	Nuclear pore glycoprotein p62 OS=Homo sapiens GN=NUP62 PE=1 SV=3	P37198 [435-444]	0	1114.61	High	0.002049	0.003256	62
High	[A].RPIFKDTQGSL.[D]			0.000253427	0	1	3	1	A6NIW2	Dedicator of cytokinesis protein 11 OS=Homo sapiens GN=DOCK11 PE=1 SV=2	A6NIW2 [532-542]	0	1261.69	High	0	0.0002671	62
High	[V].KIMTEKELLAV.[A]	1xOxidation [M3]		0.00132034	0	1	4	5	E7EMK3	Flotillin-2 OS=Homo sapiens GN=FLOT2 PE=1 SV=1	E7EMK3 [131-141]	0	1290.73	High	0	0.00125	62
High	[N].RPLSLKDQQTF.[A]			0.000278501	0	1	1	2	Q15628	Tumor necrosis factor receptor type 1-associated DEATH domain protein OS=Homo sapiens GN=TRADD PE=1 SV=2	Q15628 [212-222]	0	1332.73	High	0	0.0002921	62
High	[R].QLLDQVEQI.[Q]			0.0142419	0.00638819	1	1	4	Q7Z7H5	Transmembrane emp24 domain-containing protein 4 OS=Homo sapiens GN=TMED4 PE=1 SV=1	Q7Z7H5 [162-170]	0	1085.58	High	0.005553	0.01203	61
High	[K].RLDDSLLYL.[R]			0.0320262	0.00912662	1	3	3	S4R455	39S ribosomal protein L19, mitochondrial (Fragment) OS=Homo sapiens GN=MRPL19 PE=1 SV=1	S4R455 [7-15]	0	1107.6	High	0.008777	0.02515	61
High	[C].FLAHDQAVRTL.[Q]			0.000324628	0	1	3	2	Q8WUA4	General transcription factor 3C polypeptide 2 OS=Homo sapiens GN=GTF3C2 PE=1 SV=2	Q8WUA4 [609-619]	0	1270.69	High	0	0.0003362	61
High	[I].SLADDSVLERL.[N]			0.00121227	0	1	1	1	Q9NU22	Midasin OS=Homo sapiens GN=MDN1 PE=1 SV=2	Q9NU22 [1471-1481]	0	1217.64	High	0	0.001157	61
High	[L].TLLGDVVRL.[K]			0.0114916	0.00518998	1	2	2	Q96FS4	Signal-induced proliferation-associated protein 1 OS=Homo sapiens GN=SIPA1 PE=1 SV=1	Q96FS4 [365-373]	0	985.604	High	0.004554	0.009865	61
High	[L].RPITDSPVL.[G]			0.023211	0.00718962	1	1	5	Q9NZL9	Methionine adenosyltransferase 2 subunit beta OS=Homo sapiens GN=MAT2B PE=1 SV=1	Q9NZL9 [277-285]	0	997.568	High	0.006386	0.01879	61
High	[M].TPAPVPTSL.[G]			0.00355282	0.00224124	1	1	4	Q9H7N4	Splicing factor, arginine/serine-rich 19 OS=Homo sapiens GN=SCAF1 PE=1 SV=3	Q9H7N4 [1147-1155]	0	882.493	High	0.002049	0.0032	61
High	[L].LLSEPSLLRTV.[Q]			0.000968935	0	1	2	1	Q9BTP7	Fanconi anemia core complex-associated protein 24 OS=Homo sapiens GN=FAAP24 PE=1 SV=2	Q9BTP7 [153-163]	0	1227.73	High	0	0.0009382	61
High	[N].SPNSKVNTL.[S]			0.00794087	0.00471609	1	1	3	P40939	Trifunctional enzyme subunit alpha, mitochondrial OS=Homo sapiens GN=HADHA PE=1 SV=2	P40939 [56-64]	0	959.516	High	0.004223	0.006914	61
Medium	[L].KLGEIVTTI.[P]			0.0694174	0.0192986	2	10	4	F5H423; P84085	Uncharacterized protein OS=Homo sapiens PE=3 SV=1;ADP-ribosylation factor 5 OS=Homo sapiens GN=ARF5 PE=1 SV=2	F5H423 [38-46]; P84085 [38-46]	0	973.593	Medium	0.01574	0.05003	61
High	[N].RPFPGNMSSM.[T]			0.00159899	0	2	6	3	Q8NFD5; H0Y7H8	AT-rich interactive domain-containing protein 1B OS=Homo sapiens GN=ARID1B PE=1 SV=2;AT-rich interactive domain-containing protein 1B (Fragment) OS=Homo sapiens GN=ARID1B PE=1 SV=1	Q8NFD5 [894-903]; H0Y7H8 [363-372]	0	1123.5	High	0	0.001495	61
High	[A].ALLGELARL.[R]			0.0280427	0.0080486	1	1	1	Q8N9M5	Transmembrane protein 102 OS=Homo sapiens GN=TMEM102 PE=1 SV=1	Q8N9M5 [468-476]	0	955.593	High	0.007311	0.0223	61
High	[S].RLDETIQAI.[A]			0.00418705	0.00246951	1	1	2	Q15650	Activating signal cointegrator 1 OS=Homo sapiens GN=TRIP4 PE=1 SV=4	Q15650 [348-356]	0	1058.58	High	0.002399	0.003748	60
High	[L].GPMGGGLTL.[T]	1xOxidation [M3]		0.0150566	0.00638819	1	1	2	Q03164	Histone-lysine N-methyltransferase 2A OS=Homo sapiens GN=KMT2A PE=1 SV=5	Q03164 [3123-3131]	0	818.408	High	0.005553	0.01272	60
High	[E].ALSALTARL.[S]			0.0164142	0.00660126	1	2	2	P04844	Dolichyl-diphosphooligosaccharide--protein glycosyltransferase subunit 2 OS=Homo sapiens GN=RPN2 PE=1 SV=3	P04844 [144-152]	0	915.562	High	0.005852	0.01378	60
High	[M].KLSEIPLTL.[H]			0.00849991	0.00501419	1	1	2	Q9UIG0	Tyrosine-protein kinase BAZ1B OS=Homo sapiens GN=BAZ1B PE=1 SV=2	Q9UIG0 [677-685]	0	1013.62	High	0.004373	0.00737	60
High	[K].RLQEDPPVGV.[S]			0.0048996	0.00246951	1	4	3	P63146	Ubiquitin-conjugating enzyme E2 B OS=Homo sapiens GN=UBE2B PE=1 SV=1	P63146 [15-24]	0	1109.59	High	0.002399	0.00434	60
High	[K].SLSDTVEKL.[K]			0.00429152	0.00246951	1	3	1	Q14203	Dynactin subunit 1 OS=Homo sapiens GN=DCTN1 PE=1 SV=3	Q14203 [1194-1202]	0	991.531	High	0.002399	0.003829	60
High	[S].KMLSGIGGFVL.[G]			0.00599245	0.00335673	1	9	1	A0A0D5XQ77	HLA class II histocompatibility antigen, DQ beta 1 chain OS=Homo sapiens GN=HLA-DQB1 PE=1 SV=1	A0A0D5XQ77 [230-240]	0	1121.64	High	0.002959	0.00527	60
High	[V].SPAKNPSSL.[F]			0.00400483	0.00224124	1	2	3	Q9GZR7	ATP-dependent RNA helicase DDX24 OS=Homo sapiens GN=DDX24 PE=1 SV=1	Q9GZR7 [60-68]	0	900.479	High	0.002049	0.003594	60
High	[S].VLMDRLPSL.[L]	1xOxidation [M3]		0.0017868	0.000638055	1	1	3	O60287	Nucleolar pre-ribosomal-associated protein 1 OS=Homo sapiens GN=URB1 PE=1 SV=4	O60287 [1340-1348]	0	1059.59	High	0.0004913	0.001663	60
High	[A].RLLDYVVNI.[A]			0.008968	0.00505824	1	2	3	Q63ZY3	KN motif and ankyrin repeat domain-containing protein 2 OS=Homo sapiens GN=KANK2 PE=1 SV=1	Q63ZY3 [654-662]	0	1104.64	High	0.004373	0.007795	60
High	[L].KMQEELNAQV.[E]			0.00166261	0	1	3	1	E9PN30	Selenoprotein S (Fragment) OS=Homo sapiens GN=SELENOS PE=1 SV=1	E9PN30 [128-137]	0	1189.59	High	0	0.001551	60
High	[M].YLLDQPVLEQRL.[E]			0.000214853	0	1	1	1	Q9Y4W2	Ribosomal biogenesis protein LAS1L OS=Homo sapiens GN=LAS1L PE=1 SV=2	Q9Y4W2 [674-685]	0	1486.83	High	0	0.000228	60
Medium	[R].GLSVIIPHV.[A]			0.0449954	0.0129642	1	2	2	Q15048	Leucine-rich repeat-containing protein 14 OS=Homo sapiens GN=LRRC14 PE=2 SV=1	Q15048 [236-244]	0	934.572	Medium	0.01164	0.03399	60
High	[D].RLPEMGSNVEL.[S]			0.00121227	0	1	3	1	Q9Y4A5	Transformation/transcription domain-associated protein OS=Homo sapiens GN=TRRAP PE=1 SV=3	Q9Y4A5 [696-706]	0	1244.63	High	0	0.001157	60
High	[R].TLAEIAKVEL.[D]			0.00349954	0.00224124	1	4	3	Q15233	Non-POU domain-containing octamer-binding protein OS=Homo sapiens GN=NONO PE=1 SV=4	Q15233 [120-129]	0	1086.64	High	0.002049	0.003145	60
High	[K].SPIEKSGVL.[K]			0.0140485	0.00634807	1	2	3	Q8NG31	Kinetochore scaffold 1 OS=Homo sapiens GN=KNL1 PE=1 SV=3	Q8NG31 [837-845]	0	929.53	High	0.007176	0.02184	60
High	[M].KLMDLDVEQL.[G]	1xOxidation [M3]		0.00348193	0.00224124	1	1	5	P12004	Proliferating cell nuclear antigen OS=Homo sapiens GN=PCNA PE=1 SV=1	P12004 [117-126]	0	1219.62	High	0.002399	0.004213	60
High	[I].IPAKPPVSF.[F]			0.00996757	0.00518998	1	2	4	Q6PKC3	Thioredoxin domain-containing protein 11 OS=Homo sapiens GN=TXNDC11 PE=1 SV=2	Q6PKC3 [92-100]	0	955.561	High	0.004501	0.008586	60
High	[L].TLLTAIVKL.[F]			0.0110787	0.00518998	1	6	1	P63010	AP-2 complex subunit beta OS=Homo sapiens GN=AP2B1 PE=1 SV=1	P63010 [483-491]	0	971.65	High	0.004524	0.009513	60
High	[KN].KVIEINPYLL.[G]			0.00329307	0.00210006	1	4	2	P28062	Proteasome subunit beta type-8 OS=Homo sapiens GN=PSMB8 PE=1 SV=3	P28062 [105-114]	0	1201.72	High	0.001995	0.002978	60
High	[D].MLFPGSIAL.[K]	1xOxidation [M1]		0.0195595	0.00718962	1	1	16	Q15691	Microtubule-associated protein RP/EB family member 1 OS=Homo sapiens GN=MAPRE1 PE=1 SV=3	Q15691 [50-58]	0	964.517	High	0.0083	0.02445	60
High	[K].SPNQSLRLGL.[S]			0.00139728	0	1	1	2	Q96B01	RAD51-associated protein 1 OS=Homo sapiens GN=RAD51AP1 PE=1 SV=1	Q96B01 [327-336]	0	1084.61	High	0	0.001321	60
High	[V].TLLVVVPKL.[N]			0.027798	0.00793616	1	2	3	P21283	V-type proton ATPase subunit C 1 OS=Homo sapiens GN=ATP6V1C1 PE=1 SV=4	P21283 [184-192]	0	981.671	High	0.008955	0.02639	60
High	[V].KLIDLSQVMYL.[V]	1xOxidation [M9]		0.0011985	0	1	1	2	Q6ZN28	Metastasis-associated in colon cancer protein 1 OS=Homo sapiens GN=MACC1 PE=1 SV=2	Q6ZN28 [336-346]	0	1338.73	High	0	0.001144	60
High	[S].SLLGGDVVSVKL.[D]			0.000591022	0	1	2	3	Q99576	TSC22 domain family protein 3 OS=Homo sapiens GN=TSC22D3 PE=1 SV=2	Q99576 [27-38]	0	1186.7	High	0.00435	0.007211	60
Medium	[D].RVSDINFTL.[N]			0.0580188	0.0162945	1	5	4	Q5H9R7	Serine/threonine-protein phosphatase 6 regulatory subunit 3 OS=Homo sapiens GN=PPP6R3 PE=1 SV=2	Q5H9R7 [582-590]	0	1064.57	Medium	0.01683	0.05303	60
High	[K].RMQDLDEDATL.[T]			0.00545747	0.00295976	1	2	1	M0QXB4	Coatomer protein complex, subunit epsilon, isoform CRA_g OS=Homo sapiens GN=COPE PE=1 SV=1	M0QXB4 [194-204]	0	1306.59	High	0.002708	0.004813	59
High	[A].ILLAEVDKV.[A]			0.00688767	0.00397012	1	1	1	Q9UNK9	Protein angel homolog 1 OS=Homo sapiens GN=ANGEL1 PE=1 SV=1	Q9UNK9 [409-417]	0	999.608	High	0.003588	0.006022	59
Medium	[N].KPVSLGQAL.[E]			0.149552	0.0378303	1	1	2	O60341	Lysine-specific histone demethylase 1A OS=Homo sapiens GN=KDM1A PE=1 SV=2	O60341 [404-412]	0	912.551	Medium	0.02993	0.1036	59
High	[Q].RQPDSGISSI.[R]			0.00416644	0.00246951	1	2	2	P04843	Dolichyl-diphosphooligosaccharide--protein glycosyltransferase subunit 1 OS=Homo sapiens GN=RPN1 PE=1 SV=1	P04843 [268-277]	0	1059.54	High	0.002708	0.004843	59
High	[I].IMLEALERV.[-]			0.000230608	0	1	4	6	A8MWD9	Putative small nuclear ribonucleoprotein G-like protein 15 OS=Homo sapiens GN=SNRPGP15 PE=5 SV=2	A8MWD9 [68-76]	0	1073.6	High	0.004501	0.008226	59
High	[F].SLFAGGMLRV.[H]			0.0150566	0.00638819	1	1	3	Q9BVK6	Transmembrane emp24 domain-containing protein 9 OS=Homo sapiens GN=TMED9 PE=1 SV=2	Q9BVK6 [130-139]	0	1050.58	High	0.005553	0.0127	59
High	[E].YLSSLQPRL.[N]			0.0107517	0.00518998	1	3	1	Q13769	THO complex subunit 5 homolog OS=Homo sapiens GN=THOC5 PE=1 SV=2	Q13769 [225-233]	0	1076.61	High	0.004524	0.009229	59
High	[A].SPMNKSPSAM.[Q]	1xOxidation [M]		0.000348407	0	1	2	2	O60343	TBC1 domain family member 4 OS=Homo sapiens GN=TBC1D4 PE=1 SV=2	O60343 [782-791]	0	1065.47	High	0	0.0003602	59
Medium	[D].KLLEVNGVAL.[Q]			0.0400689	0.0112539	1	5	2	A0A0G2JPP5	Protein scribble homolog OS=Homo sapiens GN=SCRIB PE=1 SV=1	A0A0G2JPP5 [779-788]	0	1055.65	Medium	0.01028	0.03067	59
High	[L].FLLEGIRSL.[V]			0.00648694	0.0034656	1	2	3	P55160	Nck-associated protein 1-like OS=Homo sapiens GN=NCKAP1L PE=1 SV=3	P55160 [409-417]	0	1047.62	High	0.003018	0.005698	59
High	[I].RPAPPPEAL.[T]			0.00766001	0.00471609	1	2	4	B0QY95	Mitochondrial dynamics protein MID51 OS=Homo sapiens GN=MIEF1 PE=1 SV=1	B0QY95 [288-296]	0	947.531	High	0.004223	0.006666	59
High	[L].KPSLPFTSL.[L]			0.00584646	0.00321528	1	1	9	P31785	Cytokine receptor common subunit gamma OS=Homo sapiens GN=IL2RG PE=1 SV=1	P31785 [3-11]	0	989.567	High	0.004524	0.009465	59
High	[A].APNPAKATVTA.[M]			0.00418705	0.00246951	1	3	2	O95793	Double-stranded RNA-binding protein Staufen homolog 1 OS=Homo sapiens GN=STAU1 PE=1 SV=2	O95793 [443-453]	0	1040.57	High	0.002399	0.003739	59
High	[H].HVAPVAGQL.[H]			0.0285398	0.00813486	1	4	1	Q9HAB3	Solute carrier family 52, riboflavin transporter, member 2 OS=Homo sapiens GN=SLC52A2 PE=1 SV=1	Q9HAB3 [101-109]	0	891.505	High	0.007361	0.02263	59
High	[C].VMFEDGVLMRL.[K]			0.00139728	0	1	2	1	Q13535	Serine/threonine-protein kinase ATR OS=Homo sapiens GN=ATR PE=1 SV=3	Q13535 [327-337]	0	1309.66	High	0	0.001319	59
High	[D].FLLGSVVHEV.[T]			0.0129662	0.00562871	1	1	1	Q9C0B7	Transport and Golgi organization protein 6 homolog OS=Homo sapiens GN=TANGO6 PE=1 SV=2	Q9C0B7 [990-999]	0	1099.61	High	0.005096	0.01108	59
High	[Q].RPFHGISTVSL.[P]			0.000777399	0	1	3	2	Q5VZ89	DENN domain-containing protein 4C OS=Homo sapiens GN=DENND4C PE=1 SV=3	Q5VZ89 [1653-1663]	0	1213.67	High	0	0.0007624	59
High	[G].APELLRALL.[Q]			0.00497213	0.00246951	1	1	5	Q00653	Nuclear factor NF-kappa-B p100 subunit OS=Homo sapiens GN=NFKB2 PE=1 SV=4	Q00653 [574-582]	0	995.625	High	0.002399	0.004402	59
High	[T].KILEDVVGV.[P]			0.0224487	0.00718962	1	1	4	Q9ULW0	Targeting protein for Xklp2 OS=Homo sapiens GN=TPX2 PE=1 SV=2	Q9ULW0 [465-473]	0	971.577	High	0.006386	0.01835	59
High	[Y].KPMLNNNSF.[M]			0.0103183	0.00518998	1	3	2	E7EX20	Tubulin polyglutamylase TTLL4 OS=Homo sapiens GN=TTLL4 PE=1 SV=1	E7EX20 [214-222]	0	1064.52	High	0.004501	0.008887	59
High	[L].ILLDQTVRV.[V]			0.0101993	0.00518998	1	1	1	Q69YN4	Protein virilizer homolog OS=Homo sapiens GN=KIAA1429 PE=1 SV=2	Q69YN4 [538-546]	0	1056.64	High	0.004501	0.008776	59
High	[I].KMYEKVGPQL.[E]			0.000968935	0	1	1	1	Q9Y6X9	MORC family CW-type zinc finger protein 2 OS=Homo sapiens GN=MORC2 PE=1 SV=2	Q9Y6X9 [392-401]	0	1192.64	High	0	0.0009383	59
High	[S].LVRDVVSSL.[R]			0.00587535	0.00321528	1	6	4	A0A0B4J1V8	HCG2039996 OS=Homo sapiens GN=PPAN-P2RY11 PE=3 SV=1	A0A0B4J1V8 [117-125]	0	987.583	High	0.004501	0.008698	59
High	[A].APILDKVLTAM.[N]			0.000156257	0	1	2	4	O60711	Leupaxin OS=Homo sapiens GN=LPXN PE=1 SV=1	O60711 [216-226]	0	1171.68	High	0	0.0001699	59
High	[Q].RLSSVNAEV.[S]			0.00947444	0.00518998	1	1	3	Q14246	Adhesion G protein-coupled receptor E1 OS=Homo sapiens GN=ADGRE1 PE=2 SV=3	Q14246 [779-787]	0	974.527	High	0.004501	0.008206	59
High	[R].LPRPPPPEM.[P]			0.000795683	0	1	2	12	Q00325	Phosphate carrier protein, mitochondrial OS=Homo sapiens GN=SLC25A3 PE=1 SV=2	Q00325 [342-350]	0	1033.55	High	0.0004913	0.001646	59
High	[Q].RLLDMGETDLML.[A]	1xOxidation [M]		0.000648944	0	1	2	4	A0A1W2PNX8	Protein unc-45 homolog A OS=Homo sapiens GN=UNC45A PE=1 SV=1	A0A1W2PNX8 [342-353]	0	1422.7	High	0	0.0006953	59
High	[I].KMLEIDPQKV.[N]			0.000127867	0	1	1	3	P24752	Acetyl-CoA acetyltransferase, mitochondrial OS=Homo sapiens GN=ACAT1 PE=1 SV=1	P24752 [365-374]	0	1200.67	High	0	0.0001406	59
High	[N].NPRDPSSSSSM.[S]	1xOxidation [M11]		0.000225232	0	1	4	2	Q9Y6N7	Roundabout homolog 1 OS=Homo sapiens GN=ROBO1 PE=1 SV=1	Q9Y6N7 [1597-1607]	0	1180.49	High	0	0.0002391	59
Medium	[L].SPALAAMEL.[A]			0.188234	0.0477077	1	2	4	O75643	U5 small nuclear ribonucleoprotein 200 kDa helicase OS=Homo sapiens GN=SNRNP200 PE=1 SV=2	O75643 [1937-1945]	0	902.465	Medium	0.03724	0.1308	59
High	[E].SPKQILDSAASL.[T]			0.00665062	0.0034656	1	1	3	P46013	Proliferation marker protein Ki-67 OS=Homo sapiens GN=MKI67 PE=1 SV=2	P46013 [1679-1690]	0	1229.67	High	0.003018	0.005843	59
High	[M].SPMAERSMMSA.[Y]			0.000501624	0	1	2	1	P18583	Protein SON OS=Homo sapiens GN=SON PE=1 SV=4	P18583 [1026-1036]; [1051-1061]	0	1197.51	High	0	0.0005066	59
High	[KN].KVIEINPYL.[L]			0.0048996	0.00246951	1	4	6	P28062	Proteasome subunit beta type-8 OS=Homo sapiens GN=PSMB8 PE=1 SV=3	P28062 [105-113]	0	1088.64	High	0.002884	0.00509	59
High	[Q].FLLAEDTKV.[R]			0.00392616	0.00224124	1	2	2	O95347	Structural maintenance of chromosomes protein 2 OS=Homo sapiens GN=SMC2 PE=1 SV=2	O95347 [239-247]	0	1035.57	High	0.002708	0.00491	58
High	[Q].RLLDMGETDLML.[A]			0.00168119	0	1	2	1	A0A1W2PNX8	Protein unc-45 homolog A OS=Homo sapiens GN=UNC45A PE=1 SV=1	A0A1W2PNX8 [342-353]	0	1406.7	High	0	0.00157	58
Medium	[Q].VAKAVTQAL.[N]			0.126153	0.0311232	1	1	2	Q9Y490	Talin-1 OS=Homo sapiens GN=TLN1 PE=1 SV=3	Q9Y490 [1188-1196]	0	900.551	Medium	0.02492	0.08732	58
High	[T].SPEQSRNVL.[Q]			0.00262151	0.000638055	1	1	1	Q96JM3	Chromosome alignment-maintaining phosphoprotein 1 OS=Homo sapiens GN=CHAMP1 PE=1 SV=2	Q96JM3 [675-683]	0	1029.53	High	0.0004913	0.002396	58
High	[P].TPMHPPSSL.[S]			0.00251297	0.000638055	1	1	4	P23771	Trans-acting T-cell-specific transcription factor GATA-3 OS=Homo sapiens GN=GATA3 PE=1 SV=1	P23771 [420-428]	0	966.471	High	0.0004913	0.002302	58
High	[A].NLLEIAPHL.[S]			0.00298709	0.00112653	1	2	2	P43304	Glycerol-3-phosphate dehydrogenase, mitochondrial OS=Homo sapiens GN=GPD2 PE=1 SV=3	P43304 [146-154]	0	1019.59	High	0.002049	0.003438	58
High	[LK].KLAELKQECL.[A]			0.000328476	0	1	4	3	H0YHG0	Uncharacterized protein (Fragment) OS=Homo sapiens PE=1 SV=1	H0YHG0 [325-334]	0	1174.65	High	0	0.0003405	58
High	[Y].ALSLVSCKL.[G]			0.00471126	0.00246951	1	3	2	Q16531	DNA damage-binding protein 1 OS=Homo sapiens GN=DDB1 PE=1 SV=1	Q16531 [813-821]	0	933.544	High	0.002399	0.004191	58
High	[V].LPRNNSIGESL.[S]			0.00240835	0.000638055	1	1	2	Q86VY9	Transmembrane protein 200A OS=Homo sapiens GN=TMEM200A PE=1 SV=1	Q86VY9 [345-355]	0	1199.64	High	0.0004913	0.002209	58
High	[I].KPYQGVGSSSM.[P]			0.00271978	0.00112653	1	4	1	Q12907	Vesicular integral-membrane protein VIP36 OS=Homo sapiens GN=LMAN2 PE=1 SV=1	Q12907 [62-72]	0	1140.54	High	0.0008655	0.002479	58
High	[S].SPTSTPKL.[S]			0.00724334	0.00456598	1	1	1	Q9Y6Y0	Influenza virus NS1A-binding protein OS=Homo sapiens GN=IVNS1ABP PE=1 SV=3	Q9Y6Y0 [326-333]	0	830.462	High	0.004176	0.006322	58
High	[T].APSDNRVTSF.[R]			0.00199408	0.000638055	1	3	2	Q9UNZ2	NSFL1 cofactor p47 OS=Homo sapiens GN=NSFL1C PE=1 SV=2	Q9UNZ2 [66-75]	0	1093.53	High	0.0004913	0.001845	58
High	[G].FLLDGFPRTV.[R]			0.00482812	0.00246951	1	5	4	P54819	Adenylate kinase 2, mitochondrial OS=Homo sapiens GN=AK2 PE=1 SV=2	P54819 [96-105]	0	1164.64	High	0.004501	0.008332	58
High	[N].ILVGENLVCKV.[A]	1xCysteinyl [C9]		0.00053818	0	1	1	1	P12931	Proto-oncogene tyrosine-protein kinase Src OS=Homo sapiens GN=SRC PE=1 SV=3	P12931 [395-405]	0	1305.69	High	0	0.0005384	58
High	[D].APRAPAAGL.[E]			0.0106251	0.00518998	1	1	3	Q86YV0	RAS protein activator like-3 OS=Homo sapiens GN=RASAL3 PE=1 SV=2	Q86YV0 [392-400]	0	823.478	High	0.00701	0.02092	58
High	[A].KMLEENTNIL.[K]			0.00435536	0.00246951	1	3	2	Q9NYL9	Tropomodulin-3 OS=Homo sapiens GN=TMOD3 PE=1 SV=1	Q9NYL9 [307-316]	0	1204.62	High	0.002884	0.005187	58
High	[E].FIMEGPLTRI.[G]			0.0031289	0.00210006	1	2	2	Q07890	Son of sevenless homolog 2 OS=Homo sapiens GN=SOS2 PE=1 SV=2	Q07890 [442-451]	0	1176.64	High	0.001619	0.002834	58
High	[S].KPSNSKSETTL.[E]			0.000344327	0	1	1	6	Q53EZ4	Centrosomal protein of 55 kDa OS=Homo sapiens GN=CEP55 PE=1 SV=3	Q53EZ4 [17-27]	0	1191.62	High	0	0.0003545	58
Medium	[S].KLTENLVAL.[K]			0.0458009	0.0133298	1	5	4	Q00537	Cyclin-dependent kinase 17 OS=Homo sapiens GN=CDK17 PE=1 SV=2	Q00537 [212-220]	0	1000.6	Medium	0.01186	0.03452	58
High	[K].KLLELDPEHQRA.[N]			9.54679e-06	0	1	1	3	P13674	Prolyl 4-hydroxylase subunit alpha-1 OS=Homo sapiens GN=P4HA1 PE=1 SV=2	P13674 [230-241]	0	1448.79	High	0	1.242e-05	58
High	[V].YVFDGKPPQL.[K]			0.00388734	0.00224124	1	2	2	P39748	Flap endonuclease 1 OS=Homo sapiens GN=FEN1 PE=1 SV=1	P39748 [83-92]	0	1163.61	High	0.003388	0.005969	58
High	[A].LPSPVPLAL.[L]			0.0242117	0.00725454	1	3	3	A0A087WUE4	Leukocyte receptor cluster member 8 OS=Homo sapiens GN=LENG8 PE=1 SV=1	A0A087WUE4 [797-805]	0	906.566	High	0.006585	0.01963	58
High	[V].ALSNLEVKL.[E]			0.00648694	0.0034656	1	1	7	Q86UX7	Fermitin family homolog 3 OS=Homo sapiens GN=FERMT3 PE=1 SV=1	Q86UX7 [326-334]	0	986.588	High	0.008955	0.02596	58
High	[N].ILLDDNMQIRL.[S]	1xOxidation [M7]		0.000544522	0	2	5	3	J3KNN3; H3BTI9	Phosphorylase b kinase gamma catalytic chain, liver/testis isoform OS=Homo sapiens GN=PHKG2 PE=1 SV=1;Phosphorylase b kinase gamma catalytic chain, liver/testis isoform (Fragment) OS=Homo sapiens GN=PHKG2 PE=1 SV=1	J3KNN3 [159-169]; H3BTI9 [51-61]	0	1359.73	High	0	0.0005451	58
High	[A].NPRQPLPASGL.[A]			5.70011e-05	0	1	3	4	Q96L08	Sushi domain-containing protein 3 OS=Homo sapiens GN=SUSD3 PE=2 SV=1	Q96L08 [231-241]	0	1149.64	High	0	6.587e-05	58
High	[A].NPNQNKNVAL.[L]			0.00963465	0.00518998	1	1	2	Q15717	ELAV-like protein 1 OS=Homo sapiens GN=ELAVL1 PE=1 SV=2	Q15717 [186-195]	0	1111.59	High	0.004501	0.008343	58
High	[A].SLLEDLSHI.[E]			0.00353498	0.00224124	1	1	1	Q9UHV2	SERTA domain-containing protein 1 OS=Homo sapiens GN=SERTAD1 PE=1 SV=2	Q9UHV2 [117-125]	0	1026.55	High	0.002049	0.003187	58
High	[S].KPVSSNNSL.[S]			0.0188076	0.0069946	1	1	5	O60318	Germinal-center associated nuclear protein OS=Homo sapiens GN=MCM3AP PE=1 SV=2	O60318 [211-219]	0	945.5	High	0.006215	0.01554	58
High	[N].LLLDMQNRL.[N]			0.00620351	0.00335673	1	2	2	Q16531	DNA damage-binding protein 1 OS=Homo sapiens GN=DDB1 PE=1 SV=1	Q16531 [1050-1058]	0	1115.62	High	0.002959	0.005441	58
High	[S].APATTRTSTM.[S]	1xOxidation [M10]		0.00182665	0.000638055	1	3	1	M0R368	UPF0692 protein C19orf54 (Fragment) OS=Homo sapiens GN=C19orf54 PE=4 SV=1	M0R368 [107-116]	0	1052.5	High	0.0004913	0.001701	58
High	[G].ALRDVSEEL.[S]			0.0102585	0.00518998	1	1	2	P40222	Alpha-taxilin OS=Homo sapiens GN=TXLNA PE=1 SV=3	P40222 [67-75]	0	1031.54	High	0.004524	0.009574	58
High	[Y].NRPGTVSSL.[K]			0.0139532	0.00622732	1	4	3	P35659	Protein DEK OS=Homo sapiens GN=DEK PE=1 SV=1	P35659 [115-123]	0	930.5	High	0.007812	0.02296	58
High	[T].RLINQVLEL.[Q]			0.0128816	0.00562871	1	2	3	Q9UIL1	Short coiled-coil protein OS=Homo sapiens GN=SCOC PE=1 SV=2	Q9UIL1 [99-107]	0	1097.67	High	0.004999	0.01098	58
High	[V].NPAENFRVL.[V]			0.00540417	0.00295976	1	1	2	P13010	X-ray repair cross-complementing protein 5 OS=Homo sapiens GN=XRCC5 PE=1 SV=3	P13010 [593-601]	0	1059.56	High	0.004056	0.006298	58
High	[S].KMLSGVGGFVL.[G]	1xOxidation [M2]		0.00564842	0.00295976	3	20	3	P79483; P01912; P04229	HLA class II histocompatibility antigen, DR beta 3 chain OS=Homo sapiens GN=HLA-DRB3 PE=1 SV=1;HLA class II histocompatibility antigen, DRB1-3 chain OS=Homo sapiens GN=HLA-DRB1 PE=1 SV=2;HLA class II histocompatibility antigen, DRB1-1 beta chain OS=Homo sapiens GN=HLA-DRB1 PE=1 SV=2	P79483 [227-237]; P01912 [227-237]; P04229 [227-237]	0	1123.62	High	0.002708	0.004989	57
High	[R].SPISFLSKL.[G]			0.00273408	0.00112653	1	2	2	Q7RTP6	[F-actin]-methionine sulfoxide oxidase MICAL3 OS=Homo sapiens GN=MICAL3 PE=1 SV=2	Q7RTP6 [649-657]	0	991.582	High	0.0008655	0.002487	57
High	[A].VLDELKNMKC.[S]	1xCysteinyl [C10]		4.77583e-05	0	1	7	1	Q96F07	Cytoplasmic FMR1-interacting protein 2 OS=Homo sapiens GN=CYFIP2 PE=1 SV=2	Q96F07 [170-179]	0	1311.61	High	0	5.607e-05	57
High	[F].AARAIISEL.[LV]			0.00492366	0.00246951	1	5	3	D3DQV9	Eukaryotic translation initiation factor 4 gamma 2 (Fragment) OS=Homo sapiens GN=EIF4G2 PE=1 SV=1	D3DQV9 [647-655]	0	943.557	High	0.002399	0.004379	57
High	[T].VPASQKLRQL.[Q]			0.000560701	0	1	4	2	Q8WV28	B-cell linker protein OS=Homo sapiens GN=BLNK PE=1 SV=2	Q8WV28 [9-18]	0	1139.69	High	0	0.00056	57
High	[K].RLLGYVATL.[K]			0.014951	0.00638819	1	2	3	O75534	Cold shock domain-containing protein E1 OS=Homo sapiens GN=CSDE1 PE=1 SV=2	O75534 [518-526]	0	1005.61	High	0.005553	0.01262	57
High	[H].YLINEIDRI.[R]			0.00158122	0	1	6	2	Q03001	Dystonin OS=Homo sapiens GN=DST PE=1 SV=4	Q03001 [981-989]	0	1148.63	High	0	0.001632	57
High	[S].YLLQEPPRTV.[S]			0.00262151	0.000638055	1	2	4	Q96IZ0	PRKC apoptosis WT1 regulator protein OS=Homo sapiens GN=PAWR PE=1 SV=1	Q96IZ0 [213-222]	0	1215.67	High	0.002049	0.00327	57
High	[N].IQVTKVTQV.[D]			0.0133127	0.00617504	1	2	3	B0YIW6	Archain 1, isoform CRA_a OS=Homo sapiens GN=ARCN1 PE=1 SV=1	B0YIW6 [522-530]	0	1015.61	High	0.005466	0.01136	57
High	[A].QLAEDIEALKV.[Q]			0.000438264	0	1	2	1	Q9ULS5	Transmembrane and coiled-coil domain protein 3 OS=Homo sapiens GN=TMCC3 PE=2 SV=3	Q9ULS5 [303-313]	0	1228.68	High	0	0.0004463	57
High	[A].RLSEIDVSSEGV.[K]			0.0014292	0	1	2	1	Q96C19	EF-hand domain-containing protein D2 OS=Homo sapiens GN=EFHD2 PE=1 SV=1	Q96C19 [176-187]	0	1290.65	High	0	0.001348	57
High	[L].HAAAYRNAL.[A]			0.00108103	0	1	4	3	H3BSJ9	Cytochrome b-c1 complex subunit 2, mitochondrial OS=Homo sapiens GN=UQCRC2 PE=1 SV=1	H3BSJ9 [178-186]	0	986.517	High	0	0.001036	57
High	[S].KLFEDELTL.[D]			0.00735419	0.00456598	1	1	1	O95202	Mitochondrial proton/calcium exchanger protein OS=Homo sapiens GN=LETM1 PE=1 SV=1	O95202 [310-318]	0	1107.59	High	0.004176	0.006411	57
Medium	[S].VLIPKLPQL.[H]			0.0478723	0.013708	1	2	7	Q8N138	ORM1-like protein 3 OS=Homo sapiens GN=ORMDL3 PE=1 SV=1	Q8N138 [134-142]	0	1020.68	Medium	0.04323	0.1528	57
High	[E].FVDDYTVRV.[I]			0.00529917	0.0027638	1	2	1	O00487	26S proteasome non-ATPase regulatory subunit 14 OS=Homo sapiens GN=PSMD14 PE=1 SV=1	O00487 [61-69]	0	1113.56	High	0.0026	0.004684	57
High	[D].KLIDDVHRL.[F]			0.00617287	0.00335673	1	1	3	P08240	Signal recognition particle receptor subunit alpha OS=Homo sapiens GN=SRPRA PE=1 SV=2	P08240 [81-89]	0	1108.65	High	0.00435	0.007245	57
High	[A].HLSIINEYL.[S]			0.00367982	0.00224124	1	2	4	P46940	Ras GTPase-activating-like protein IQGAP1 OS=Homo sapiens GN=IQGAP1 PE=1 SV=1	P46940 [1247-1255]	0	1101.59	High	0.007311	0.02234	57
High	[V].KIMTEKELLAV.[A]			0.00109982	0	1	4	6	E7EMK3	Flotillin-2 OS=Homo sapiens GN=FLOT2 PE=1 SV=1	E7EMK3 [131-141]	0	1274.74	High	0	0.001052	57
High	[S].SPSLSGLKL.[G]			0.00845502	0.00501419	1	1	2	P49643	DNA primase large subunit OS=Homo sapiens GN=PRIM2 PE=1 SV=2	P49643 [170-178]	0	901.535	High	0.004373	0.007344	57
High	[L].APSPVIPRLTL.[R]			0.0158275	0.0064446	1	1	2	Q5VWG9	Transcription initiation factor TFIID subunit 3 OS=Homo sapiens GN=TAF3 PE=1 SV=1	Q5VWG9 [753-763]	0	1163.71	High	0.005774	0.01334	57
High	[K].ILLPEPSIRSV.[M]			0.0095274	0.00518998	1	2	3	P25098	Beta-adrenergic receptor kinase 1 OS=Homo sapiens GN=GRK2 PE=1 SV=2	P25098 [32-42]	0	1223.74	High	0.004501	0.008235	57
High	[S].VLIGEFLEKV.[R]			0.00297167	0.00112653	1	2	2	O43148	mRNA cap guanine-N7 methyltransferase OS=Homo sapiens GN=RNMT PE=1 SV=1	O43148 [182-191]	0	1146.68	High	0.0008655	0.0027	57
Medium	[G].KPMKSVLVV.[A]			0.0445976	0.0127824	1	1	4	P32248	C-C chemokine receptor type 7 OS=Homo sapiens GN=CCR7 PE=2 SV=2	P32248 [5-13]	0	1000.62	Medium	0.01776	0.05613	57
High	[D].KMDDPDYWRTV.[Q]	1xOxidation [M2]		0.000132473	0	1	2	3	Q14137	Ribosome biogenesis protein BOP1 OS=Homo sapiens GN=BOP1 PE=1 SV=2	Q14137 [175-185]	0	1441.64	High	0	0.0001454	57
High	[M].RVGPVRSAM.[S]	1xOxidation [M9]		0.00130543	0	1	1	4	Q96RU8	Tribbles homolog 1 OS=Homo sapiens GN=TRIB1 PE=1 SV=2	Q96RU8 [2-10]	0	988.536	High	0	0.001238	57
High	[T].SPMIPSIVV.[H]	1xOxidation [M3]		0.00692231	0.00418912	1	2	7	Q9H0H5	Rac GTPase-activating protein 1 OS=Homo sapiens GN=RACGAP1 PE=1 SV=1	Q9H0H5 [359-367]	0	958.528	High	0.003727	0.00606	57
High	[D].RLIEETISI.[A]			0.0021055	0.000638055	1	3	2	G5E9T8	Golgi SNAP receptor complex member 1 (Fragment) OS=Homo sapiens GN=GOSR1 PE=1 SV=2	G5E9T8 [180-188]	0	1073.62	High	0.0004913	0.00194	57
High	[Y].SPALNKMFCQL.[A]	1xCysteinyl [C9]		0.000262554	0	1	7	2	A0A0U1RQC9	Cellular tumor antigen p53 OS=Homo sapiens GN=TP53 PE=1 SV=1	A0A0U1RQC9 [88-98]	0	1370.63	High	0	0.0002765	57
High	[S].LPSDLRTISL.[P]			0.00452998	0.00246951	1	2	2	E7EWN3	SET domain-containing protein 5 OS=Homo sapiens GN=SETD5 PE=1 SV=1	E7EWN3 [1401-1410]	0	1114.65	High	0.002399	0.004039	57
Medium	[I].KPANVFITA.[T]			0.104342	0.0256262	2	7	3	Q8TDX7; Q9HC98	Serine/threonine-protein kinase Nek7 OS=Homo sapiens GN=NEK7 PE=1 SV=1;Serine/threonine-protein kinase Nek6 OS=Homo sapiens GN=NEK6 PE=1 SV=2	Q8TDX7 [163-171]; Q9HC98 [174-182]	0	960.551	Medium	0.02567	0.09049	57
High	[E].YLLTHPPPIM.[G]	1xOxidation [M10]		0.000103409	0	1	1	5	Q7Z6Z7	E3 ubiquitin-protein ligase HUWE1 OS=Homo sapiens GN=HUWE1 PE=1 SV=3	Q7Z6Z7 [1351-1360]	0	1197.63	High	0	0.000115	57
High	[V].RLWDHATMTEV.[K]			0.00242121	0.000638055	1	1	3	Q9Y3F4	Serine-threonine kinase receptor-associated protein OS=Homo sapiens GN=STRAP PE=1 SV=1	Q9Y3F4 [167-177]	0	1358.65	High	0.0004913	0.002222	57
High	[T].SPDTVSPSL.[S]			0.0109461	0.00518998	1	3	2	M0QY77	KxDL motif-containing protein 1 OS=Homo sapiens GN=KXD1 PE=1 SV=1	M0QY77 [156-164]	0	902.447	High	0.004524	0.009427	57
High	[C].RLLDLENSL.[L]			0.019872	0.00718962	1	6	1	Q7Z7A4	PX domain-containing protein kinase-like protein OS=Homo sapiens GN=PXK PE=1 SV=1	Q7Z7A4 [302-310]	0	1072.6	High	0.006386	0.01642	57
High	[Y].KLQDLTDVQIMA.[R]			0.00635924	0.0034656	1	10	1	A0A0A0MSS3	SLAIN motif-containing protein 1 OS=Homo sapiens GN=SLAIN1 PE=1 SV=1	A0A0A0MSS3 [289-300]	0	1374.73	High	0.003018	0.005597	57
High	[R].RPYAPINANAI.[K]			0.00204912	0.000638055	1	1	3	O94776	Metastasis-associated protein MTA2 OS=Homo sapiens GN=MTA2 PE=1 SV=1	O94776 [481-491]	0	1199.65	High	0.003388	0.005975	57
High	[M].LLLYEEGLRVV.[I]			0.00280652	0.00112653	1	7	1	Q9NUW8	Tyrosyl-DNA phosphodiesterase 1 OS=Homo sapiens GN=TDP1 PE=1 SV=2	Q9NUW8 [268-278]	0	1303.76	High	0.0008655	0.002549	57
High	[V].RLDEAFDFV.[K]			0.00798208	0.00471609	1	1	2	Q05923	Dual specificity protein phosphatase 2 OS=Homo sapiens GN=DUSP2 PE=1 SV=1	Q05923 [279-287]	0	1111.54	High	0.004223	0.006937	57
High	[E].RPSTSTAVF.[G]			0.0268441	0.00790438	1	1	3	P12270	Nucleoprotein TPR OS=Homo sapiens GN=TPR PE=1 SV=3	P12270 [1808-1816]	0	965.505	High	0.007083	0.02149	57
High	[L].RLLEVNQQSLL.[G]			0.00366144	0.00224124	1	5	2	A0A0G2JPP5	Protein scribble homolog OS=Homo sapiens GN=SCRIB PE=1 SV=1	A0A0G2JPP5 [1156-1166]	0	1312.76	High	0.002049	0.003293	57
High	[S].KMQDDNQVMV.[S]			0.00482812	0.00246951	1	2	1	J3KQ69	DNA replication licensing factor MCM3 OS=Homo sapiens GN=MCM3 PE=1 SV=2	J3KQ69 [801-810]	0	1207.54	High	0.002399	0.004287	57
High	[Q].YMAELIERL.[N]			0.000903978	0	1	2	2	O75496	Geminin OS=Homo sapiens GN=GMNN PE=1 SV=1	O75496 [150-158]	0	1137.6	High	0	0.0008759	57
High	[A].APRAGEQGEAM.[K]	1xOxidation [M11]		0.00926692	0.00518998	1	2	3	Q5JSZ5	Protein PRRC2B OS=Homo sapiens GN=PRRC2B PE=1 SV=2	Q5JSZ5 [1519-1529]	0	1132.51	High	0.004501	0.008014	57
High	[R].KMIEDLQNEL.[K]	1xOxidation [M2]		0.0119286	0.00518998	1	1	3	Q8IY18	Structural maintenance of chromosomes protein 5 OS=Homo sapiens GN=SMC5 PE=1 SV=2	Q8IY18 [378-387]	0	1248.61	High	0.005769	0.01314	56
High	[L].RIMESGSEL.[S]			0.00578913	0.00321528	1	1	1	Q92600	CCR4-NOT transcription complex subunit 9 OS=Homo sapiens GN=CNOT9 PE=1 SV=1	Q92600 [169-177]	0	1021.5	High	0.002884	0.005107	56
High	[C].SPASRSISLL.[R]			0.00072076	0	1	1	2	P32970	CD70 antigen OS=Homo sapiens GN=CD70 PE=1 SV=2	P32970 [134-143]	0	1030.59	High	0	0.0007104	56
High	[R].RPYEPINSI.[K]			0.00371682	0.00224124	1	3	3	Q8WUA4	General transcription factor 3C polypeptide 2 OS=Homo sapiens GN=GTF3C2 PE=1 SV=2	Q8WUA4 [645-653]	0	1088.57	High	0.002049	0.003341	56
High	[V].YLLLKTHQL.[S]			0.00512044	0.00246951	1	1	4	Q5JVF3	PCI domain-containing protein 2 OS=Homo sapiens GN=PCID2 PE=1 SV=2	Q5JVF3 [330-338]	0	1128.68	High	0.004056	0.0063	56
High	[A].SPRSYQDFFEAI.[R]			0.000433143	0	1	1	2	P18850	Cyclic AMP-dependent transcription factor ATF-6 alpha OS=Homo sapiens GN=ATF6 PE=1 SV=3	P18850 [548-559]	0	1459.69	High	0	0.0004405	56
High	[T].KIIDEDGLLNL.[I]			0.000914504	0	1	2	2	P35251	Replication factor C subunit 1 OS=Homo sapiens GN=RFC1 PE=1 SV=4	P35251 [468-478]	0	1242.69	High	0	0.0008874	56
High	[Q].VPAPVPLMSL.[R]	1xOxidation [M8]		0.00108103	0	1	1	4	Q9UQ35	Serine/arginine repetitive matrix protein 2 OS=Homo sapiens GN=SRRM2 PE=1 SV=2	Q9UQ35 [2211-2220]	0	1039.59	High	0.0008655	0.002437	56
High	[E].KPRDVSSVEL.[L]			0.00222237	0.000638055	1	2	5	Q01082	Spectrin beta chain, non-erythrocytic 1 OS=Homo sapiens GN=SPTBN1 PE=1 SV=2	Q01082 [1939-1948]	0	1129.62	High	0.0004913	0.002046	56
High	[C].KMVDGVGVCTV.[C]	1xCysteinyl [C9]		0.00273408	0.00112653	1	2	3	Q5T4S7	E3 ubiquitin-protein ligase UBR4 OS=Homo sapiens GN=UBR4 PE=1 SV=1	Q5T4S7 [1683-1693]	0	1226.56	High	0.0008655	0.002492	56
Medium	[A].RPTGGVGAV.[A]			0.0590285	0.0166024	1	1	3	Q01581	Hydroxymethylglutaryl-CoA synthase, cytoplasmic OS=Homo sapiens GN=HMGCS1 PE=1 SV=2	Q01581 [169-177]	0	813.458	Medium	0.01448	0.04503	56
High	[E].FMHQIIDQV.[L]			0.00882378	0.00505824	1	1	1	Q96JQ2	Calmin OS=Homo sapiens GN=CLMN PE=1 SV=1	Q96JQ2 [379-387]	0	1130.57	High	0.004373	0.007649	56
High	[A].FPNTNRWFL.[T]			0.00064141	0	1	1	4	P26641	Elongation factor 1-gamma OS=Homo sapiens GN=EEF1G PE=1 SV=3	P26641 [184-192]	0	1194.61	High	0	0.0007132	56
High	[L].GPNGGIVTSL.[N]			0.00692231	0.00418912	1	1	4	Q9HCN4	GPN-loop GTPase 1 OS=Homo sapiens GN=GPN1 PE=1 SV=1	Q9HCN4 [86-95]	0	914.494	High	0.003727	0.006053	56
High	[D].RLLEDKKITV.[L]			0.00235747	0.000638055	1	1	2	Q9UDY8	Mucosa-associated lymphoid tissue lymphoma translocation protein 1 OS=Homo sapiens GN=MALT1 PE=1 SV=1	Q9UDY8 [518-527]	0	1214.75	High	0.0004913	0.002158	56
High	[A].KLLEVQILEV.[Q]			0.00324308	0.00210006	1	2	1	Q8IWJ2	GRIP and coiled-coil domain-containing protein 2 OS=Homo sapiens GN=GCC2 PE=1 SV=4	Q8IWJ2 [1083-1092]	0	1183.73	High	0.001619	0.002937	56
High	[M].KLMDLDVEQL.[G]			0.00126163	0	1	1	5	P12004	Proliferating cell nuclear antigen OS=Homo sapiens GN=PCNA PE=1 SV=1	P12004 [117-126]	0	1203.63	High	0.002399	0.003625	56
Medium	[M].APALSGANL.[T]			0.164813	0.0419572	1	1	2	Q9UQ35	Serine/arginine repetitive matrix protein 2 OS=Homo sapiens GN=SRRM2 PE=1 SV=2	Q9UQ35 [2372-2380]	0	813.446	Medium	0.03305	0.1136	56
High	[D].ALTELLAKI.[T]			0.00108726	0	1	1	4	P30279	G1/S-specific cyclin-D2 OS=Homo sapiens GN=CCND2 PE=1 SV=1	P30279 [227-235]	0	971.614	High	0	0.001556	56
High	[V].APSLVAPAL.[N]			0.00742922	0.00456598	1	1	5	Q15691	Microtubule-associated protein RP/EB family member 1 OS=Homo sapiens GN=MAPRE1 PE=1 SV=3	Q15691 [138-146]	0	838.503	High	0.004223	0.006481	56
High	[L].GPRTAALGLL.[L]			0.00377292	0.00224124	1	2	3	A8MXP8	Reticulocalbin-2 OS=Homo sapiens GN=RCN2 PE=1 SV=1	A8MXP8 [4-13]	0	968.589	High	0.002049	0.00338	56
High	[A].KLIEKLDIKL.[D]			0.000716575	0	1	1	6	P13639	Elongation factor 2 OS=Homo sapiens GN=EEF2 PE=1 SV=4	P13639 [314-323]	0	1212.79	High	0	0.0007039	56
High	[G].TGSSPRGPGCSL.[R]	1xCysteinyl [C10]		7.93063e-05	0	1	3	3	Q9NQT4	Exosome complex component RRP46 OS=Homo sapiens GN=EXOSC5 PE=1 SV=1	Q9NQT4 [17-28]	0	1237.53	High	0	9.004e-05	56
High	[E].ILVEESNVQRV.[D]			0.000597975	0	1	4	1	P60510	Serine/threonine-protein phosphatase 4 catalytic subunit OS=Homo sapiens GN=PPP4C PE=1 SV=1	P60510 [35-45]	0	1285.71	High	0	0.0005951	56
High	[A].RPLKGNNDIL.[S]			0.00746708	0.00471609	1	1	1	Q99707	Methionine synthase OS=Homo sapiens GN=MTR PE=1 SV=2	Q99707 [61-70]	0	1139.65	High	0.004223	0.006506	56
High	[I].RLAEAHAKV.[R]			0.00367982	0.00224124	1	1	1	P33991	DNA replication licensing factor MCM4 OS=Homo sapiens GN=MCM4 PE=1 SV=5	P33991 [739-747]	0	994.579	High	0.002049	0.003301	56
High	[S].SPSVDKARAEL.[Q]			0.00175742	0	1	2	4	Q9BY66	Lysine-specific demethylase 5D OS=Homo sapiens GN=KDM5D PE=1 SV=2	Q9BY66 [950-960]	0	1172.63	High	0	0.001635	56
Medium	[S].RPKSNIVLL.[S]			0.0736399	0.0205558	1	2	12	P11836	B-lymphocyte antigen CD20 OS=Homo sapiens GN=MS4A1 PE=1 SV=1	P11836 [222-230]	0	1039.66	Medium	0.01683	0.05316	56
High	[S].SPLPSPSAM.[T]			0.0012332	0	1	3	7	Q8WXI9	Transcriptional repressor p66-beta OS=Homo sapiens GN=GATAD2B PE=1 SV=1	Q8WXI9 [334-342]	0	886.434	High	0.0004913	0.001976	56
High	[A].KLDFANNVQL.[S]			0.00658459	0.0034656	1	3	1	H7C5L3	Insulin-induced gene protein (Fragment) OS=Homo sapiens GN=INSIG1 PE=3 SV=1	H7C5L3 [89-98]	0	1161.63	High	0.003018	0.005774	56
High	[A].APSPLQPAL.[R]			0.00614239	0.00335673	1	1	5	Q9BW85	Coiled-coil domain-containing protein 94 OS=Homo sapiens GN=CCDC94 PE=1 SV=1	Q9BW85 [218-226]	0	893.509	High	0.002959	0.005411	56
High	[G].FLLDPVKGERL.[T]			0.000863035	0	1	1	3	Q15149	Plectin OS=Homo sapiens GN=PLEC PE=1 SV=3	Q15149 [3869-3879]	0	1286.75	High	0.0008655	0.002454	56
High	[E].RPDGFLLVL.[E]			0.0261543	0.00790438	1	1	2	Q86V86	Serine/threonine-protein kinase pim-3 OS=Homo sapiens GN=PIM3 PE=1 SV=3	Q86V86 [115-123]	0	1029.61	High	0.00701	0.02105	55
High	[L].SPRQPSGGQI.[H]			0.000733462	0	2	4	1	A0A087WUV6; O14497	AT-rich interactive domain-containing protein 1A OS=Homo sapiens GN=ARID1A PE=1 SV=1;AT-rich interactive domain-containing protein 1A OS=Homo sapiens GN=ARID1A PE=1 SV=3	A0A087WUV6 [389-398]; O14497 [772-781]	0	1026.53	High	0	0.0007219	55
High	[L].RVPPPPQSV.[S]			0.00228292	0.000638055	1	3	6	P29353	SHC-transforming protein 1 OS=Homo sapiens GN=SHC1 PE=1 SV=4	P29353 [469-477]	0	976.557	High	0.0004913	0.002102	55
High	[N].RPVAANTL.[D]			0.023211	0.00718962	1	1	1	Q13627	Dual specificity tyrosine-phosphorylation-regulated kinase 1A OS=Homo sapiens GN=DYRK1A PE=1 SV=2	Q13627 [683-690]	0	841.489	High	0.006386	0.01879	55
Medium	[S].RLQESVMEA.[S]	1xOxidation [M7]		0.0411591	0.0117271	1	1	2	O60216	Double-strand-break repair protein rad21 homolog OS=Homo sapiens GN=RAD21 PE=1 SV=2	O60216 [450-458]	0	1078.52	Medium	0.01081	0.03144	55
High	[D].LPSMPEPAL.[T]			0.0046653	0.00246951	1	4	3	A0A087X2I7	MHC class II transactivator OS=Homo sapiens GN=CIITA PE=4 SV=1	A0A087X2I7 [298-306]	0	954.496	High	0.002399	0.004143	55
High	[A].APSSPGSPRPAL.[P]			0.00344694	0.00224124	1	2	1	Q9H211	DNA replication factor Cdt1 OS=Homo sapiens GN=CDT1 PE=1 SV=3	Q9H211 [388-399]	0	1136.61	High	0.002049	0.003113	55
High	[N].APSAAKLLVQL.[C]			0.000219981	0	1	1	2	Q15751	Probable E3 ubiquitin-protein ligase HERC1 OS=Homo sapiens GN=HERC1 PE=1 SV=2	Q15751 [3277-3287]	0	1110.69	High	0	0.0002337	55
High	[S].KLWEMDNMLI.[Q]	2xOxidation [M5; M8]		0.00155491	0	1	3	4	Q96HT8	MORF4 family-associated protein 1-like 1 OS=Homo sapiens GN=MRFAP1L1 PE=1 SV=1	Q96HT8 [56-65]	0	1324.63	High	0.002049	0.003147	55
High	[T].RIIDVVYNA.[S]			0.029047	0.00869903	1	2	2	P62241	40S ribosomal protein S8 OS=Homo sapiens GN=RPS8 PE=1 SV=2	P62241 [77-85]	0	1062.59	High	0.007812	0.0231	55
High	[N].RPSKIQENAL.[P]			0.00183673	0.000638055	1	8	2	H3BQK0	ATP-dependent RNA helicase DDX19B OS=Homo sapiens GN=DDX19B PE=1 SV=1	H3BQK0 [119-128]	0	1155.65	High	0.0004913	0.001705	55
High	[H].RPIESPGGSVL.[L]			0.00947444	0.00518998	1	1	1	Q7Z6Z7	E3 ubiquitin-protein ligase HUWE1 OS=Homo sapiens GN=HUWE1 PE=1 SV=3	Q7Z6Z7 [860-870]	0	1111.61	High	0.004501	0.008185	55
High	[A].SLVENIERLKV.[D]			0.000344327	0	1	4	3	Q12899	Tripartite motif-containing protein 26 OS=Homo sapiens GN=TRIM26 PE=1 SV=1	Q12899 [73-83]	0	1299.76	High	0	0.0003562	55
Medium	[E].AARAAGAAI.[A]			0.0643109	0.0178859	1	1	1	Q9HBE1	POZ-, AT hook-, and zinc finger-containing protein 1 OS=Homo sapiens GN=PATZ1 PE=1 SV=1	Q9HBE1 [212-220]	0	771.447	Medium	0.01477	0.04689	55
High	[E].RLYSGISGLEL.[E]			0.00548433	0.00295976	1	1	2	Q9H9Y6	DNA-directed RNA polymerase I subunit RPA2 OS=Homo sapiens GN=POLR1B PE=1 SV=2	Q9H9Y6 [978-988]	0	1207.67	High	0.002708	0.004844	55
High	[H].RPAKPQRQDL.[D]			0.000791073	0	1	2	1	Q5TEJ8	Protein THEMIS2 OS=Homo sapiens GN=THEMIS2 PE=1 SV=1	Q5TEJ8 [616-625]	0	1208.69	High	0	0.0007728	55
High	[T].NPEINKAVL.[H]			0.0201914	0.00718962	1	2	2	O43402	ER membrane protein complex subunit 8 OS=Homo sapiens GN=EMC8 PE=1 SV=1	O43402 [199-207]	0	997.568	High	0.006386	0.01662	55
High	[P].APAAPAPRL.[D]			0.00832232	0.00492761	1	1	1	Q92585	Mastermind-like protein 1 OS=Homo sapiens GN=MAML1 PE=1 SV=3	Q92585 [84-92]	0	863.51	High	0.00435	0.007226	55
High	[P].VLFQEALWHV.[P]			0.0023449	0.000638055	1	2	1	P49327	Fatty acid synthase OS=Homo sapiens GN=FASN PE=1 SV=3	P49327 [743-752]	0	1241.67	High	0.0004913	0.002154	55
High	[E].LLLDSNIRL.[W]			0.00661751	0.0034656	1	3	1	Q9P0I2	ER membrane protein complex subunit 3 OS=Homo sapiens GN=EMC3 PE=1 SV=3	Q9P0I2 [6-14]	0	1056.64	High	0.003018	0.005789	55
High	[Y].HLLNESPML.[E]			0.00931816	0.00518998	1	1	3	Q92621	Nuclear pore complex protein Nup205 OS=Homo sapiens GN=NUP205 PE=1 SV=3	Q92621 [808-816]	0	1053.54	High	0.004501	0.008085	55
Medium	[R].SPAAPSPLAL.[R]			0.0953568	0.0242738	1	3	2	Q9P270	SLAIN motif-containing protein 2 OS=Homo sapiens GN=SLAIN2 PE=1 SV=2	Q9P270 [462-471]	0	923.52	Medium	0.01998	0.06714	55
High	[A].APSQGHKSF.[R]			0.000858046	0	1	1	2	Q9Y4G2	Pleckstrin homology domain-containing family M member 1 OS=Homo sapiens GN=PLEKHM1 PE=1 SV=3	Q9Y4G2 [510-518]	0	958.474	High	0	0.0008362	55
High	[S].RLLDYVATV.[E]			0.021193	0.00718962	1	1	3	Q9NR09	Baculoviral IAP repeat-containing protein 6 OS=Homo sapiens GN=BIRC6 PE=1 SV=2	Q9NR09 [2177-2185]	0	1049.6	High	0.006386	0.01732	55
Medium	[A].ALLDKLYAL.[G]			0.0518151	0.0144195	1	1	6	Q9NV31	U3 small nucleolar ribonucleoprotein protein IMP3 OS=Homo sapiens GN=IMP3 PE=1 SV=1	Q9NV31 [78-86]	0	1019.61	Medium	0.01251	0.03843	55
High	[I].KPAPPFNVTV.[T]			0.0140485	0.00634807	1	1	2	Q9HBE5	Interleukin-21 receptor OS=Homo sapiens GN=IL21R PE=1 SV=1	Q9HBE5 [119-128]	0	1069.6	High	0.005553	0.01194	55
High	[F].SINAQRNAL.[A]			0.000814386	0	1	1	3	Q14669	E3 ubiquitin-protein ligase TRIP12 OS=Homo sapiens GN=TRIP12 PE=1 SV=1	Q14669 [574-582]	0	986.538	High	0	0.0007941	55
High	[M].TPQGHRAPP.[K]			0.000544522	0	1	1	4	Q9NQS7	Inner centromere protein OS=Homo sapiens GN=INCENP PE=1 SV=3	Q9NQS7 [807-815]	0	960.501	High	0	0.0005466	55
High	[I].APRPASGPIRP.[I]			0.000193215	0	1	2	6	P26373	60S ribosomal protein L13 OS=Homo sapiens GN=RPL13 PE=1 SV=4	P26373 [47-57]	0	1118.64	High	0	0.000207	55
High	[V].VMLEYVERA.[T]			0.00602212	0.00335673	1	4	1	A0A0A0MTN0	Cullin-2 OS=Homo sapiens GN=CUL2 PE=1 SV=1	A0A0A0MTN0 [38-46]	0	1109.57	High	0.002959	0.005309	55
High	[F].RLWGEPVNL.[R]			0.00519627	0.00246951	2	2	4	O00507; Q93008	Probable ubiquitin carboxyl-terminal hydrolase FAF-Y OS=Homo sapiens GN=USP9Y PE=2 SV=2;Probable ubiquitin carboxyl-terminal hydrolase FAF-X OS=Homo sapiens GN=USP9X PE=1 SV=3	O00507 [1674-1682]; Q93008 [1672-1680]	0	1083.59	High	0.002399	0.0046	55
Medium	[A].IVLPAGALHQV.[Q]			0.0626844	0.0177805	1	2	1	Q15652	Probable JmjC domain-containing histone demethylation protein 2C OS=Homo sapiens GN=JMJD1C PE=1 SV=2	Q15652 [2458-2468]	0	1117.67	Medium	0.01467	0.04582	55
High	[T].YPKGAGEML.[E]			0.0078189	0.00471609	1	2	2	Q96DE5	Anaphase-promoting complex subunit 16 OS=Homo sapiens GN=ANAPC16 PE=1 SV=1	Q96DE5 [38-46]	0	965.476	High	0.004223	0.006803	55
High	[D].ATADYICKV.[K]			0.00947444	0.00518998	1	1	3	P53396	ATP-citrate synthase OS=Homo sapiens GN=ACLY PE=1 SV=3	P53396 [223-231]	0	983.487	High	0.004524	0.009134	54
High	[A].MMFDEPVLL.[Q]	2xOxidation [M1; M2]		0.0153801	0.00638819	1	1	3	O75592	E3 ubiquitin-protein ligase MYCBP2 OS=Homo sapiens GN=MYCBP2 PE=1 SV=3	O75592 [1279-1287]	0	1126.52	High	0.006212	0.01491	54
High	[V].HLLGSEQQSSV.[Q]			0.000406018	0	1	1	2	Q92673	Sortilin-related receptor OS=Homo sapiens GN=SORL1 PE=1 SV=2	Q92673 [314-324]	0	1184.59	High	0	0.0004148	54
High	[Q].TLFPGKVHSL.[S]			0.00742922	0.00456598	1	3	7	A0A087X295	WD repeat-containing protein 6 OS=Homo sapiens GN=WDR6 PE=1 SV=1	A0A087X295 [462-471]	0	1098.63	High	0.004223	0.006909	54
High	[T].SPVKSTTSI.[T]			0.00366144	0.00224124	1	1	2	Q9NQW6	Anillin OS=Homo sapiens GN=ANLN PE=1 SV=2	Q9NQW6 [295-303]	0	919.509	High	0.009627	0.02921	54
High	[F].SPRMPSSGF.[A]			0.00202694	0.000638055	1	1	2	Q15018	BRISC complex subunit Abraxas 2 OS=Homo sapiens GN=ABRAXAS2 PE=1 SV=2	Q15018 [280-288]	0	965.451	High	0.0004913	0.001878	54
High	[T].RPFEEGKKISL.[P]			0.000389639	0	1	1	1	Q9H8Y8	Golgi reassembly-stacking protein 2 OS=Homo sapiens GN=GORASP2 PE=1 SV=3	Q9H8Y8 [205-215]	0	1303.74	High	0	0.0003986	54
High	[L].APGKGPPAL.[G]			0.0023449	0.000638055	1	1	2	Q8NCW0	Kremen protein 2 OS=Homo sapiens GN=KREMEN2 PE=2 SV=1	Q8NCW0 [398-406]	0	807.472	High	0.0004913	0.002147	54
High	[ED].ALAAALAHI.[S]			0.00141316	0	2	3	4	Q9NR30; Q9BQ39	Nucleolar RNA helicase 2 OS=Homo sapiens GN=DDX21 PE=1 SV=5;ATP-dependent RNA helicase DDX50 OS=Homo sapiens GN=DDX50 PE=1 SV=1	Q9NR30 [610-618]; Q9BQ39 [561-569]	0	850.515	High	0	0.00133	54
High	[L].QLRLPGQQL.[R]			0.00286564	0.00112653	1	1	1	Q15036	Sorting nexin-17 OS=Homo sapiens GN=SNX17 PE=1 SV=1	Q15036 [300-308]	0	1052.62	High	0.0008655	0.002608	54
High	[L].RVLDPSMVILEV.[A]			0.00360678	0.00224124	1	1	2	Q9UJX6	Anaphase-promoting complex subunit 2 OS=Homo sapiens GN=ANAPC2 PE=1 SV=1	Q9UJX6 [408-419]	0	1370.77	High	0.002049	0.003246	54
Medium	[T].RPAPPAQSL.[N]			0.0632225	0.0178403	1	4	2	O95208	Epsin-2 OS=Homo sapiens GN=EPN2 PE=1 SV=3	O95208 [528-536]	0	936.526	Medium	0.01467	0.04605	54
High	[N].KVLSKEFHL.[N]			0.00101471	0	1	2	4	Q01105	Protein SET OS=Homo sapiens GN=SET PE=1 SV=3	Q01105 [150-158]	0	1100.65	High	0	0.0009771	54
High	[I].TPQKLPSL.[K]			0.00171893	0	1	1	2	Q9Y2T2	AP-3 complex subunit mu-1 OS=Homo sapiens GN=AP3M1 PE=1 SV=1	Q9Y2T2 [347-354]	0	883.525	High	0	0.001607	54
High	[K].FLDPNNIPKA.[S]			0.00174773	0	1	3	2	Q9BVK2	Probable dolichyl pyrophosphate Glc1Man9GlcNAc2 alpha-1,3-glucosyltransferase OS=Homo sapiens GN=ALG8 PE=1 SV=2	Q9BVK2 [305-314]	0	1128.6	High	0	0.001633	54
Medium	[L].NMYGKVVTV.[R]			0.184577	0.0471117	1	1	3	O00267	Transcription elongation factor SPT5 OS=Homo sapiens GN=SUPT5H PE=1 SV=1	O00267 [562-570]	0	1010.53	Medium	0.03656	0.128	54
High	[N].APRSEVEAL.[R]			0.0046653	0.00246951	1	1	2	Q9Y3P9	Rab GTPase-activating protein 1 OS=Homo sapiens GN=RABGAP1 PE=1 SV=3	Q9Y3P9 [160-168]	0	971.516	High	0.006527	0.01941	54
High	[E].KLLEIQGKIEA.[V]			0.00332676	0.00210006	1	1	2	Q9UKN8	General transcription factor 3C polypeptide 4 OS=Homo sapiens GN=GTF3C4 PE=1 SV=2	Q9UKN8 [668-678]	0	1241.75	High	0.001995	0.002999	54
High	[N].ILLDERGQIKL.[C]			0.000322721	0	1	1	2	O14733	Dual specificity mitogen-activated protein kinase kinase 7 OS=Homo sapiens GN=MAP2K7 PE=1 SV=2	O14733 [249-259]	0	1297.78	High	0	0.0003338	54
High	[T].FLSTLEHHL.[S]			0.00529917	0.0027638	1	4	2	Q969V3	Nicalin OS=Homo sapiens GN=NCLN PE=1 SV=2	Q969V3 [475-483]	0	1096.58	High	0.004524	0.009587	54
Medium	[T].KLGDIMGV.[K]			0.108644	0.0263487	1	1	2	Q92620	Pre-mRNA-splicing factor ATP-dependent RNA helicase PRP16 OS=Homo sapiens GN=DHX38 PE=1 SV=2	Q92620 [474-481]	0	832.46	Medium	0.02149	0.07586	54
High	[L].GLAALAVHL.[G]			0.0226361	0.00718962	1	2	1	O15360	Fanconi anemia group A protein OS=Homo sapiens GN=FANCA PE=1 SV=2	O15360 [783-791]	0	864.53	High	0.006386	0.01849	54
High	[M].SPMADRSMMSM.[G]	1xOxidation [M]		0.000360937	0	1	2	4	P18583	Protein SON OS=Homo sapiens GN=SON PE=1 SV=4	P18583 [1076-1086]	0	1259.49	High	0	0.0003714	54
High	[S].LQLDPAQIYRV.[T]			0.00139728	0	1	3	2	B0QYD3	DNA dC->dU-editing enzyme APOBEC-3B OS=Homo sapiens GN=APOBEC3B PE=1 SV=1	B0QYD3 [265-275]	0	1315.74	High	0	0.001322	54
High	[A].RPDAEKKEM.[K]	1xOxidation [M9]		0.000206164	0	1	2	4	O15144	Actin-related protein 2/3 complex subunit 2 OS=Homo sapiens GN=ARPC2 PE=1 SV=1	O15144 [281-289]	0	1119.55	High	0	0.0002194	54
High	[M].KLWEAESKL.[S]			0.000116354	0	1	1	4	Q9NYP9	Protein Mis18-alpha OS=Homo sapiens GN=MIS18A PE=1 SV=1	Q9NYP9 [218-226]	0	1103.61	High	0	0.0001289	54
High	[L].FMLETVDSVKL.[A]			0.000174784	0	1	4	1	O94903	Pyridoxal phosphate homeostasis protein OS=Homo sapiens GN=PROSC PE=1 SV=1	O94903 [112-122]	0	1281.68	High	0	0.0001889	54
Medium	[G].APAAGMNAAV.[R]			0.0718023	0.0198829	1	4	2	P17858	ATP-dependent 6-phosphofructokinase, liver type OS=Homo sapiens GN=PFKL PE=1 SV=6	P17858 [409-418]	0	872.429	Medium	0.01629	0.05177	54
High	[A].SVITQVFHV.[P]			0.0287921	0.00861798	1	10	1	A0A024R4E5	High density lipoprotein binding protein (Vigilin), isoform CRA_a OS=Homo sapiens GN=HDLBP PE=1 SV=1	A0A024R4E5 [74-82]	0	1029.57	High	0.00776	0.02286	54
High	[Q].KLLAEALNQV.[T]			0.0143401	0.00638819	1	2	1	Q05655	Protein kinase C delta type OS=Homo sapiens GN=PRKCD PE=1 SV=2	Q05655 [285-294]	0	1098.65	High	0.005553	0.01213	54
High	[Y].SMLDDLRNV.[K]			0.00661751	0.0034656	2	4	3	J3KNI6; P05107	Integrin beta (Fragment) OS=Homo sapiens GN=ITGB2 PE=1 SV=1;Integrin beta-2 OS=Homo sapiens GN=ITGB2 PE=1 SV=2	J3KNI6 [129-137]; P05107 [138-146]	0	1062.52	High	0.003727	0.006159	54
Medium	[S].AARVVLTSL.[L]			0.0877787	0.022932	1	1	2	Q16690	Dual specificity protein phosphatase 5 OS=Homo sapiens GN=DUSP5 PE=1 SV=2	Q16690 [104-112]	0	929.578	Medium	0.01905	0.06245	54
Medium	[S].RPSAAGINL.[M]			0.0736399	0.0205558	1	1	8	Q08211	ATP-dependent RNA helicase A OS=Homo sapiens GN=DHX9 PE=1 SV=4	Q08211 [1140-1148]	0	898.51	Medium	0.01683	0.05308	54
High	[R].ALNEQIARL.[E]			0.00487566	0.00246951	1	1	1	O14777	Kinetochore protein NDC80 homolog OS=Homo sapiens GN=NDC80 PE=1 SV=1	O14777 [274-282]	0	1027.59	High	0.002399	0.004328	54
High	[G].SPNLRLLDL.[R]			0.00685322	0.00397012	1	1	5	Q8N531	F-box/LRR-repeat protein 6 OS=Homo sapiens GN=FBXL6 PE=2 SV=1	Q8N531 [383-391]	0	1040.61	High	0.004524	0.009322	54
Medium	[D].ALSKEGIVAL.[R]			0.0474514	0.0135207	1	1	2	P40227	T-complex protein 1 subunit zeta OS=Homo sapiens GN=CCT6A PE=1 SV=3	P40227 [304-313]	0	1000.6	Medium	0.01195	0.03543	54
Medium	[K].FLYDDNQRV.[E]			0.0555598	0.015377	1	3	2	P11388	DNA topoisomerase 2-alpha OS=Homo sapiens GN=TOP2A PE=1 SV=3	P11388 [828-836]	0	1169.56	Medium	0.01314	0.04089	54
High	[S].SPLPVGQNSL.[T]			0.0111459	0.00518998	1	1	3	Q6IQ32	Activity-dependent neuroprotector homeobox protein 2 OS=Homo sapiens GN=ADNP2 PE=1 SV=1	Q6IQ32 [336-345]	0	1011.55	High	0.005553	0.0121	54
High	[L].VLAEDEEMNRM.[H]	1xOxidation [M11]		0.000704159	0	2	3	1	P04899; P08754	Guanine nucleotide-binding protein G(i) subunit alpha-2 OS=Homo sapiens GN=GNAI2 PE=1 SV=3;Guanine nucleotide-binding protein G(k) subunit alpha OS=Homo sapiens GN=GNAI3 PE=1 SV=3	P04899 [234-244]; P08754 [233-243]	0	1352.58	High	0	0.0006954	54
High	[V].VLIKNLLVSV.[Q]			0.00911567	0.00505824	1	4	1	H3BQK9	Microtubule-actin cross-linking factor 1, isoforms 1/2/3/5 OS=Homo sapiens GN=MACF1 PE=1 SV=1	H3BQK9 [6657-6666]	0	1097.73	High	0.004373	0.007898	54
High	[L].RVFENIVAV.[L]			0.00731702	0.00456598	1	1	3	Q13077	TNF receptor-associated factor 1 OS=Homo sapiens GN=TRAF1 PE=1 SV=1	Q13077 [195-203]	0	1046.6	High	0.004176	0.006381	54
High	[R].RVLPPSALQSV.[A]			0.00648694	0.0034656	1	2	22	Q96GD4	Aurora kinase B OS=Homo sapiens GN=AURKB PE=1 SV=3	Q96GD4 [333-343]	0	1166.69	High	0.004223	0.006794	54
Medium	[L].KPIQDVNSL.[R]			0.0580188	0.0162945	1	4	2	F5H070	Lysine-specific demethylase 3A OS=Homo sapiens GN=KDM3A PE=1 SV=2	F5H070 [148-156]	0	1013.56	Medium	0.01381	0.04258	54
High	[E].ILDEMSHKLRL.[G]			0.000113642	0	1	3	2	O15228	Dihydroxyacetone phosphate acyltransferase OS=Homo sapiens GN=GNPAT PE=1 SV=1	O15228 [106-116]	0	1354.75	High	0	0.0001261	54
High	[D].ALLETVNRL.[Q]			0.00798208	0.00471609	1	2	2	Q8IWJ2	GRIP and coiled-coil domain-containing protein 2 OS=Homo sapiens GN=GCC2 PE=1 SV=4	Q8IWJ2 [532-540]	0	1028.61	High	0.004223	0.006956	54
Medium	[N].KLDQDLNEV.[K]			0.100997	0.025132	1	1	3	Q9UQE7	Structural maintenance of chromosomes protein 3 OS=Homo sapiens GN=SMC3 PE=1 SV=2	Q9UQE7 [436-444]	0	1073.55	Medium	0.02506	0.0882	53
High	[M].GPREAVSGL.[A]			0.00412549	0.00246951	1	1	4	Q9GZU3	Transmembrane protein 39B OS=Homo sapiens GN=TMEM39B PE=1 SV=1	Q9GZU3 [224-232]	0	885.479	High	0.006824	0.02069	53
High	[E].ALMELFPKL.[Q]	1xOxidation [M3]		0.00244713	0.000638055	1	1	1	O75691	Small subunit processome component 20 homolog OS=Homo sapiens GN=UTP20 PE=1 SV=3	O75691 [626-634]	0	1077.6	High	0.0004913	0.002237	53
High	[Q].YPNPLPVL.[S]			0.00754352	0.00471609	1	1	9	Q96JC1	Vam6/Vps39-like protein OS=Homo sapiens GN=VPS39 PE=1 SV=2	Q96JC1 [397-404]	0	912.519	High	0.004373	0.007923	53
High	[A].KLLDLSDSTSV.[A]			0.00125447	0	1	2	2	Q13464	Rho-associated protein kinase 1 OS=Homo sapiens GN=ROCK1 PE=1 SV=1	Q13464 [1093-1103]	0	1177.63	High	0	0.00119	53
High	[M].APAPAAQRL.[S]			0.00197243	0.000638055	1	2	3	Q99504	Eyes absent homolog 3 OS=Homo sapiens GN=EYA3 PE=1 SV=3	Q99504 [246-254]	0	894.516	High	0.0004913	0.00183	53
High	[S].RPVAPSGTAL.[S]			0.00418705	0.00246951	1	5	3	P35658	Nuclear pore complex protein Nup214 OS=Homo sapiens GN=NUP214 PE=1 SV=2	P35658 [1294-1303]	0	968.552	High	0.002399	0.00375	53
High	[A].FLASESLIKQI.[P]			0.000668159	0	1	1	3	P62906	60S ribosomal protein L10a OS=Homo sapiens GN=RPL10A PE=1 SV=2	P62906 [110-120]	0	1248.72	High	0	0.0006622	53
High	[Q].YMAELIERL.[N]	1xOxidation [M2]		0.000878173	0	1	2	1	O75496	Geminin OS=Homo sapiens GN=GMNN PE=1 SV=1	O75496 [150-158]	0	1153.59	High	0	0.0008551	53
Medium	[M].APAKATNVV.[R]			0.0419013	0.0121128	1	5	1	Q9NYU1	UDP-glucose:glycoprotein glucosyltransferase 2 OS=Homo sapiens GN=UGGT2 PE=1 SV=4	Q9NYU1 [2-10]	0	870.504	Medium	0.01108	0.03195	53
Medium	[T].FLVGERVTL.[A]			0.0605719	0.0168808	1	1	1	P26641	Elongation factor 1-gamma OS=Homo sapiens GN=EEF1G PE=1 SV=3	P26641 [151-159]	0	1033.6	Medium	0.01414	0.04425	53
Medium	[A].VPIQSSVVL.[C]			0.187008	0.0473802	1	1	4	O15530	3-phosphoinositide-dependent protein kinase 1 OS=Homo sapiens GN=PDPK1 PE=1 SV=1	O15530 [12-20]	0	941.567	Medium	0.03671	0.1293	53
High	[S].SPWSGLMAL.[G]	1xOxidation [M7]		0.0222633	0.00718962	1	1	6	Q8TCJ2	Dolichyl-diphosphooligosaccharide--protein glycosyltransferase subunit STT3B OS=Homo sapiens GN=STT3B PE=1 SV=1	Q8TCJ2 [18-26]	0	977.476	High	0.009945	0.02975	53
High	[N].TLMDMRLSQV.[S]			0.00658459	0.0034656	1	1	2	O94906	Pre-mRNA-processing factor 6 OS=Homo sapiens GN=PRPF6 PE=1 SV=1	O94906 [249-258]	0	1193.6	High	0.003018	0.005784	53
High	[G].RPFTSGQTSVTL.[R]			0.0013894	0	1	1	2	O43296	Zinc finger protein 264 OS=Homo sapiens GN=ZNF264 PE=1 SV=1	O43296 [574-585]	0	1293.68	High	0	0.001312	53
High	[E].KVKEAGSSM.[R]	1xOxidation [M9]		0.00238279	0.000638055	1	1	2	Q9Y3B9	RRP15-like protein OS=Homo sapiens GN=RRP15 PE=1 SV=2	Q9Y3B9 [187-195]	0	952.477	High	0.0004913	0.00218	53
High	[G].RLQEGDKILSV.[N]			0.00459716	0.00246951	1	4	4	A0A087WUM0	SYNJ2BP-COX16 readthrough (Fragment) OS=Homo sapiens GN=SYNJ2BP-COX16 PE=4 SV=1	A0A087WUM0 [58-68]	0	1257.72	High	0.002399	0.004094	53
Medium	[A].TLVDEVFRI.[G]			0.0379709	0.0103813	1	2	1	P15927	Replication protein A 32 kDa subunit OS=Homo sapiens GN=RPA2 PE=1 SV=1	P15927 [58-66]	0	1091.61	High	0.009485	0.02914	53
Medium	[K].KLVKEVIAV.[S]			0.162582	0.0415533	1	2	3	P38117	Electron transfer flavoprotein subunit beta OS=Homo sapiens GN=ETFB PE=1 SV=3	P38117 [56-64]	0	998.661	Medium	0.03264	0.1123	53
High	[S].SPLTKSISL.[M]			0.00645475	0.0034656	1	6	3	Q12802	A-kinase anchor protein 13 OS=Homo sapiens GN=AKAP13 PE=1 SV=2	Q12802 [1683-1691]	0	945.562	High	0.004373	0.007794	53
Medium	[A].SLAADIPRL.[G]			0.0718023	0.0198829	1	1	1	Q8N0X4	Citrate lyase subunit beta-like protein, mitochondrial OS=Homo sapiens GN=CLYBL PE=1 SV=2	Q8N0X4 [24-32]	0	955.557	Medium	0.01617	0.05167	53
High	[L].RLIEESVTV.[D]			0.00559316	0.00295976	1	3	3	Q12769	Nuclear pore complex protein Nup160 OS=Homo sapiens GN=NUP160 PE=1 SV=3	Q12769 [611-619]	0	1045.59	High	0.002708	0.004933	53
High	[E].FLFSDVCRV.[E]	1xCysteinyl [C7]		0.0100248	0.00518998	1	2	3	Q14643	Inositol 1,4,5-trisphosphate receptor type 1 OS=Homo sapiens GN=ITPR1 PE=1 SV=3	Q14643 [2499-2507]	0	1204.55	High	0.004501	0.008671	53
High	[P].VPASKRPPL.[R]			0.00475767	0.00246951	1	1	5	O60682	Musculin OS=Homo sapiens GN=MSC PE=1 SV=2	O60682 [23-31]	0	964.594	High	0.002399	0.004233	53
High	[T].KLYQEVEIASV.[D]			0.00150346	0	1	1	2	Q92900	Regulator of nonsense transcripts 1 OS=Homo sapiens GN=UPF1 PE=1 SV=2	Q92900 [827-837]	0	1278.69	High	0	0.001417	53
High	[K].ILFPDIIARA.[A]			0.00802357	0.00471609	1	1	2	Q9HAY2	Melanoma-associated antigen F1 OS=Homo sapiens GN=MAGEF1 PE=1 SV=2	Q9HAY2 [112-121]	0	1128.68	High	0.006386	0.0171	53
High	[E].KLLDEAIQAV.[K]			0.0107517	0.00518998	1	4	3	Q96QK1	Vacuolar protein sorting-associated protein 35 OS=Homo sapiens GN=VPS35 PE=1 SV=2	Q96QK1 [14-23]	0	1099.64	High	0.004524	0.009259	53
High	[A].VLIDYQRNV.[P]			0.000759524	0	1	1	4	O14980	Exportin-1 OS=Homo sapiens GN=XPO1 PE=1 SV=1	O14980 [784-792]	0	1119.62	High	0.005553	0.01211	53
High	[N].RPIAAGDISTF.[Q]			0.0030969	0.00210006	1	4	1	Q96H96	4-hydroxybenzoate polyprenyltransferase, mitochondrial OS=Homo sapiens GN=COQ2 PE=1 SV=1	Q96H96 [147-157]	0	1147.61	High	0.001619	0.002808	53
High	[L].RLIESLFTI.[Q]			0.0179576	0.00693747	1	2	6	Q12789	General transcription factor 3C polypeptide 1 OS=Homo sapiens GN=GTF3C1 PE=1 SV=4	Q12789 [629-637]	0	1091.65	High	0.006212	0.01499	53
High	[T].KMADIEYRL.[S]			0.00455227	0.00246951	1	1	5	P40937	Replication factor C subunit 5 OS=Homo sapiens GN=RFC5 PE=1 SV=1	P40937 [304-312]	0	1138.59	High	0.002399	0.004049	53
High	[N].LLLDMQNRL.[N]	1xOxidation [M5]		0.00274844	0.00112653	1	2	2	Q16531	DNA damage-binding protein 1 OS=Homo sapiens GN=DDB1 PE=1 SV=1	Q16531 [1050-1058]	0	1131.62	High	0.0008655	0.00251	53
Medium	[P].KPYPNSEAA.[R]			0.0730226	0.0205268	1	1	1	P08574	Cytochrome c1, heme protein, mitochondrial OS=Homo sapiens GN=CYC1 PE=1 SV=3	P08574 [177-185]	0	976.473	Medium	0.01672	0.0525	53
High	[H].RLQETEGMVAV.[S]			0.00141316	0	1	1	2	Q9UGU5	HMG domain-containing protein 4 OS=Homo sapiens GN=HMGXB4 PE=1 SV=2	Q9UGU5 [541-551]	0	1232.63	High	0	0.00133	53
High	[C].YLDEYIARM.[V]			0.00224642	0.000638055	1	3	1	P49815	Tuberin OS=Homo sapiens GN=TSC2 PE=1 SV=2	P49815 [190-198]	0	1173.56	High	0.0004913	0.002071	53
High	[Q].RLLDMGETDLML.[A]	2xOxidation [M5; M11]		0.00402471	0.00224124	1	2	2	A0A1W2PNX8	Protein unc-45 homolog A OS=Homo sapiens GN=UNC45A PE=1 SV=1	A0A1W2PNX8 [342-353]	0	1438.69	High	0.002049	0.003603	53
Medium	[A].RLTDYVAFL.[E]			0.0518151	0.0144195	1	3	1	Q99627	COP9 signalosome complex subunit 8 OS=Homo sapiens GN=COPS8 PE=1 SV=1	Q99627 [199-207]	0	1097.6	Medium	0.01251	0.03859	53
High	[F].FSINAQRNAL.[A]			0.00269139	0.00112653	1	1	1	Q14669	E3 ubiquitin-protein ligase TRIP12 OS=Homo sapiens GN=TRIP12 PE=1 SV=1	Q14669 [573-582]	0	1133.61	High	0.0008655	0.002457	53
High	[S].LPAYRAQLL.[H]			0.0128816	0.00562871	1	2	1	F5H269	DmX-like protein 1 OS=Homo sapiens GN=DMXL1 PE=1 SV=1	F5H269 [1557-1565]	0	1044.62	High	0.004999	0.01101	53
High	[H].SPLKSSESSM.[N]			0.029047	0.00869903	1	2	1	Q8WY64	E3 ubiquitin-protein ligase MYLIP OS=Homo sapiens GN=MYLIP PE=1 SV=2	Q8WY64 [349-358]	0	1052.49	High	0.00776	0.02295	53
High	[I].SPRITFPSLQAL.[V]			0.000286834	0	1	3	8	P51451	Tyrosine-protein kinase Blk OS=Homo sapiens GN=BLK PE=1 SV=3	P51451 [190-201]	0	1329.75	High	0	0.0003003	53
High	[Q].SPLDSAARDEL.[-]			0.00200498	0.000638055	1	1	2	Q8NBJ5	Procollagen galactosyltransferase 1 OS=Homo sapiens GN=COLGALT1 PE=1 SV=1	Q8NBJ5 [612-622]	0	1173.57	High	0.0004913	0.001858	53
High	[L].TLITDGMRSV.[R]			0.0108807	0.00518998	1	1	2	Q10570	Cleavage and polyadenylation specificity factor subunit 1 OS=Homo sapiens GN=CPSF1 PE=1 SV=2	Q10570 [348-357]	0	1092.57	High	0.004524	0.009383	53
High	[H].RLIEETQIFQM.[Q]	1xOxidation [M11]		0.000125625	0	1	5	2	Q68D86	Coiled-coil domain-containing protein 102B OS=Homo sapiens GN=CCDC102B PE=1 SV=4	Q68D86 [8-18]	0	1423.72	High	0	0.000138	53
High	[A].APASALVRIPL.[H]			0.000313351	0	1	9	1	A0A1B0GU92	Uncharacterized protein OS=Homo sapiens PE=1 SV=1	A0A1B0GU92 [16-26]	0	1107.69	High	0	0.0003247	53
High	[R].RPAETNLRHTC.[K]	1xCysteinyl [C11]		2.40967e-05	0	1	1	1	P15104	Glutamine synthetase OS=Homo sapiens GN=GLUL PE=1 SV=4	P15104 [107-117]	0	1416.65	High	0	2.951e-05	53
High	[N].VLIANLEKL.[C]			0.00728007	0.00456598	1	1	1	Q6WRX3	Protein zyg-11 homolog A OS=Homo sapiens GN=ZYG11A PE=2 SV=3	Q6WRX3 [45-53]	0	1012.64	High	0.004176	0.006365	53
High	[D].FPNIPGKSL.[P]			0.000352535	0	1	2	7	O15121	Sphingolipid delta(4)-desaturase DES1 OS=Homo sapiens GN=DEGS1 PE=1 SV=1	O15121 [265-273]	0	972.551	High	0	0.0006568	53
High	[R].QLVEQVEQI.[Q]			0.0263819	0.00790438	1	1	3	Q9BVK6	Transmembrane emp24 domain-containing protein 9 OS=Homo sapiens GN=TMED9 PE=1 SV=2	Q9BVK6 [170-178]	0	1085.58	High	0.00701	0.02118	53
Medium	[R].SPSGDRPAV.[G]			0.0487244	0.0139688	1	2	1	Q8IXZ2	Zinc finger CCCH domain-containing protein 3 OS=Homo sapiens GN=ZC3H3 PE=1 SV=3	Q8IXZ2 [414-422]	0	885.442	Medium	0.01227	0.03654	53
High	[L].HPISSEELLSL.[K]			0.00153758	0	1	1	3	P14921	Protein C-ets-1 OS=Homo sapiens GN=ETS1 PE=1 SV=1	P14921 [189-199]	0	1224.65	High	0	0.001444	53
High	[D].KLIAQNLEL.[N]			0.0166578	0.00666371	1	1	2	P52732	Kinesin-like protein KIF11 OS=Homo sapiens GN=KIF11 PE=1 SV=2	P52732 [890-898]	0	1041.63	High	0.00597	0.01397	53
High	[C].SPASRSISL.[L]			0.00584646	0.00321528	1	1	6	P32970	CD70 antigen OS=Homo sapiens GN=CD70 PE=1 SV=2	P32970 [134-142]	0	917.505	High	0.004501	0.00866	53
Medium	[P].APALPGPAL.[P]			0.0419013	0.0121128	1	3	3	O00303	Eukaryotic translation initiation factor 3 subunit F OS=Homo sapiens GN=EIF3F PE=1 SV=1	O00303 [74-82]	0	806.477	Medium	0.02097	0.07321	53
High	[T].KLQEEIPVL.[H]			0.00532522	0.0027638	1	2	1	Q02224	Centromere-associated protein E OS=Homo sapiens GN=CENPE PE=1 SV=2	Q02224 [1277-1285]	0	1068.63	High	0.0026	0.00472	53
High	[R].LPRPPPPEM.[P]	1xOxidation [M9]		0.000612123	0	1	2	6	Q00325	Phosphate carrier protein, mitochondrial OS=Homo sapiens GN=SLC25A3 PE=1 SV=2	Q00325 [342-350]	0	1049.54	High	0	0.0007943	53
High	[G].SPEMERAGL.[Q]			0.00854514	0.00501419	1	1	1	Q5UE93	Phosphoinositide 3-kinase regulatory subunit 6 OS=Homo sapiens GN=PIK3R6 PE=1 SV=1	Q5UE93 [358-366]	0	989.472	High	0.004373	0.007409	52
High	[D].KLDETGNSLKV.[I]			0.000146442	0	1	1	1	P11388	DNA topoisomerase 2-alpha OS=Homo sapiens GN=TOP2A PE=1 SV=3	P11388 [278-288]	0	1203.66	High	0	0.0001596	52
High	[Q].KLIDDQDISISL.[L]			0.00334371	0.00224124	1	3	1	Q96JI7	Spatacsin OS=Homo sapiens GN=SPG11 PE=1 SV=3	Q96JI7 [140-151]	0	1359.74	High	0.002049	0.003018	52
High	[Q].LPRSIGNLTQL.[Q]			0.00180663	0.000638055	1	1	3	Q6UWE0	E3 ubiquitin-protein ligase LRSAM1 OS=Homo sapiens GN=LRSAM1 PE=1 SV=1	Q6UWE0 [119-129]	0	1211.71	High	0.0004913	0.001808	52
High	[K].ALYEQSLHI.[K]			0.00152899	0	1	4	1	P61201	COP9 signalosome complex subunit 2 OS=Homo sapiens GN=COPS2 PE=1 SV=1	P61201 [216-224]	0	1073.56	High	0	0.001433	52
High	[D].AQMDYQLRL.[Q]			0.0273161	0.00793616	1	5	1	M0R189	MPN domain-containing protein (Fragment) OS=Homo sapiens GN=MPND PE=1 SV=1	M0R189 [397-405]	0	1137.57	High	0.007176	0.02187	52
High	[K].KPMSLASGL.[V]			0.0102585	0.00518998	1	4	2	E7EVA0	Microtubule-associated protein OS=Homo sapiens GN=MAP4 PE=1 SV=1	E7EVA0 [1884-1892]	0	903.497	High	0.005553	0.01197	52
Medium	[V].APAPQGVRL.[S]			0.0835007	0.0221841	1	3	3	Q5T2Z1	Proline/serine-rich coiled-coil protein 1 (Fragment) OS=Homo sapiens GN=PSRC1 PE=1 SV=8	Q5T2Z1 [56-64]	0	908.531	Medium	0.01852	0.05937	52
High	[C].RPAQNNATF.[D]			0.0248386	0.00737872	1	1	1	Q14BN4	Sarcolemmal membrane-associated protein OS=Homo sapiens GN=SLMAP PE=1 SV=1	Q14BN4 [38-46]	0	1018.51	High	0.006678	0.02008	52
High	[P].NPQERTLTL.[V]			0.00223437	0.000638055	1	1	4	P08238	Heat shock protein HSP 90-beta OS=Homo sapiens GN=HSP90AB1 PE=1 SV=4	P08238 [78-86]	0	1071.58	High	0.002399	0.004032	52
Medium	[A].APRPAAPAA.[H]			0.0718023	0.0198829	1	1	4	Q12872	Splicing factor, suppressor of white-apricot homolog OS=Homo sapiens GN=SFSWAP PE=1 SV=3	Q12872 [876-884]	0	821.463	Medium	0.01617	0.05166	52
Medium	[G].APVYMAAVI.[E]			0.135049	0.0334166	2	7	6	Q9P0M6; O75367	Core histone macro-H2A.2 OS=Homo sapiens GN=H2AFY2 PE=1 SV=3;Core histone macro-H2A.1 OS=Homo sapiens GN=H2AFY PE=1 SV=4	Q9P0M6 [45-53]; O75367 [45-53]	0	934.507	Medium	0.04879	0.1771	52
High	[N].GPASHSRAL.[V]			0.0230173	0.00718962	1	2	2	Q14699	Raftlin OS=Homo sapiens GN=RFTN1 PE=1 SV=4	Q14699 [539-547]	0	895.474	High	0.006386	0.01876	52
High	[K].ALVDQRELYL.[G]			0.000346361	0	1	6	2	H3BP13	Trafficking protein particle complex subunit 2-like protein OS=Homo sapiens GN=TRAPPC2L PE=1 SV=1	H3BP13 [49-58]	0	1219.67	High	0	0.000358	52
High	[Y].KIMDATNILV.[S]	1xOxidation [M3]		0.0160585	0.00648922	1	2	1	P40763	Signal transducer and activator of transcription 3 OS=Homo sapiens GN=STAT3 PE=1 SV=2	P40763 [658-667]	0	1133.62	High	0.005774	0.0135	52
High	[Q].SPQGRVMTI.[P]			0.00127608	0	1	1	4	Q15365	Poly(rC)-binding protein 1 OS=Homo sapiens GN=PCBP1 PE=1 SV=2	Q15365 [173-181]	0	988.524	High	0.0004913	0.002334	52
High	[S].SPGQRAVLL.[A]			0.0240072	0.00725454	1	1	2	Q12772	Sterol regulatory element-binding protein 2 OS=Homo sapiens GN=SREBF2 PE=1 SV=2	Q12772 [1098-1106]	0	940.557	High	0.007311	0.02221	52
High	[H].KLLDKLLVL.[C]			0.0228257	0.00718962	1	1	3	Q8N448	Ligand of Numb protein X 2 OS=Homo sapiens GN=LNX2 PE=1 SV=1	Q8N448 [105-113]	0	1054.72	High	0.008518	0.02474	52
High	[M].SPMAERSMM.[S]	1xOxidation [M]		0.0156014	0.0064446	1	2	5	P18583	Protein SON OS=Homo sapiens GN=SON PE=1 SV=4	P18583 [1026-1034]; [1051-1059]	0	1055.43	High	0.005769	0.01314	52
High	[R].SPRIATTTA.[S]			0.0141447	0.00634807	2	3	1	H0YFY6; Q14980	Nuclear mitotic apparatus protein 1 (Fragment) OS=Homo sapiens GN=NUMA1 PE=1 SV=1;Nuclear mitotic apparatus protein 1 OS=Homo sapiens GN=NUMA1 PE=1 SV=2	H0YFY6 [936-944]; Q14980 [2087-2095]	0	917.505	High	0.005553	0.012	52
High	[E].NPRVLDSSISTL.[K]			0.00334371	0.00224124	1	2	2	Q99551	Transcription termination factor 1, mitochondrial OS=Homo sapiens GN=MTERF1 PE=1 SV=1	Q99551 [348-359]	0	1301.71	High	0.002049	0.003012	52
High	[S].GLLEARGILGL.[K]			0.00120536	0	1	1	1	Q99741	Cell division control protein 6 homolog OS=Homo sapiens GN=CDC6 PE=1 SV=1	Q99741 [511-521]	0	1111.68	High	0	0.00115	52
High	[A].ALLDQALSNARL.[F]			0.000679954	0	1	2	1	H3BQK9	Microtubule-actin cross-linking factor 1, isoforms 1/2/3/5 OS=Homo sapiens GN=MACF1 PE=1 SV=1	H3BQK9 [5587-5598]	0	1284.73	High	0	0.0006736	52
Medium	[A].ALRGEIETV.[K]			0.119493	0.0297201	1	1	2	P42704	Leucine-rich PPR motif-containing protein, mitochondrial OS=Homo sapiens GN=LRPPRC PE=1 SV=3	P42704 [797-805]	0	987.547	Medium	0.02398	0.08333	52
High	[R].RLLEKQLLHV.[P]			0.000137244	0	1	2	1	P57678	Gem-associated protein 4 OS=Homo sapiens GN=GEMIN4 PE=1 SV=2	P57678 [878-887]	0	1248.78	High	0	0.0001503	52
High	[S].SPGPKRPGNTL.[R]			0.00355282	0.00224124	1	3	2	O75962	Triple functional domain protein OS=Homo sapiens GN=TRIO PE=1 SV=2	O75962 [1763-1773]	0	1123.62	High	0.002049	0.003192	52
High	[K].KLQEEIEKI.[R]			0.000168707	0	1	3	1	Q8IWJ2	GRIP and coiled-coil domain-containing protein 2 OS=Homo sapiens GN=GCC2 PE=1 SV=4	Q8IWJ2 [182-190]	0	1129.65	High	0	0.0001826	52
Medium	[A].RLFDEPQLA.[S]			0.0885112	0.0230296	2	3	3	Q9H0C5; Q9BX70	BTB/POZ domain-containing protein 1 OS=Homo sapiens GN=BTBD1 PE=1 SV=1;BTB/POZ domain-containing protein 2 OS=Homo sapiens GN=BTBD2 PE=1 SV=1	Q9H0C5 [188-196]; Q9BX70 [230-238]	0	1088.57	Medium	0.01917	0.06268	52
Medium	[A].RPSPPVQSV.[S]			0.10952	0.026629	1	2	3	Q5VV67	Peroxisome proliferator-activated receptor gamma coactivator-related protein 1 OS=Homo sapiens GN=PPRC1 PE=1 SV=1	Q5VV67 [857-865]	0	966.537	Medium	0.02323	0.0799	52
High	[R].TLLEDGTFKV.[R]			0.00519627	0.00246951	1	2	3	Q9HBL8	NmrA-like family domain-containing protein 1 OS=Homo sapiens GN=NMRAL1 PE=1 SV=1	Q9HBL8 [23-32]	0	1122.6	High	0.002399	0.004604	52
High	[L].RLLDLENIQI.[P]			0.00439841	0.00246951	2	4	2	Q92556; Q96JJ3	Engulfment and cell motility protein 1 OS=Homo sapiens GN=ELMO1 PE=1 SV=2;Engulfment and cell motility protein 2 OS=Homo sapiens GN=ELMO2 PE=1 SV=2	Q92556 [697-706]; Q96JJ3 [690-699]	0	1226.71	High	0.008449	0.02465	52
High	[S].ALFEAAREVTL.[A]			0.00149504	0	1	1	2	P42858	Huntingtin OS=Homo sapiens GN=HTT PE=1 SV=2	P42858 [2163-2173]	0	1219.67	High	0	0.001406	52
High	[A].APRQPGLMAQM.[A]	1xOxidation [M]		0.000777399	0	1	2	6	Q9Y6H1	Coiled-coil-helix-coiled-coil-helix domain-containing protein 2 OS=Homo sapiens GN=CHCHD2 PE=1 SV=1	Q9Y6H1 [49-59]	0	1215.6	High	0	0.0007631	52
High	[L].APSEYRYTLL.[R]			0.000687931	0	1	1	3	Q9BS26	Endoplasmic reticulum resident protein 44 OS=Homo sapiens GN=ERP44 PE=1 SV=1	Q9BS26 [391-400]	0	1212.63	High	0	0.0006793	52
High	[L].ALLESVLRHV.[G]			0.00197243	0.000638055	1	1	1	O75064	DENN domain-containing protein 4B OS=Homo sapiens GN=DENND4B PE=1 SV=4	O75064 [1391-1400]	0	1136.68	High	0.0004913	0.001829	52
High	[K].LLYDLADQLHAA.[V]			0.000823897	0	1	5	2	H0YNX6	Electron transfer flavoprotein subunit alpha, mitochondrial (Fragment) OS=Homo sapiens GN=ETFA PE=1 SV=1	H0YNX6 [137-148]	0	1342.7	High	0	0.0008037	52
Medium	[K].RPAVLPLL.[E]			0.0945736	0.0240638	1	1	4	Q07820	Induced myeloid leukemia cell differentiation protein Mcl-1 OS=Homo sapiens GN=MCL1 PE=1 SV=3	Q07820 [137-144]	0	878.582	Medium	0.03692	0.1299	52
High	[S].GPPPPGPIL.[R]			0.00153758	0	1	3	10	Q71SY5	Mediator of RNA polymerase II transcription subunit 25 OS=Homo sapiens GN=MED25 PE=1 SV=2	Q71SY5 [627-635]	0	844.493	High	0.0004913	0.001984	52
High	[T].KLYGPEGLELV.[R]			0.00802357	0.00471609	1	4	1	Q02556	Interferon regulatory factor 8 OS=Homo sapiens GN=IRF8 PE=1 SV=2	Q02556 [240-250]	0	1217.68	High	0.004223	0.006969	52
Medium	[A].SPGPSRPGL.[V]			0.0536587	0.0147004	1	2	4	M0QZR4	Rho guanine nucleotide exchange factor 1 OS=Homo sapiens GN=ARHGEF1 PE=1 SV=1	M0QZR4 [10-18]	0	867.468	Medium	0.0128	0.03985	52
High	[Q].YLGLDGFVERI.[K]			0.00173808	0	1	6	1	H3BND4	Pyridoxal-dependent decarboxylase domain-containing protein 1 OS=Homo sapiens GN=PDXDC1 PE=1 SV=1	H3BND4 [365-375]	0	1281.68	High	0	0.001617	52
High	[G].APAATPHLSL.[P]			0.00400483	0.00224124	1	1	1	O15054	Lysine-specific demethylase 6B OS=Homo sapiens GN=KDM6B PE=1 SV=4	O15054 [452-461]	0	977.541	High	0.002049	0.003583	52
High	[N].IPRLIVSQL.[K]			0.00478104	0.00246951	1	1	2	Q9BXW9	Fanconi anemia group D2 protein OS=Homo sapiens GN=FANCD2 PE=1 SV=2	Q9BXW9 [172-180]	0	1038.67	High	0.002399	0.004257	52
High	[A].FPDNQRPFL.[K]			0.00180663	0.000638055	1	1	5	P41161	ETS translocation variant 5 OS=Homo sapiens GN=ETV5 PE=1 SV=1	P41161 [459-467]	0	1133.57	High	0.0004913	0.001682	52
High	[A].RLDELGGVYL.[Q]			0.0121566	0.00518998	1	4	3	P04844	Dolichyl-diphosphooligosaccharide--protein glycosyltransferase subunit 2 OS=Homo sapiens GN=RPN2 PE=1 SV=3	P04844 [190-199]	0	1134.62	High	0.004554	0.01041	52
High	[S].SPNQARAQAAL.[Q]			0.000162842	0	1	4	3	A0A087WU68	Polypyrimidine tract-binding protein 1 (Fragment) OS=Homo sapiens GN=PTBP1 PE=1 SV=1	A0A087WU68 [13-23]	0	1126.6	High	0	0.0005795	52
High	[K].VLMLQEPLL.[V]	1xOxidation [M3]		0.0113514	0.00518998	1	2	2	P04843	Dolichyl-diphosphooligosaccharide--protein glycosyltransferase subunit 1 OS=Homo sapiens GN=RPN1 PE=1 SV=1	P04843 [433-441]	0	1071.61	High	0.004524	0.009743	52
High	[S].LMADLEGLHL.[S]	1xOxidation [M2]		0.00147003	0	1	1	1	O00203	AP-3 complex subunit beta-1 OS=Homo sapiens GN=AP3B1 PE=1 SV=3	O00203 [842-851]	0	1127.58	High	0	0.001386	52
High	[L].SLMEQLRGEAL.[K]			0.000742051	0	1	7	2	P47897	Glutamine--tRNA ligase OS=Homo sapiens GN=QARS PE=1 SV=1	P47897 [219-229]	0	1246.65	High	0	0.000731	52
High	[N].MPSSSHGSM.[G]	1xOxidation [M1]		0.00695716	0.00418912	1	3	6	Q15532	Protein SSXT OS=Homo sapiens GN=SS18 PE=1 SV=3	Q15532 [152-160]	0	936.355	High	0.006212	0.01511	51
High	[Q].NSVIIVDKNGRL.[V]			0.00274844	0.00112653	1	2	1	P02786	Transferrin receptor protein 1 OS=Homo sapiens GN=TFRC PE=1 SV=2	P02786 [198-209]	0	1327.77	High	0.0008655	0.002507	51
Medium	[IL].IPKSAVGEL.[S]			0.0474514	0.0135207	2	4	1	P26010; P05107	Integrin beta-7 OS=Homo sapiens GN=ITGB7 PE=1 SV=1;Integrin beta-2 OS=Homo sapiens GN=ITGB2 PE=1 SV=2	P26010 [363-371]; P05107 [337-345]	0	913.535	Medium	0.01207	0.03569	51
High	[A].VIADLGLIRV.[E]			0.00877645	0.00505824	1	1	1	Q709C8	Vacuolar protein sorting-associated protein 13C OS=Homo sapiens GN=VPS13C PE=1 SV=1	Q709C8 [1777-1786]	0	1068.68	High	0.004373	0.007605	51
High	[T].APASSHERASM.[I]			0.00151193	0	1	2	3	Q9Y2D5	A-kinase anchor protein 2 OS=Homo sapiens GN=AKAP2 PE=1 SV=3	Q9Y2D5 [298-308]	0	1143.52	High	0.002049	0.003035	51
High	[E].ILENPPEEMKL.[E]			0.000433143	0	1	3	3	A0A0U1RQK7	Eukaryotic translation initiation factor 4 gamma 3 OS=Homo sapiens GN=EIF4G3 PE=1 SV=1	A0A0U1RQK7 [578-588]	0	1312.68	High	0	0.0004403	51
High	[A].VLMPMERQMSV.[N]			0.00111892	0	1	2	1	Q02930	Cyclic AMP-responsive element-binding protein 5 OS=Homo sapiens GN=CREB5 PE=1 SV=3	Q02930 [194-204]	0	1320.65	High	0	0.001073	51
Medium	[T].KPNPNQIISV.[G]			0.0736399	0.0205558	1	1	4	O94776	Metastasis-associated protein MTA2 OS=Homo sapiens GN=MTA2 PE=1 SV=1	O94776 [341-350]	0	1109.63	Medium	0.02747	0.09468	51
Medium	[L].SPLPAGNAL.[A]			0.0366321	0.0100089	1	6	3	Q86SX3	Uncharacterized protein C14orf80 OS=Homo sapiens GN=C14orf80 PE=2 SV=2	Q86SX3 [62-70]	0	839.462	High	0.009255	0.02822	51
High	[E].FLDKNDHSL.[A]			0.00269139	0.00112653	1	2	2	O14578	Citron Rho-interacting kinase OS=Homo sapiens GN=CIT PE=1 SV=2	O14578 [1764-1772]	0	1088.54	High	0.0008655	0.002459	51
High	[Q].RMDELFVLI.[R]	1xOxidation [M2]		0.0210214	0.00718962	1	4	1	J3QLJ5	MIF4G domain-containing protein OS=Homo sapiens GN=MIF4GD PE=1 SV=1	J3QLJ5 [198-206]	0	1151.61	High	0.006386	0.01721	51
High	[A].RLFDEPQLASL.[C]			0.00119167	0	2	3	3	Q9H0C5; Q9BX70	BTB/POZ domain-containing protein 1 OS=Homo sapiens GN=BTBD1 PE=1 SV=1;BTB/POZ domain-containing protein 2 OS=Homo sapiens GN=BTBD2 PE=1 SV=1	Q9H0C5 [188-198]; Q9BX70 [230-240]	0	1288.69	High	0	0.001139	51
High	[T].KLISELQKL.[F]			0.00576069	0.00321528	1	2	3	Q5UIP0	Telomere-associated protein RIF1 OS=Homo sapiens GN=RIF1 PE=1 SV=2	Q5UIP0 [232-240]	0	1071.68	High	0.002884	0.005073	51
High	[G].RMWEDPMGA.[R]			0.0085907	0.00501419	1	2	2	Q9ULX6	A-kinase anchor protein 8-like OS=Homo sapiens GN=AKAP8L PE=1 SV=3	Q9ULX6 [199-207]	0	1092.46	High	0.004373	0.007478	51
High	[K].TMLHLTDIQL.[Q]			0.0129662	0.00562871	1	1	1	Q9NTJ5	Phosphatidylinositide phosphatase SAC1 OS=Homo sapiens GN=SACM1L PE=1 SV=2	Q9NTJ5 [103-112]	0	1184.63	High	0.005096	0.01102	51
High	[V].TLLAAEFLKQV.[K]			0.000843245	0	1	2	1	Q99832	T-complex protein 1 subunit eta OS=Homo sapiens GN=CCT7 PE=1 SV=2	Q99832 [98-108]	0	1232.72	High	0	0.0008227	51
High	[R].YLAERIPTL.[Q]			0.000605008	0	1	5	8	P19237	Troponin I, slow skeletal muscle OS=Homo sapiens GN=TNNI1 PE=1 SV=3	P19237 [44-52]	0	1075.61	High	0	0.001228	51
High	[A].APSQQRLVVV.[S]			0.00122618	0	1	4	1	Q9H6Q4	Cytosolic Fe-S cluster assembly factor NARFL OS=Homo sapiens GN=NARFL PE=1 SV=1	Q9H6Q4 [105-114]	0	1096.65	High	0	0.00117	51
High	[V].TPNEERNVM.[E]	1xOxidation [M9]		0.00444186	0.00246951	1	2	1	P35606	Coatomer subunit beta' OS=Homo sapiens GN=COPB2 PE=1 SV=2	P35606 [828-836]	0	1105.49	High	0.002399	0.003955	51
High	[L].LLREVGTAL.[Q]			0.00720683	0.00456598	1	5	3	A0A0A0MSY4	Dedicator of cytokinesis protein 9 OS=Homo sapiens GN=DOCK9 PE=1 SV=1	A0A0A0MSY4 [1117-1125]	0	971.588	High	0.006386	0.01842	51
High	[S].SPEDRGSSL.[S]			0.00827872	0.00492761	1	2	2	F5H527	Protein phosphatase Slingshot homolog 2 OS=Homo sapiens GN=SSH2 PE=1 SV=1	F5H527 [1126-1134]	0	947.443	High	0.00435	0.007212	51
High	[N].MPSSSHGSM.[G]	2xOxidation [M1; M9]		0.021193	0.00718962	1	3	2	Q15532	Protein SSXT OS=Homo sapiens GN=SS18 PE=1 SV=3	Q15532 [152-160]	0	952.35	High	0.006386	0.01738	51
High	[M].APVAVWAAL.[A]			0.0314602	0.00893366	1	2	2	P20333	Tumor necrosis factor receptor superfamily member 1B OS=Homo sapiens GN=TNFRSF1B PE=1 SV=3	P20333 [2-10]	0	897.519	High	0.008449	0.02468	51
Medium	[C].GPRLSAEAA.[E]			0.158173	0.0408661	1	2	1	P33992	DNA replication licensing factor MCM5 OS=Homo sapiens GN=MCM5 PE=1 SV=5	P33992 [571-579]	0	871.463	Medium	0.03199	0.1091	51
High	[D].SASVQRADTSL.[N]			0.00211694	0.000638055	1	2	2	O76080	AN1-type zinc finger protein 5 OS=Homo sapiens GN=ZFAND5 PE=1 SV=1	O76080 [63-73]	0	1134.57	High	0.004373	0.007969	51
High	[R].RLLEGYEIYV.[T]			0.0063909	0.0034656	1	1	1	Q14676	Mediator of DNA damage checkpoint protein 1 OS=Homo sapiens GN=MDC1 PE=1 SV=3	Q14676 [1994-2003]	0	1254.67	High	0.003018	0.005619	51
High	[F].RLQEFIDEV.[M]			0.00863661	0.00501419	1	5	2	A0A087X1Z1	Gamma-tubulin complex component OS=Homo sapiens GN=TUBGCP5 PE=1 SV=1	A0A087X1Z1 [326-334]	0	1148.59	High	0.004373	0.0075	51
High	[D].RPSQNNTIGL.[V]			0.00702746	0.00418912	1	2	2	Q9H0H0	Integrator complex subunit 2 OS=Homo sapiens GN=INTS2 PE=1 SV=2	Q9H0H0 [903-912]	0	1099.59	High	0.00597	0.01396	51
High	[I].APRPASGPIR.[P]			0.0013894	0	1	2	2	P26373	60S ribosomal protein L13 OS=Homo sapiens GN=RPL13 PE=1 SV=4	P26373 [47-56]	0	1021.59	High	0	0.00131	51
High	[A].SPTSVRQMAL.[S]			0.00106255	0	1	3	1	Q96NB2	Sideroflexin-2 OS=Homo sapiens GN=SFXN2 PE=1 SV=2	Q96NB2 [139-148]	0	1089.57	High	0	0.001021	51
High	[F].GPLPGPGPAL.[V]			0.00578913	0.00321528	1	2	6	O60759	Cytohesin-interacting protein OS=Homo sapiens GN=CYTIP PE=1 SV=2	O60759 [225-234]	0	875.499	High	0.005466	0.01134	51
Medium	[L].RPALFANL.[F]			0.132044	0.0324044	1	2	1	Q9BQG0	Myb-binding protein 1A OS=Homo sapiens GN=MYBBP1A PE=1 SV=2	Q9BQG0 [130-137]	0	901.525	Medium	0.02582	0.09123	51
Medium	[L].GLAPGGLAVV.[G]			0.0969402	0.0245566	1	3	3	M0QXA7	Protein Wiz OS=Homo sapiens GN=WIZ PE=1 SV=1	M0QXA7 [799-808]	0	853.514	Medium	0.02699	0.09378	51
Medium	[E].NMVAKVDEV.[K]	1xOxidation [M2]		0.17277	0.0448004	1	1	2	P62906	60S ribosomal protein L10a OS=Homo sapiens GN=RPL10A PE=1 SV=2	P62906 [143-151]	0	1020.5	Medium	0.03507	0.1192	51
High	[R].APRGGAQTPL.[Y]			0.00404469	0.00224124	1	1	2	Q6UX07	Dehydrogenase/reductase SDR family member 13 OS=Homo sapiens GN=DHRS13 PE=2 SV=1	Q6UX07 [257-266]	0	967.532	High	0.002399	0.003621	51
High	[L].SPRFVDVQPSSL.[S]			0.00117812	0	1	1	1	Q8WYP5	Protein ELYS OS=Homo sapiens GN=AHCTF1 PE=1 SV=3	Q8WYP5 [528-539]	0	1331.7	High	0	0.001127	51
High	[A].RLLEVPVML.[T]			0.00877645	0.00505824	1	3	4	Q96AB3	Isochorismatase domain-containing protein 2 OS=Homo sapiens GN=ISOC2 PE=1 SV=1	Q96AB3 [49-57]	0	1069.64	High	0.004373	0.007618	51
High	[L].RPLQTSEKL.[S]			0.0095808	0.00518998	1	4	1	Q14155	Rho guanine nucleotide exchange factor 7 OS=Homo sapiens GN=ARHGEF7 PE=1 SV=2	Q14155 [299-307]	0	1071.62	High	0.004501	0.008304	51
Medium	[G].KPAESSAVA.[A]			0.132044	0.0324044	1	1	1	O95182	NADH dehydrogenase [ubiquinone] 1 alpha subcomplex subunit 7 OS=Homo sapiens GN=NDUFA7 PE=1 SV=3	O95182 [80-88]	0	859.452	Medium	0.02596	0.09176	51
High	[G].SPRLPVGGF.[R]			0.00263536	0.00112653	1	1	4	Q14669	E3 ubiquitin-protein ligase TRIP12 OS=Homo sapiens GN=TRIP12 PE=1 SV=1	Q14669 [1921-1929]	0	929.52	High	0.0008655	0.002402	51
High	[S].ILFGHENRV.[S]			0.0121566	0.00518998	1	1	4	O14775	Guanine nucleotide-binding protein subunit beta-5 OS=Homo sapiens GN=GNB5 PE=1 SV=2	O14775 [362-370]	0	1084.59	High	0.004554	0.01042	51
High	[R].SPADHRGYASL.[R]			0.000168707	0	1	1	2	Q06945	Transcription factor SOX-4 OS=Homo sapiens GN=SOX4 PE=1 SV=1	Q06945 [354-364]	0	1173.56	High	0	0.0001824	51
High	[M].RPMNQMSQTL.[N]			0.000791073	0	1	2	1	Q8IZL2	Mastermind-like protein 2 OS=Homo sapiens GN=MAML2 PE=1 SV=2	Q8IZL2 [1027-1036]	0	1205.58	High	0	0.000774	51
High	[L].RPYQPLGALVV.[T]			0.0101406	0.00518998	1	6	2	H3BNS4	Cytosolic Fe-S cluster assembly factor NUBP2 (Fragment) OS=Homo sapiens GN=NUBP2 PE=1 SV=1	H3BNS4 [237-247]	0	1212.71	High	0.004501	0.008727	51
Medium	[V].FLAKLIAQA.[C]			0.12043	0.0297693	1	2	3	P50990	T-complex protein 1 subunit theta OS=Homo sapiens GN=CCT8 PE=1 SV=4	P50990 [178-186]	0	974.603	Medium	0.02401	0.08362	51
High	[S].FLFEPVVKA.[F]			0.0028956	0.00112653	1	2	3	Q6IN85	Serine/threonine-protein phosphatase 4 regulatory subunit 3A OS=Homo sapiens GN=PPP4R3A PE=1 SV=1	Q6IN85 [578-586]	0	1049.6	High	0.0008655	0.002636	51
High	[A].TPEEVRLPL.[Q]			0.00218672	0.000638055	1	4	2	Q9UIF9	Bromodomain adjacent to zinc finger domain protein 2A OS=Homo sapiens GN=BAZ2A PE=1 SV=4	Q9UIF9 [548-556]	0	1053.59	High	0.0008655	0.002601	51
High	[M].SPMADRSMM.[S]			0.00362492	0.00224124	1	2	3	P18583	Protein SON OS=Homo sapiens GN=SON PE=1 SV=4	P18583 [1076-1084]	0	1025.42	High	0.002049	0.003266	51
Medium	[A].APRQPGLMA.[Q]	1xOxidation [M8]		0.0676763	0.0191652	1	2	6	Q9Y6H1	Coiled-coil-helix-coiled-coil-helix domain-containing protein 2 OS=Homo sapiens GN=CHCHD2 PE=1 SV=1	Q9Y6H1 [49-57]	0	956.498	Medium	0.01567	0.04892	51
High	[D].TMAKESSIIGV.[T]			0.0014292	0	1	1	2	Q08257	Quinone oxidoreductase OS=Homo sapiens GN=CRYZ PE=1 SV=1	Q08257 [259-269]	0	1135.6	High	0	0.001347	51
High	[E].RLIFHLVKV.[A]			0.00115146	0	1	4	1	M0R0P8	Unconventional myosin-IXb OS=Homo sapiens GN=MYO9B PE=1 SV=1	M0R0P8 [1824-1832]	0	1124.73	High	0	0.0011	51
High	[L].KIFEMGPVFTL.[-]	1xOxidation [M5]		0.00502108	0.00246951	1	1	3	P00403	Cytochrome c oxidase subunit 2 OS=Homo sapiens GN=MT-CO2 PE=1 SV=1	P00403 [217-227]	0	1297.69	High	0.002399	0.004452	51
High	[A].SPYLRPLTL.[H]			0.000423078	0	1	2	3	O95848	Uridine diphosphate glucose pyrophosphatase OS=Homo sapiens GN=NUDT14 PE=1 SV=2	O95848 [15-23]	0	1059.62	High	0	0.001575	51
High	[R].RPWEKNSTTL.[P]			0.000160933	0	1	2	3	P50552	Vasodilator-stimulated phosphoprotein OS=Homo sapiens GN=VASP PE=1 SV=3	P50552 [308-317]	0	1231.64	High	0	0.0001743	51
High	[G].TVMGAEIRHVL.[VA]			0.00255321	0.000638055	1	17	6	B7Z6Z4	Myosin light polypeptide 6 OS=Homo sapiens GN=MYL6 PE=1 SV=1	B7Z6Z4 [196-206]	0	1225.67	High	0.0004913	0.00234	51
High	[N].NPRSVTLLI.[K]			0.0113514	0.00518998	1	1	11	P40227	T-complex protein 1 subunit zeta OS=Homo sapiens GN=CCT6A PE=1 SV=3	P40227 [368-376]	0	1012.61	High	0.004524	0.009727	51
High	[W].RPSLNIATVL.[T]			0.0311813	0.00893366	1	1	3	Q9NPD8	Ubiquitin-conjugating enzyme E2 T OS=Homo sapiens GN=UBE2T PE=1 SV=1	Q9NPD8 [99-108]	0	1083.65	High	0.0083	0.02453	51
High	[L].SPAKGQKPAL.[D]			0.00514559	0.00246951	1	6	2	P18858	DNA ligase 1 OS=Homo sapiens GN=LIG1 PE=1 SV=1	P18858 [76-85]	0	996.584	High	0.002399	0.004568	51
High	[I].RPADPEKNQSL.[V]			0.000985863	0	1	2	3	Q9H8H0	Nucleolar protein 11 OS=Homo sapiens GN=NOL11 PE=1 SV=1	Q9H8H0 [235-245]	0	1254.64	High	0.001619	0.002859	51
High	[E].NPRLIASSL.[V]			0.0180954	0.00693747	1	6	1	Q14C86	GTPase-activating protein and VPS9 domain-containing protein 1 OS=Homo sapiens GN=GAPVD1 PE=1 SV=2	Q14C86 [106-114]	0	970.568	High	0.006212	0.01507	50
Medium	[D].KMMDVTVTI.[K]			0.129078	0.0314706	1	8	3	A0A087X117	Nodal modulator 1 OS=Homo sapiens GN=NOMO1 PE=1 SV=1	A0A087X117 [676-684]	0	1037.54	Medium	0.02541	0.08987	50
High	[E].KPRDVSSVELL.[M]			0.00576069	0.00321528	1	2	3	Q01082	Spectrin beta chain, non-erythrocytic 1 OS=Homo sapiens GN=SPTBN1 PE=1 SV=2	Q01082 [1939-1949]	0	1242.71	High	0.002959	0.005458	50
High	[Y].LPDLQRSKQAL.[Q]			0.000356711	0	1	5	7	H3BST1	Biogenesis of lysosome-related organelles complex 1 subunit 6 OS=Homo sapiens GN=BLOC1S6 PE=1 SV=1	H3BST1 [66-76]	0	1268.73	High	0	0.001086	50
High	[T].NPRKVVGQQDL.[M]			0.00230753	0.000638055	1	5	2	Q92609	TBC1 domain family member 5 OS=Homo sapiens GN=TBC1D5 PE=1 SV=1	Q92609 [126-136]	0	1253.7	High	0.0004913	0.002123	50
High	[A].KLVEIPTKMRV.[E]			0.00080967	0	1	4	1	A0A1B0GVU3	Regulator of G-protein-signaling 9 OS=Homo sapiens GN=RGS9 PE=1 SV=1	A0A1B0GVU3 [286-296]	0	1313.8	High	0	0.0007911	50
High	[E].NPRNFSDNQL.[Q]			0.0106881	0.00518998	1	2	4	P37802	Transgelin-2 OS=Homo sapiens GN=TAGLN2 PE=1 SV=3	P37802 [158-167]	0	1204.57	High	0.005774	0.01344	50
High	[Y].RVSGQKAAASL.[H]			0.0194058	0.00718962	1	3	1	O75354	Ectonucleoside triphosphate diphosphohydrolase 6 OS=Homo sapiens GN=ENTPD6 PE=1 SV=3	O75354 [342-352]	0	1087.62	High	0.006386	0.01601	50
High	[S].SPTYRALLL.[Q]			0.00115807	0	1	1	3	P49795	Regulator of G-protein signaling 19 OS=Homo sapiens GN=RGS19 PE=1 SV=1	P49795 [199-207]	0	1033.6	High	0	0.001109	50
High	[S].RPNGTSAML.[L]			0.0189547	0.00718962	1	1	1	Q6P2C8	Mediator of RNA polymerase II transcription subunit 27 OS=Homo sapiens GN=MED27 PE=1 SV=1	Q6P2C8 [182-190]	0	946.477	High	0.006377	0.01574	50
High	[D].SIIGRLLEV.[Q]			0.014951	0.00638819	1	2	16	P62136	Serine/threonine-protein phosphatase PP1-alpha catalytic subunit OS=Homo sapiens GN=PPP1CA PE=1 SV=1	P62136 [11-19]	0	999.62	High	0.005553	0.01265	50
High	[A].SLLSGLVRL.[D]			0.0140485	0.00634807	1	2	1	Q8IUC6	TIR domain-containing adapter molecule 1 OS=Homo sapiens GN=TICAM1 PE=1 SV=1	Q8IUC6 [505-513]	0	957.609	High	0.005553	0.0119	50
High	[L].KVLDIMPLTL.[H]			0.00258035	0.000638055	1	5	3	Q9GZR7	ATP-dependent RNA helicase DDX24 OS=Homo sapiens GN=DDX24 PE=1 SV=1	Q9GZR7 [608-617]	0	1142.69	High	0.001619	0.00284	50
High	[H].SPRAGTSSQTM.[P]	1xOxidation [M11]		0.00499655	0.00246951	1	2	2	O60244	Mediator of RNA polymerase II transcription subunit 14 OS=Homo sapiens GN=MED14 PE=1 SV=2	O60244 [1144-1154]	0	1138.52	High	0.002399	0.004433	50
High	[S].RLLENMTEVV.[R]			0.00626529	0.00335673	1	2	2	H3BND4	Pyridoxal-dependent decarboxylase domain-containing protein 1 OS=Homo sapiens GN=PDXDC1 PE=1 SV=1	H3BND4 [622-631]	0	1203.64	High	0.002959	0.005508	50
High	[F].RLLPTKSLVAL.[K]			0.0160585	0.00648922	1	2	2	Q9NWN3	F-box only protein 34 OS=Homo sapiens GN=FBXO34 PE=1 SV=2	Q9NWN3 [588-598]	0	1210.79	High	0.005774	0.0135	50
High	[G].SPRVQFQSL.[E]			0.0166578	0.00666371	3	12	2	F8WDU5; Q8N720; C9J9R2	Zinc finger protein 655 OS=Homo sapiens GN=ZNF655 PE=1 SV=1;Zinc finger protein 655 OS=Homo sapiens GN=ZNF655 PE=1 SV=3;Zinc finger protein 655 (Fragment) OS=Homo sapiens GN=ZNF655 PE=4 SV=1	F8WDU5 [12-20]; Q8N720 [12-20]; C9J9R2 [12-20]	0	1061.57	High	0.006212	0.01508	50
Medium	[N].TPIGDGPVL.[L]			0.115795	0.0288177	1	1	6	GFP	P1011 BRAF Astrid van Halteren	GFP [187-195]	0	868.477	Medium	0.02825	0.09771	50
High	[S].LMADLEGLHL.[S]			0.00135831	0	1	1	1	O00203	AP-3 complex subunit beta-1 OS=Homo sapiens GN=AP3B1 PE=1 SV=3	O00203 [842-851]	0	1111.58	High	0	0.001286	50
High	[F].SLLPTEQPRL.[R]			0.0106881	0.00518998	1	3	2	Q96AP0	Adrenocortical dysplasia protein homolog OS=Homo sapiens GN=ACD PE=1 SV=3	Q96AP0 [210-219]	0	1153.66	High	0.007848	0.02327	50
High	[W].APSGGRLLSA.[S]			0.00901683	0.00505824	2	4	2	Q9NRG9; H3BU82	Aladin OS=Homo sapiens GN=AAAS PE=1 SV=1;Aladin (Fragment) OS=Homo sapiens GN=AAAS PE=1 SV=1	Q9NRG9 [253-262]; H3BU82 [93-102]	0	928.521	High	0.004373	0.007835	50
High	[A].SPADRQLVA.[Q]			0.00668391	0.0034656	1	1	1	Q9UJK0	Ribosome biogenesis protein TSR3 homolog OS=Homo sapiens GN=TSR3 PE=1 SV=1	Q9UJK0 [107-115]	0	956.516	High	0.003018	0.005858	50
High	[A].APMMVSNIL.[K]			0.0110121	0.00518998	1	3	3	O60244	Mediator of RNA polymerase II transcription subunit 14 OS=Homo sapiens GN=MED14 PE=1 SV=2	O60244 [1411-1419]	0	975.5	High	0.004524	0.009479	50
High	[S].KPASTSGKSEL.[S]			0.000344327	0	1	1	4	O75592	E3 ubiquitin-protein ligase MYCBP2 OS=Homo sapiens GN=MYCBP2 PE=1 SV=3	O75592 [2686-2696]	0	1104.59	High	0	0.0003563	50
High	[I].SPNAIFKAL.[Q]			0.000633962	0	1	1	3	P48436	Transcription factor SOX-9 OS=Homo sapiens GN=SOX9 PE=1 SV=1	P48436 [199-207]	0	960.551	High	0	0.0006309	50
High	[S].SPRAAEPVQL.[N]			0.00171893	0	1	1	4	Q16790	Carbonic anhydrase 9 OS=Homo sapiens GN=CA9 PE=1 SV=2	Q16790 [397-406]	0	1067.58	High	0.0004913	0.001904	50
High	[K].KILEINPKL.[Q]			0.00294104	0.00112653	1	6	1	J3KR69	Tetratricopeptide repeat domain 12, isoform CRA_d OS=Homo sapiens GN=TTC12 PE=1 SV=1	J3KR69 [205-213]	0	1067.68	High	0.0008655	0.002677	50
Medium	[L].LIMGFLVLGL.[V]			0.116712	0.0292473	1	1	3	Q02413	Desmoglein-1 OS=Homo sapiens GN=DSG1 PE=1 SV=2	Q02413 [554-563]	0	1075.66	Medium	0.02356	0.08103	50
High	[G].MLDPLEVHL.[L]	1xOxidation [M1]		0.00169056	0	1	1	2	Q6P2Q9	Pre-mRNA-processing-splicing factor 8 OS=Homo sapiens GN=PRPF8 PE=1 SV=2	Q6P2Q9 [1868-1876]	0	1082.56	High	0	0.001578	50
High	[A].SPAQVKTSV.[K]			0.00709858	0.00443357	1	3	1	E7ETY2	Treacle protein OS=Homo sapiens GN=TCOF1 PE=1 SV=1	E7ETY2 [777-785]	0	916.51	High	0.004056	0.00621	50
High	[L].VPRAPGSLMI.[S]			0.0178212	0.00684662	1	2	1	O15037	Protein KHNYN OS=Homo sapiens GN=KHNYN PE=1 SV=3	O15037 [112-121]	0	1040.59	High	0.006167	0.01486	50
High	[N].AYHELAQVY.[S]			0.0174208	0.00671649	1	2	2	Q9UNS2	COP9 signalosome complex subunit 3 OS=Homo sapiens GN=COPS3 PE=1 SV=3	Q9UNS2 [259-267]	0	1093.53	High	0.006091	0.01449	50
Medium	[A].RPAEVGGMQL.[R]	1xOxidation [M8]		0.0419013	0.0121128	1	6	3	P33316	Deoxyuridine 5'-triphosphate nucleotidohydrolase, mitochondrial OS=Homo sapiens GN=DUT PE=1 SV=4	P33316 [105-114]	0	1073.54	Medium	0.01106	0.03189	50
High	[K].LLYDLADQLHA.[A]			0.0014292	0	1	5	2	H0YNX6	Electron transfer flavoprotein subunit alpha, mitochondrial (Fragment) OS=Homo sapiens GN=ETFA PE=1 SV=1	H0YNX6 [137-147]	0	1271.66	High	0.002049	0.003171	50
High	[L].RPKASGATERL.[A]			0.000134045	0	1	1	1	O43299	AP-5 complex subunit zeta-1 OS=Homo sapiens GN=AP5Z1 PE=1 SV=2	O43299 [523-533]	0	1185.67	High	0	0.0001472	50
Medium	[L].RPALFANLF.[G]			0.0694174	0.0192986	1	2	2	Q9BQG0	Myb-binding protein 1A OS=Homo sapiens GN=MYBBP1A PE=1 SV=2	Q9BQG0 [130-138]	0	1048.59	Medium	0.01587	0.05018	50
High	[C].KLFDTQQFL.[S]			0.0114212	0.00518998	1	2	3	Q15306	Interferon regulatory factor 4 OS=Homo sapiens GN=IRF4 PE=1 SV=1	Q15306 [357-365]	0	1139.61	High	0.006386	0.01759	50
High	[A].KLQEKIQEL.[K]			0.00119167	0	1	2	3	Q02224	Centromere-associated protein E OS=Homo sapiens GN=CENPE PE=1 SV=2	Q02224 [1817-1825]	0	1128.66	High	0	0.001135	50
High	[R].KMYEEFLSKV.[S]			0.000254926	0	2	7	3	P10644; P31321	cAMP-dependent protein kinase type I-alpha regulatory subunit OS=Homo sapiens GN=PRKAR1A PE=1 SV=1;cAMP-dependent protein kinase type I-beta regulatory subunit OS=Homo sapiens GN=PRKAR1B PE=1 SV=4	P10644 [244-253]; P31321 [244-253]	0	1273.65	High	0	0.0002681	50
High	[L].QVFPGLLERV.[I]			0.00360678	0.00224124	2	3	8	Q9UBB4; A0A1W2PQD2	Ataxin-10 OS=Homo sapiens GN=ATXN10 PE=1 SV=1;Ataxin-10 OS=Homo sapiens GN=ATXN10 PE=1 SV=1	Q9UBB4 [324-333]; A0A1W2PQD2 [327-336]	0	1157.67	High	0.004501	0.008706	50
High	[S].LLDRFLATV.[K-]			0.0117801	0.00518998	1	3	4	Q14094	Cyclin-I OS=Homo sapiens GN=CCNI PE=1 SV=1	Q14094 [72-80]	0	1047.62	High	0.009945	0.02985	50
High	[F].ALIENLTHQI.[R]			0.00373544	0.00224124	1	3	1	Q6PFW1	Inositol hexakisphosphate and diphosphoinositol-pentakisphosphate kinase 1 OS=Homo sapiens GN=PPIP5K1 PE=1 SV=1	Q6PFW1 [680-689]	0	1151.64	High	0.002049	0.003359	50
High	[E].FLSEKLERI.[-]			0.00841046	0.00501419	1	3	2	A0A0B4J1S4	Selenoprotein F OS=Homo sapiens GN=SELENOF PE=1 SV=1	A0A0B4J1S4 [157-165]	0	1134.65	High	0.004373	0.007295	50
High	[H].TLFDYEVRL.[N]			0.00364314	0.00224124	1	3	4	A0A087WVR3	E3 ubiquitin-protein ligase UHRF1 OS=Homo sapiens GN=UHRF1 PE=1 SV=1	A0A087WVR3 [70-78]	0	1155.6	High	0.004524	0.009096	50
High	[T].KPQEEQKTSL.[V]			0.00303374	0.00112653	1	1	2	Q14191	Werner syndrome ATP-dependent helicase OS=Homo sapiens GN=WRN PE=1 SV=2	Q14191 [1237-1246]	0	1187.63	High	0.0008655	0.002756	50
High	[L].RPYSNVSNL.[K]			0.0257064	0.00749591	1	2	3	G5E933	Myotubularin-related protein 5 OS=Homo sapiens GN=SBF1 PE=1 SV=1	G5E933 [1582-1590]	0	1049.54	High	0.006743	0.02059	50
High	[E].SPTGSGKSL.[A]			0.00213998	0.000638055	1	3	3	Q9BX63	Fanconi anemia group J protein OS=Homo sapiens GN=BRIP1 PE=1 SV=1	Q9BX63 [46-54]	0	833.436	High	0.0004913	0.001976	50
High	[N].SPQEARNML.[L]			0.000795683	0	1	4	3	E7EWR4	Cleavage stimulation factor subunit 2 OS=Homo sapiens GN=CSTF2 PE=1 SV=1	E7EWR4 [154-162]	0	1045.51	High	0	0.000777	50
High	[L].APGVRAVEL.[E]			0.0105007	0.00518998	1	3	3	Q9Y508	E3 ubiquitin-protein ligase RNF114 OS=Homo sapiens GN=RNF114 PE=1 SV=1	Q9Y508 [72-80]	0	911.531	High	0.004524	0.009038	50
High	[K].RPDFAQQQAM.[Q]	1xOxidation [M10]		0.00366144	0.00224124	1	2	1	Q9C0J8	pre-mRNA 3' end processing protein WDR33 OS=Homo sapiens GN=WDR33 PE=1 SV=2	Q9C0J8 [29-38]	0	1207.55	High	0.002049	0.00329	50
High	[S].SPRQQGGGMM.[M]	1xOxidation [M]		0.00191922	0.000638055	1	1	5	Q8NFD5	AT-rich interactive domain-containing protein 1B OS=Homo sapiens GN=ARID1B PE=1 SV=2	Q8NFD5 [370-379]	0	1064.46	High	0.003727	0.006084	50
High	[V].PNQKRLTLL.[A]			0.00271978	0.00112653	1	1	3	O60488	Long-chain-fatty-acid--CoA ligase 4 OS=Homo sapiens GN=ACSL4 PE=1 SV=2	O60488 [618-626]	0	1082.67	High	0.004373	0.007942	50
High	[T].RPSDMAQTQL.[Q]			0.00658459	0.0034656	1	3	1	Q3L8U1	Chromodomain-helicase-DNA-binding protein 9 OS=Homo sapiens GN=CHD9 PE=1 SV=2	Q3L8U1 [447-456]	0	1146.56	High	0.003018	0.005764	50
High	[G].QPQDGRAGP.[A]			0.00540417	0.00295976	1	1	3	Q96RY7	Intraflagellar transport protein 140 homolog OS=Homo sapiens GN=IFT140 PE=1 SV=1	Q96RY7 [680-688]	0	925.449	High	0.004554	0.009804	50
High	[L].RVLDPSMVILEV.[A]	1xOxidation [M7]		0.0012332	0	1	1	4	Q9UJX6	Anaphase-promoting complex subunit 2 OS=Homo sapiens GN=ANAPC2 PE=1 SV=1	Q9UJX6 [408-419]	0	1386.77	High	0	0.001174	50
High	[N].QPPPDNRSSL.[G]			0.00283595	0.00112653	1	1	3	Q9HD47	Ran guanine nucleotide release factor OS=Homo sapiens GN=RANGRF PE=1 SV=1	Q9HD47 [144-153]	0	1110.55	High	0.0008655	0.002579	50
Medium	[N].IPRSITVLVE.[G]			0.0711991	0.0198829	1	2	2	P33993	DNA replication licensing factor MCM7 OS=Homo sapiens GN=MCM7 PE=1 SV=4	P33993 [249-258]	0	1126.68	Medium	0.02623	0.09215	50
Medium	[R].RPFGISAL.[I]			0.0442029	0.012703	1	4	1	O14818	Proteasome subunit alpha type-7 OS=Homo sapiens GN=PSMA7 PE=1 SV=1	O14818 [125-132]	0	860.499	Medium	0.01141	0.03343	50
Medium	[G].IRPENVIIY.[G]			0.157082	0.0405907	1	1	3	Q5VST6	Protein ABHD17B OS=Homo sapiens GN=ABHD17B PE=1 SV=1	Q5VST6 [159-167]	0	1116.64	Medium	0.03868	0.1353	50
High	[K].KMADEDALRKI.[R]			0.000167715	0	1	1	1	Q5VTR2	E3 ubiquitin-protein ligase BRE1A OS=Homo sapiens GN=RNF20 PE=1 SV=2	Q5VTR2 [694-704]	0	1289.69	High	0	0.0001811	50
High	[A].VLDELKNMKC.[S]	1xOxidation [M8]		0.00063027	0	1	7	1	Q96F07	Cytoplasmic FMR1-interacting protein 2 OS=Homo sapiens GN=CYFIP2 PE=1 SV=2	Q96F07 [170-179]	0	1208.6	High	0	0.0006253	50
High	[R].KMIEDLQNEL.[K]			0.00678492	0.00397012	1	1	2	Q8IY18	Structural maintenance of chromosomes protein 5 OS=Homo sapiens GN=SMC5 PE=1 SV=2	Q8IY18 [378-387]	0	1232.62	High	0.004554	0.009872	50
High	[A].APRPPVSAA.[S]			0.00416644	0.00246951	1	1	5	Q8TF74	WAS/WASL-interacting protein family member 2 OS=Homo sapiens GN=WIPF2 PE=1 SV=1	Q8TF74 [122-130]	0	865.489	High	0.008777	0.02522	50
Medium	[R].KPHIGLTEL.[V]			0.0570241	0.0157888	1	3	3	Q8TAG9	Exocyst complex component 6 OS=Homo sapiens GN=EXOC6 PE=1 SV=3	Q8TAG9 [539-547]	0	1007.59	Medium	0.01341	0.0418	50
High	[E].LPQANRDTL.[A]			0.00448572	0.00246951	1	2	2	Q9H0H5	Rac GTPase-activating protein 1 OS=Homo sapiens GN=RACGAP1 PE=1 SV=1	Q9H0H5 [465-473]	0	1027.55	High	0.002399	0.003995	50
High	[A].SPGYRLSTL.[I]			0.00224642	0.000638055	1	1	1	O60244	Mediator of RNA polymerase II transcription subunit 14 OS=Homo sapiens GN=MED14 PE=1 SV=2	O60244 [46-54]	0	993.536	High	0.0004913	0.002064	50
Medium	[N].RLLEATSYL.[S]			0.0400689	0.0112539	1	1	6	O60341	Lysine-specific histone demethylase 1A OS=Homo sapiens GN=KDM1A PE=1 SV=2	O60341 [384-392]	0	1065.59	Medium	0.01028	0.03053	50
Medium	[Q].GLAKAVASV.[A]			0.0821183	0.0221688	1	2	2	P57678	Gem-associated protein 4 OS=Homo sapiens GN=GEMIN4 PE=1 SV=2	P57678 [541-549]	0	815.499	Medium	0.01847	0.05854	50
High	[Q].NPSKNREATV.[N]			0.00416644	0.00246951	1	1	4	O60907	F-box-like/WD repeat-containing protein TBL1X OS=Homo sapiens GN=TBL1X PE=1 SV=3	O60907 [186-195]	0	1115.58	High	0.002399	0.003728	50
High	[T].APIMSGQGL.[A]			0.0252679	0.00737872	1	1	4	Q99808	Equilibrative nucleoside transporter 1 OS=Homo sapiens GN=SLC29A1 PE=1 SV=3	Q99808 [174-182]	0	873.45	High	0.006678	0.0204	50
High	[R].RPLYKNIVL.[S]			0.0123123	0.00518998	1	2	6	P61158	Actin-related protein 3 OS=Homo sapiens GN=ACTR3 PE=1 SV=3	P61158 [313-321]	0	1115.69	High	0.004554	0.01054	50
High	[R].GPNPKSSRTTL.[Q]			0.00509542	0.00246951	1	2	5	P17480	Nucleolar transcription factor 1 OS=Homo sapiens GN=UBTF PE=1 SV=1	P17480 [661-671]	0	1157.63	High	0.002399	0.004516	50
High	[T].SPASKAARESL.[T]			0.0053514	0.0027638	1	4	2	Q9Y4F9	Rho family-interacting cell polarization regulator 2 OS=Homo sapiens GN=RIPOR2 PE=1 SV=4	Q9Y4F9 [166-176]	0	1116.6	High	0.004373	0.007496	50
High	[V].NRVPAGNWVL.[I]			0.0203538	0.00718962	1	1	2	Q15029	116 kDa U5 small nuclear ribonucleoprotein component OS=Homo sapiens GN=EFTUD2 PE=1 SV=1	Q15029 [542-551]	0	1125.62	High	0.006386	0.01671	49
High	[N].LLLDPDTAVLKL.[C]			0.00186729	0.000638055	1	1	2	P49841	Glycogen synthase kinase-3 beta OS=Homo sapiens GN=GSK3B PE=1 SV=2	P49841 [187-198]	0	1310.79	High	0.0004913	0.001731	49
High	[D].KMDDPDYWRTV.[Q]			0.00080967	0	1	2	3	Q14137	Ribosome biogenesis protein BOP1 OS=Homo sapiens GN=BOP1 PE=1 SV=2	Q14137 [175-185]	0	1425.65	High	0	0.0007904	49
Medium	[G].RPQDGVAVL.[V]			0.143244	0.0360633	1	2	3	O00159	Unconventional myosin-Ic OS=Homo sapiens GN=MYO1C PE=1 SV=4	O00159 [689-697]	0	954.537	Medium	0.02885	0.09945	49
Medium	[V].KLLEPVPVSV.[T]			0.0434231	0.0126232	1	7	3	Q86W34	Archaemetzincin-2 OS=Homo sapiens GN=AMZ2 PE=1 SV=2	Q86W34 [125-134]	0	1080.67	Medium	0.01136	0.03295	49
Medium	[I].RPTNANLTL.[F]			0.0434231	0.0126232	1	3	2	Q9UPP1	Histone lysine demethylase PHF8 OS=Homo sapiens GN=PHF8 PE=1 SV=3	Q9UPP1 [306-314]	0	999.558	Medium	0.01136	0.03298	49
Medium	[Q].RPQESGILL.[N]			0.0590285	0.0166024	1	4	2	P41279	Mitogen-activated protein kinase kinase kinase 8 OS=Homo sapiens GN=MAP3K8 PE=1 SV=2	P41279 [102-110]	0	1012.58	Medium	0.01402	0.04328	49
High	[V].RPSPMQLEL.[R]			0.014951	0.00638819	1	2	1	O00764	Pyridoxal kinase OS=Homo sapiens GN=PDXK PE=1 SV=1	O00764 [283-291]	0	1070.57	High	0.005553	0.01261	49
Medium	[M].KLMQQQQEV.[A]	1xOxidation [M3]		0.0575195	0.0160456	1	1	2	O15164	Transcription intermediary factor 1-alpha OS=Homo sapiens GN=TRIM24 PE=1 SV=3	O15164 [341-349]	0	1147.58	Medium	0.01357	0.0422	49
High	[E].SLFRVITEV.[S]			0.00418705	0.00246951	1	1	3	Q93063	Exostosin-2 OS=Homo sapiens GN=EXT2 PE=1 SV=1	Q93063 [468-476]	0	1063.61	High	0.005466	0.01143	49
High	[S].SLIRNLEQL.[G]			0.0156014	0.0064446	1	3	3	Q15833	Syntaxin-binding protein 2 OS=Homo sapiens GN=STXBP2 PE=1 SV=2	Q15833 [436-444]	0	1085.63	High	0.005769	0.01311	49
High	[S].HYGQSGISM.[S]			0.0143401	0.00638819	1	1	1	P42226	Signal transducer and activator of transcription 6 OS=Homo sapiens GN=STAT6 PE=1 SV=1	P42226 [828-836]	0	979.43	High	0.005553	0.01212	49
High	[Q].KLFGMIITI.[G]	1xOxidation [M5]		0.0180954	0.00693747	1	10	3	Q9H9S3	Protein transport protein Sec61 subunit alpha isoform 2 OS=Homo sapiens GN=SEC61A2 PE=2 SV=3	Q9H9S3 [117-125]	0	1051.62	High	0.006212	0.015	49
High	[D].RPHAFQVIL.[S]			0.0092161	0.00505824	1	2	3	Q8IWE5	Pleckstrin homology domain-containing family M member 2 OS=Homo sapiens GN=PLEKHM2 PE=1 SV=2	Q8IWE5 [837-845]	0	1080.63	High	0.004373	0.007996	49
High	[L].IPIAVGGAL.[A]			0.0151633	0.00638819	1	1	2	P11279	Lysosome-associated membrane glycoprotein 1 OS=Homo sapiens GN=LAMP1 PE=1 SV=3	P11279 [384-392]	0	810.508	High	0.005553	0.01281	49
Medium	[R].SPSSVTGNAL.[W]			0.0787552	0.0215437	1	1	4	Q9NYB0	Telomeric repeat-binding factor 2-interacting protein 1 OS=Homo sapiens GN=TERF2IP PE=1 SV=1	Q9NYB0 [154-163]	0	932.468	Medium	0.02774	0.09565	49
High	[V].RVAEHHVATL.[S]			0.00355282	0.00224124	1	1	5	Q12834	Cell division cycle protein 20 homolog OS=Homo sapiens GN=CDC20 PE=1 SV=2	Q12834 [296-305]	0	1132.62	High	0.002049	0.003201	49
High	[Q].RPEEGKESL.[S]			0.0126329	0.00532843	1	2	4	Q5U3C3	Transmembrane protein 164 OS=Homo sapiens GN=TMEM164 PE=2 SV=1	Q5U3C3 [82-90]	0	1044.53	High	0.004648	0.01077	49
High	[Y].KLLETELLQEI.[S]			0.00108103	0	1	1	2	Q8TDB6	E3 ubiquitin-protein ligase DTX3L OS=Homo sapiens GN=DTX3L PE=1 SV=1	Q8TDB6 [386-396]	0	1328.77	High	0	0.00104	49
High	[H].RLIEETQIFQM.[Q]			0.00129068	0	1	5	2	Q68D86	Coiled-coil domain-containing protein 102B OS=Homo sapiens GN=CCDC102B PE=1 SV=4	Q68D86 [8-18]	0	1407.73	High	0	0.001226	49
High	[A].APRQPGLMA.[Q]			0.00742922	0.00456598	1	2	7	Q9Y6H1	Coiled-coil-helix-coiled-coil-helix domain-containing protein 2 OS=Homo sapiens GN=CHCHD2 PE=1 SV=1	Q9Y6H1 [49-57]	0	940.503	High	0.004223	0.006485	49
High	[F].SPTLRQLDL.[C]			0.00706291	0.00443357	1	1	3	P59045	NACHT, LRR and PYD domains-containing protein 11 OS=Homo sapiens GN=NLRP11 PE=2 SV=2	P59045 [802-810]	0	1042.59	High	0.003911	0.006173	49
High	[L].PLGPAPVSV.[A]			0.0075821	0.00471609	1	1	2	P57086	SCAN domain-containing protein 1 OS=Homo sapiens GN=SCAND1 PE=1 SV=1	P57086 [75-83]	0	836.488	High	0.004223	0.006613	49
High	[S].FVNDIFERI.[A]			0.00435536	0.00246951	1	15	1	U3KQK0	Histone H2B OS=Homo sapiens GN=HIST1H2BN PE=1 SV=1	U3KQK0 [66-74]	0	1152.6	High	0.002399	0.00389	49
High	[N].KLAEGVLDV.[K]			0.0300929	0.00869903	1	1	2	Q5THK1	Protein PRR14L OS=Homo sapiens GN=PRR14L PE=1 SV=1	Q5THK1 [1063-1071]	0	943.546	High	0.007943	0.02377	49
High	[VL].GPNGAGKSTI.[LI]			0.011854	0.00518998	2	3	2	Q9UG63; Q8WWZ7	ATP-binding cassette sub-family F member 2 OS=Homo sapiens GN=ABCF2 PE=1 SV=2;ATP-binding cassette sub-family A member 5 OS=Homo sapiens GN=ABCA5 PE=2 SV=2	Q9UG63 [430-439]; Q8WWZ7 [1333-1342]	0	901.474	High	0.004554	0.01013	49
Medium	[C].KPAPLTGTL.[E]			0.106047	0.0260469	1	1	1	Q16512	Serine/threonine-protein kinase N1 OS=Homo sapiens GN=PKN1 PE=1 SV=2	Q16512 [318-326]	0	897.54	Medium	0.02131	0.0744	49
High	[Q].RLLEITEGSEFL.[R]			0.000567304	0	1	2	1	Q86U28	Iron-sulfur cluster assembly 2 homolog, mitochondrial OS=Homo sapiens GN=ISCA2 PE=1 SV=2	Q86U28 [59-70]	0	1406.75	High	0	0.0005683	49
High	[H].APAQPQPQL.[Q]			0.0158275	0.0064446	1	4	4	Q9UIF9	Bromodomain adjacent to zinc finger domain protein 2A OS=Homo sapiens GN=BAZ2A PE=1 SV=4	Q9UIF9 [1229-1237]	0	949.51	High	0.005774	0.01331	49
High	[M].SPMAERSMM.[S]			0.000772892	0	1	2	4	P18583	Protein SON OS=Homo sapiens GN=SON PE=1 SV=4	P18583 [1026-1034]; [1051-1059]	0	1039.44	High	0	0.001297	49
High	[G].LMYPYIFHV.[L]	1xOxidation [M2]		0.00408491	0.00246951	1	2	3	Q9NZB2	Constitutive coactivator of PPAR-gamma-like protein 1 OS=Homo sapiens GN=FAM120A PE=1 SV=2	Q9NZB2 [567-575]	0	1198.6	High	0.002399	0.003659	49
High	[P].HVSKERIQQSL.[S]			0.000535036	0	1	2	1	Q8NG31	Kinetochore scaffold 1 OS=Homo sapiens GN=KNL1 PE=1 SV=3	Q8NG31 [567-577]	0	1324.73	High	0	0.0005381	49
High	[S].VPMGGMMVRQSF.[A]	1xOxidation [M]		0.000251937	0	1	2	3	P28072	Proteasome subunit beta type-6 OS=Homo sapiens GN=PSMB6 PE=1 SV=4	P28072 [148-159]	0	1355.63	High	0	0.0002647	49
High	[A].APRTVALTALLM.[V]	1xOxidation [M12]		0.00215158	0.000638055	1	8	1	A0A182DWE9	HLA class II histocompatibility antigen, DP beta 1 chain OS=Homo sapiens GN=HLA-DPB1 PE=1 SV=1	A0A182DWE9 [9-20]	0	1272.73	High	0.0004913	0.001981	49
High	[D].RPDGHQNNL.[R]			0.00120536	0	1	2	4	Q14974	Importin subunit beta-1 OS=Homo sapiens GN=KPNB1 PE=1 SV=2	Q14974 [516-524]	0	1050.51	High	0.002399	0.004584	49
Medium	[F].MPRNGTGVLIL.[S]	1xOxidation [M1]		0.129078	0.0314706	1	1	2	Q9NVP1	ATP-dependent RNA helicase DDX18 OS=Homo sapiens GN=DDX18 PE=1 SV=2	Q9NVP1 [247-257]	0	1186.66	Medium	0.02539	0.08974	49
High	[H].KPDQQKLQAL.[K]			0.00216324	0.000638055	1	4	3	P29401	Transketolase OS=Homo sapiens GN=TKT PE=1 SV=3	P29401 [6-15]	0	1168.67	High	0.003018	0.005705	49
High	[S].SPRNLGFETSAF.[K]			0.000683931	0	1	5	2	A0A0B4J1S8	Phosphatidylinositol 4-kinase beta OS=Homo sapiens GN=PI4KB PE=1 SV=1	A0A0B4J1S8 [709-720]	0	1325.65	High	0.0008655	0.0026	49
High	[R].APRLPITGL.[Y]			0.013859	0.00622732	1	1	11	Q8TF50	Zinc finger protein 526 OS=Homo sapiens GN=ZNF526 PE=1 SV=2	Q8TF50 [559-567]	0	937.583	High	0.005951	0.01386	49
High	[K].ALQEKLWNV.[A]			0.00446374	0.00246951	1	1	2	Q96HW7	Integrator complex subunit 4 OS=Homo sapiens GN=INTS4 PE=1 SV=2	Q96HW7 [673-681]	0	1100.61	High	0.006386	0.01901	49
High	[N].RPFPGNMSSM.[T]	2xOxidation [M7; M10]		0.00256675	0.000638055	2	6	1	Q8NFD5; H0Y7H8	AT-rich interactive domain-containing protein 1B OS=Homo sapiens GN=ARID1B PE=1 SV=2;AT-rich interactive domain-containing protein 1B (Fragment) OS=Homo sapiens GN=ARID1B PE=1 SV=1	Q8NFD5 [894-903]; H0Y7H8 [363-372]	0	1155.49	High	0.0004913	0.002345	49
Medium	[D].KISEVVELL.[K]			0.0495901	0.0141472	1	2	2	P52701	DNA mismatch repair protein Msh6 OS=Homo sapiens GN=MSH6 PE=1 SV=2	P52701 [804-812]	0	1029.62	Medium	0.01234	0.0371	49
High	[V].AASKERSGVSL.[A]			0.00113834	0	2	3	4	P16402; P10412	Histone H1.3 OS=Homo sapiens GN=HIST1H1D PE=1 SV=2;Histone H1.4 OS=Homo sapiens GN=HIST1H1E PE=1 SV=2	P16402 [50-60]; P10412 [49-59]	0	1104.6	High	0.002708	0.004849	49
High	[A].ALLAELEKI.[K]			0.0039457	0.00224124	1	1	1	Q9P013	Spliceosome-associated protein CWC15 homolog OS=Homo sapiens GN=CWC15 PE=1 SV=2	Q9P013 [128-136]	0	999.608	High	0.002049	0.003536	49
High	[R].APASAAWRSVL.[R]			0.000873099	0	1	1	1	Q15526	Surfeit locus protein 1 OS=Homo sapiens GN=SURF1 PE=1 SV=1	Q15526 [19-29]	0	1128.62	High	0	0.00085	49
Medium	[L].IPGLNLNAL.[G]			0.152756	0.0391807	1	1	2	O00425	Insulin-like growth factor 2 mRNA-binding protein 3 OS=Homo sapiens GN=IGF2BP3 PE=1 SV=2	O00425 [365-373]	0	924.551	Medium	0.03063	0.1055	49
Medium	[A].TPALPTVSI.[S]			0.129078	0.0314706	1	1	5	Q96BY6	Dedicator of cytokinesis protein 10 OS=Homo sapiens GN=DOCK10 PE=1 SV=3	Q96BY6 [2172-2180]	0	898.524	Medium	0.02524	0.08934	49
High	[K].RLLAEDDELHL.[C]			0.000248983	0	1	4	1	P56937	3-keto-steroid reductase OS=Homo sapiens GN=HSD17B7 PE=1 SV=1	P56937 [21-31]	0	1323.69	High	0	0.0002619	49
High	[L].KLISTEVNPKL.[A]			0.000196663	0	1	1	2	Q96RY5	Protein cramped-like OS=Homo sapiens GN=CRAMP1 PE=1 SV=3	Q96RY5 [735-745]	0	1241.75	High	0	0.00021	49
High	[T].KLWTGGLDNTV.[R]			0.00567627	0.00295976	1	10	1	Q04727	Transducin-like enhancer protein 4 OS=Homo sapiens GN=TLE4 PE=1 SV=3	Q04727 [633-643]	0	1203.64	High	0.002708	0.005014	49
High	[I].RPDGEKKAYV.[R]			0.00169056	0	1	6	3	A8MUS3	60S ribosomal protein L23a OS=Homo sapiens GN=RPL23A PE=1 SV=1	A8MUS3 [167-176]	0	1162.62	High	0	0.001582	49
Medium	[C].RPADSMLNVL.[V]			0.0422771	0.0123919	1	1	3	Q9BTL4	Immediate early response gene 2 protein OS=Homo sapiens GN=IER2 PE=1 SV=1	Q9BTL4 [207-216]	0	1115.59	Medium	0.01108	0.03221	49
High	[G].KVWLIDVSQSV.[E]			0.00507052	0.00246951	1	2	1	O14730	Serine/threonine-protein kinase RIO3 OS=Homo sapiens GN=RIOK3 PE=1 SV=2	O14730 [418-428]	0	1273.72	High	0.002399	0.0045	49
High	[A].APRVAGKEGPGL.[A]			0.000746382	0	1	1	2	Q9UID3	Vacuolar protein sorting-associated protein 51 homolog OS=Homo sapiens GN=VPS51 PE=1 SV=2	Q9UID3 [431-442]	0	1151.65	High	0	0.0007332	49
High	[S].YTLEKMFRV.[-N]			0.00319372	0.00210006	1	4	1	Q12816	Trophinin OS=Homo sapiens GN=TRO PE=1 SV=3	Q12816 [491-499]	0	1186.63	High	0.001619	0.002885	49
High	[E].GLMDEKLLHNV.[L]			0.000863035	0	1	3	2	H3BQK9	Microtubule-actin cross-linking factor 1, isoforms 1/2/3/5 OS=Homo sapiens GN=MACF1 PE=1 SV=1	H3BQK9 [2390-2400]	0	1268.67	High	0	0.0008401	49
High	[S].ALYASRLYL.[S]			0.00377292	0.00224124	1	4	3	Q96IJ6	Mannose-1-phosphate guanyltransferase alpha OS=Homo sapiens GN=GMPPA PE=1 SV=1	Q96IJ6 [254-262]	0	1069.6	High	0.002049	0.003385	49
High	[A].KLYNPENIYL.[S]			0.00626529	0.00335673	1	4	2	P23258	Tubulin gamma-1 chain OS=Homo sapiens GN=TUBG1 PE=1 SV=2	P23258 [84-93]	0	1266.67	High	0.002959	0.005514	49
High	[L].TLIDLPGITKV.[P]			0.0183757	0.0069946	1	4	5	P50570	Dynamin-2 OS=Homo sapiens GN=DNM2 PE=1 SV=2	P50570 [133-143]	0	1169.71	High	0.008518	0.02473	49
Medium	[F].RVIGTLEEV.[H]			0.0570241	0.0157888	1	1	5	P46060	Ran GTPase-activating protein 1 OS=Homo sapiens GN=RANGAP1 PE=1 SV=1	P46060 [205-213]	0	1015.58	Medium	0.02076	0.07208	49
High	[A].APDVGRMGI.[E]			0.0039457	0.00224124	1	4	4	E7EMK3	Flotillin-2 OS=Homo sapiens GN=FLOT2 PE=1 SV=1	E7EMK3 [194-202]	0	915.472	High	0.002049	0.003535	49
High	[D].SLAVSSPRL.[S]			0.0203538	0.00718962	1	5	1	C9JIF9	Acylamino-acid-releasing enzyme OS=Homo sapiens GN=APEH PE=1 SV=1	C9JIF9 [299-307]	0	929.541	High	0.006386	0.0168	49
High	[V].NLLDSNAVHHI.[I]			0.000597975	0	1	2	2	Q9NZL9	Methionine adenosyltransferase 2 subunit beta OS=Homo sapiens GN=MAT2B PE=1 SV=1	Q9NZL9 [71-81]	0	1232.64	High	0	0.0005955	49
High	[Q].SLMDLQERL.[E]			0.00487566	0.00246951	1	5	1	A0A1W2PRA1	Stromal interaction molecule 2 OS=Homo sapiens GN=STIM2 PE=1 SV=1	A0A1W2PRA1 [261-269]	0	1104.57	High	0.002399	0.004319	49
Medium	[L].GPRTAALGL.[L]			0.0415287	0.0119091	1	2	2	A8MXP8	Reticulocalbin-2 OS=Homo sapiens GN=RCN2 PE=1 SV=1	A8MXP8 [4-12]	0	855.505	Medium	0.01087	0.03164	49
High	[Q].APAQTPAPAL.[P]			0.0179576	0.00693747	1	3	1	O00303	Eukaryotic translation initiation factor 3 subunit F OS=Homo sapiens GN=EIF3F PE=1 SV=1	O00303 [68-77]	0	936.515	High	0.006212	0.01495	49
High	[C].SPASPAPDL.[A]			0.00777878	0.00471609	1	1	3	Q504T8	Midnolin OS=Homo sapiens GN=MIDN PE=1 SV=2	Q504T8 [337-345]	0	854.425	High	0.004501	0.008894	49
Medium	[A].ALDKATVLL.[S]			0.0575195	0.0160456	1	1	4	Q53EL6	Programmed cell death protein 4 OS=Homo sapiens GN=PDCD4 PE=1 SV=2	Q53EL6 [294-302]	0	943.582	Medium	0.01567	0.04903	49
High	[SA].YLLPAIVHI.[N]			0.00553847	0.00295976	2	8	10	A0A1W2PQ51; J3KTA4	Probable ATP-dependent RNA helicase DDX17 OS=Homo sapiens GN=DDX17 PE=1 SV=1;Probable ATP-dependent RNA helicase DDX5 OS=Homo sapiens GN=DDX5 PE=1 SV=1	A0A1W2PQ51 [225-233]; J3KTA4 [148-156]	0	1038.63	High	0.004999	0.01098	49
High	[V].RLLPDTINSINL.[D]			0.00360678	0.00224124	1	1	2	Q14008	Cytoskeleton-associated protein 5 OS=Homo sapiens GN=CKAP5 PE=1 SV=3	Q14008 [1718-1729]	0	1368.78	High	0.002049	0.003249	49
High	[R].ARPPPPLAA.[R]			0.0326033	0.00937523	1	1	2	P0C7M8	C-type lectin domain family 2 member L OS=Homo sapiens GN=CLEC2L PE=3 SV=1	P0C7M8 [11-19]	0	889.525	High	0.008939	0.02558	49
High	[T].APRPPPLAA.[A]			0.0326033	0.00937523	1	1	2	Q17RB8	LON peptidase N-terminal domain and RING finger protein 1 OS=Homo sapiens GN=LONRF1 PE=1 SV=2	Q17RB8 [176-184]	0	889.525	High	0.008939	0.02558	49
High	[R].LSLENLEKI.[E]			0.00605194	0.00335673	1	3	4	Q9Y2H2	Phosphatidylinositide phosphatase SAC2 OS=Homo sapiens GN=INPP5F PE=1 SV=3	Q9Y2H2 [667-675]	0	1058.61	High	0.002959	0.005327	49
High	[N].RLQGELQAV.[-]			0.0108159	0.00518998	1	1	3	Q9BRQ5	Protein orai-3 OS=Homo sapiens GN=ORAI3 PE=1 SV=2	Q9BRQ5 [287-295]	0	1013.57	High	0.004524	0.009316	49
High	[L].RASAVRNSL.[C]			0.00223437	0.000638055	1	2	2	Q6N063	2-oxoglutarate and iron-dependent oxygenase domain-containing protein 2 OS=Homo sapiens GN=OGFOD2 PE=2 SV=2	Q6N063 [308-316]	0	973.554	High	0.0004913	0.002057	49
Medium	[P].RVADILTQL.[L]			0.0856149	0.0224463	1	2	3	Q9BZZ5	Apoptosis inhibitor 5 OS=Homo sapiens GN=API5 PE=1 SV=3	Q9BZZ5 [97-105]	0	1028.61	Medium	0.02753	0.09507	49
High	[F].SMLEDVQRA.[L]	1xOxidation [M2]		0.00789993	0.00471609	1	3	2	Q9NW13	RNA-binding protein 28 OS=Homo sapiens GN=RBM28 PE=1 SV=3	Q9NW13 [53-61]	0	1064.5	High	0.004223	0.006868	49
High	[A].IPRTPLSPSPM.[K]			0.000786489	0	1	2	3	Q69YQ0	Cytospin-A OS=Homo sapiens GN=SPECC1L PE=1 SV=2	Q69YQ0 [862-872]	0	1195.65	High	0	0.0007713	49
High	[E].GLIDRQVTV.[R]			0.00911567	0.00505824	1	3	3	H3BQK9	Microtubule-actin cross-linking factor 1, isoforms 1/2/3/5 OS=Homo sapiens GN=MACF1 PE=1 SV=1	H3BQK9 [1792-1800]	0	1000.58	High	0.004373	0.007903	49
High	[MP].LPKIQPL.[KE]			0.0141447	0.00634807	2	3	2	Q5CZC0; Q9ULJ3	Fibrous sheath-interacting protein 2 OS=Homo sapiens GN=FSIP2 PE=2 SV=4;Zinc finger and BTB domain-containing protein 21 OS=Homo sapiens GN=ZBTB21 PE=1 SV=2	Q5CZC0 [3040-3046]; Q9ULJ3 [993-999]	0	808.529	High	0.005553	0.01197	49
High	[H].LLAEKIYKI.[Q]			0.000863035	0	2	7	3	Q09472; Q92793	Histone acetyltransferase p300 OS=Homo sapiens GN=EP300 PE=1 SV=2;CREB-binding protein OS=Homo sapiens GN=CREBBP PE=1 SV=3	Q09472 [632-640]; Q92793 [653-661]	0	1090.69	High	0	0.0008416	49
Medium	[Y].KVQAGNSSL.[Y]			0.0885112	0.0230296	1	1	1	Q9Y617	Phosphoserine aminotransferase OS=Homo sapiens GN=PSAT1 PE=1 SV=2	Q9Y617 [231-239]	0	903.489	Medium	0.01917	0.06264	49
High	[R].QPIDNVSRNLL.[R]			0.00139728	0	1	1	2	Q8N201	Integrator complex subunit 1 OS=Homo sapiens GN=INTS1 PE=1 SV=2	Q8N201 [341-351]	0	1268.7	High	0	0.001321	48
High	[E].ELLKILQEL.[P]			0.0331917	0.00937523	1	2	2	A0A1B0GW95	Protein IWS1 homolog (Fragment) OS=Homo sapiens GN=IWS1 PE=1 SV=1	A0A1B0GW95 [25-33]	0	1098.68	High	0.008955	0.02592	48
High	[S].VPDSSGPERIL.[S]			0.00311286	0.00210006	1	2	10	P61978	Heterogeneous nuclear ribonucleoprotein K OS=Homo sapiens GN=HNRNPK PE=1 SV=1	P61978 [78-88]	0	1169.62	High	0.004176	0.006402	48
High	[K].APARASVIL.[A]			0.00629643	0.00335673	1	1	1	Q9NUQ8	ATP-binding cassette sub-family F member 3 OS=Homo sapiens GN=ABCF3 PE=1 SV=2	Q9NUQ8 [303-311]	0	897.552	High	0.003018	0.005538	48
High	[M].APSSPRPAL.[P]			0.0175528	0.00671649	1	3	2	P05362	Intercellular adhesion molecule 1 OS=Homo sapiens GN=ICAM1 PE=1 SV=2	P05362 [2-10]	0	895.5	High	0.006091	0.01467	48
High	[I].SPDKIPWSAL.[K]			0.00537771	0.0027638	1	1	1	Q14204	Cytoplasmic dynein 1 heavy chain 1 OS=Homo sapiens GN=DYNC1H1 PE=1 SV=5	Q14204 [4234-4243]	0	1113.59	High	0.002708	0.004745	48
High	[K].KPFHLVGTSM.[G]			0.00655186	0.0034656	1	3	2	Q9BV23	Monoacylglycerol lipase ABHD6 OS=Homo sapiens GN=ABHD6 PE=1 SV=1	Q9BV23 [140-149]	0	1116.59	High	0.003018	0.005756	48
High	[A].SPALPGLKL.[S]			0.00823544	0.00471609	1	2	5	O14836	Tumor necrosis factor receptor superfamily member 13B OS=Homo sapiens GN=TNFRSF13B PE=1 SV=1	O14836 [147-155]	0	895.561	High	0.007361	0.02246	48
High	[A].KPKAPPPSL.[T]			0.00545747	0.00295976	1	1	6	Q9NZZ3	Charged multivesicular body protein 5 OS=Homo sapiens GN=CHMP5 PE=1 SV=1	Q9NZZ3 [9-17]	0	934.572	High	0.002708	0.004823	48
High	[S].SPGQRSISL.[R]			0.00527325	0.0027638	1	1	3	P00519	Tyrosine-protein kinase ABL1 OS=Homo sapiens GN=ABL1 PE=1 SV=4	P00519 [157-165]	0	944.516	High	0.004373	0.00738	48
Medium	[G].SPIKVTLATL.[K]			0.0648613	0.0178859	1	2	3	P06748	Nucleophosmin OS=Homo sapiens GN=NPM1 PE=1 SV=2	P06748 [70-79]	0	1042.65	Medium	0.0349	0.1186	48
High	[L].APHRVALTL.[R]			0.00418705	0.00246951	1	1	3	Q6UXG8	Butyrophilin-like protein 9 OS=Homo sapiens GN=BTNL9 PE=2 SV=1	Q6UXG8 [434-442]	0	977.589	High	0.002399	0.003738	48
High	[G].YLLDKETLRL.[H]			0.00101471	0	1	3	3	Q7Z7L7	Protein zer-1 homolog OS=Homo sapiens GN=ZER1 PE=1 SV=1	Q7Z7L7 [27-36]	0	1263.73	High	0	0.0009769	48
High	[L].RPFQDPDLSSL.[Q]			0.00196168	0.000638055	1	3	3	Q8N5A5	Zinc finger CCCH-type with G patch domain-containing protein OS=Homo sapiens GN=ZGPAT PE=1 SV=3	Q8N5A5 [208-218]	0	1274.64	High	0.0004913	0.001821	48
High	[A].MLLEIPYMAA.[H]	1xOxidation [M8]		0.00242121	0.000638055	1	2	1	B5ME19	Eukaryotic translation initiation factor 3 subunit C-like protein OS=Homo sapiens GN=EIF3CL PE=3 SV=1	B5ME19 [692-701]	0	1167.58	High	0.0004913	0.002217	48
High	[H].RLQETEGMVAV.[S]	1xOxidation [M8]		0.00121227	0	1	1	2	Q9UGU5	HMG domain-containing protein 4 OS=Homo sapiens GN=HMGXB4 PE=1 SV=2	Q9UGU5 [541-551]	0	1248.63	High	0	0.001153	48
High	[L].ALLDRIVSV.[D]			0.00632775	0.0034656	1	2	4	Q92621	Nuclear pore complex protein Nup205 OS=Homo sapiens GN=NUP205 PE=1 SV=3	Q92621 [1498-1506]	0	985.604	High	0.007812	0.02306	48
High	[A].SPHAVDGNTVEL.[K]			0.00292583	0.00112653	1	1	1	Q13151	Heterogeneous nuclear ribonucleoprotein A0 OS=Homo sapiens GN=HNRNPA0 PE=1 SV=1	Q13151 [68-79]	0	1238.6	High	0.0008655	0.002654	48
High	[D].SPRGPGQGSGHL.[A]			0.000285148	0	1	1	9	Q15027	Arf-GAP with coiled-coil, ANK repeat and PH domain-containing protein 1 OS=Homo sapiens GN=ACAP1 PE=1 SV=1	Q15027 [371-382]	0	1149.58	High	0	0.0004468	48
High	[Q].RPNALAVQQL.[T]			0.0161758	0.00648922	1	7	1	Q5T1Z8	Pumilio homolog 1 OS=Homo sapiens GN=PUM1 PE=1 SV=1	Q5T1Z8 [426-435]	0	1109.64	High	0.005774	0.01362	48
High	[Q].TPRPPGPGL.[S]			0.0136732	0.00622732	1	1	1	Q8NEZ4	Histone-lysine N-methyltransferase 2C OS=Homo sapiens GN=KMT2C PE=1 SV=3	Q8NEZ4 [2275-2283]	0	891.505	High	0.00547	0.01163	48
High	[A].KLLAGFMGV.[M]			0.0317418	0.00902834	1	2	2	Q8IXQ5	Kelch-like protein 7 OS=Homo sapiens GN=KLHL7 PE=1 SV=2	Q8IXQ5 [25-33]	0	935.538	High	0.008567	0.0249	48
High	[R].SPNNPFSRVAL.[E]			0.0012332	0	1	1	2	Q9UNY4	Transcription termination factor 2 OS=Homo sapiens GN=TTF2 PE=1 SV=2	Q9UNY4 [883-893]	0	1201.63	High	0	0.001174	48
High	[V].TPQSNRPVM.[G]	1xOxidation [M9]		0.00294104	0.00112653	1	2	5	A0A087WWE2	DNA-directed RNA polymerase subunit OS=Homo sapiens GN=POLR2A PE=1 SV=1	A0A087WWE2 [527-535]	0	1045.51	High	0.002399	0.003727	48
High	[T].ILAAIVNHL.[Q]			0.00478104	0.00246951	1	3	1	P49116	Nuclear receptor subfamily 2 group C member 2 OS=Homo sapiens GN=NR2C2 PE=1 SV=1	P49116 [443-451]	0	963.599	High	0.002399	0.004244	48
Medium	[S].APSKSESAL.[S]			0.0513631	0.0142841	1	4	3	Q9GZR7	ATP-dependent RNA helicase DDX24 OS=Homo sapiens GN=DDX24 PE=1 SV=1	Q9GZR7 [822-830]	0	889.463	Medium	0.01242	0.03808	48
Medium	[H].VPLAQAQAL.[V]			0.187008	0.0473802	1	3	3	E7EQY1	Protein FAM136A OS=Homo sapiens GN=FAM136A PE=1 SV=1	E7EQY1 [166-174]	0	910.536	Medium	0.0369	0.1298	48
High	[Y].RPEAPGPSV.[S]			0.0123913	0.00518998	1	1	2	Q9BWG6	Sodium channel modifier 1 OS=Homo sapiens GN=SCNM1 PE=1 SV=1	Q9BWG6 [133-141]	0	909.479	High	0.004554	0.0106	48
High	[A].KLDAFVEGV.[V]			0.0116345	0.00518998	1	1	2	P21283	V-type proton ATPase subunit C 1 OS=Homo sapiens GN=ATP6V1C1 PE=1 SV=4	P21283 [60-68]	0	977.53	High	0.004554	0.009958	48
High	[A].AVRLITSSL.[A]			0.0120039	0.00518998	1	2	3	O76031	ATP-dependent Clp protease ATP-binding subunit clpX-like, mitochondrial OS=Homo sapiens GN=CLPX PE=1 SV=2	O76031 [13-21]	0	959.588	High	0.004554	0.01045	48
High	[S].RLWPKIQGL.[F]			0.00475767	0.00246951	1	1	11	Q9NX09	DNA damage-inducible transcript 4 protein OS=Homo sapiens GN=DDIT4 PE=1 SV=1	Q9NX09 [184-192]	0	1110.68	High	0.002399	0.004223	48
High	[A].RPFADLLGTAF.[S]			0.00529917	0.0027638	1	1	2	Q6ZS81	WD repeat- and FYVE domain-containing protein 4 OS=Homo sapiens GN=WDFY4 PE=1 SV=3	Q6ZS81 [740-750]	0	1207.65	High	0.0026	0.004699	48
High	[L].RLMMDPLTGL.[N]			0.00303374	0.00112653	1	2	2	O60506	Heterogeneous nuclear ribonucleoprotein Q OS=Homo sapiens GN=SYNCRIP PE=1 SV=2	O60506 [192-201]	0	1146.6	High	0.0008655	0.002755	48
High	[A].IARNLTQQL.[Q]			0.00369828	0.00224124	1	1	1	Q99541	Perilipin-2 OS=Homo sapiens GN=PLIN2 PE=1 SV=2	Q99541 [313-321]	0	1056.62	High	0.002049	0.003326	48
Medium	[A].AARAVTGVL.[A]			0.0637647	0.0178859	1	3	4	Q9UG63	ATP-binding cassette sub-family F member 2 OS=Homo sapiens GN=ABCF2 PE=1 SV=2	Q9UG63 [69-77]	0	857.52	Medium	0.01889	0.06177	48
Medium	[V].FIWENIHTL.[V]			0.0458009	0.0133298	2	5	1	Q03001; A0A0U1RQJ2	Dystonin OS=Homo sapiens GN=DST PE=1 SV=4;Dystonin (Fragment) OS=Homo sapiens GN=DST PE=1 SV=1	Q03001 [6137-6145]; A0A0U1RQJ2 [1243-1251]	0	1172.61	Medium	0.01186	0.03454	48
High	[S].SPSKCPSL.[D]			0.00444186	0.00246951	1	4	1	P38398	Breast cancer type 1 susceptibility protein OS=Homo sapiens GN=BRCA1 PE=1 SV=2	P38398 [1497-1504]	0	818.408	High	0.002399	0.003957	48
High	[I].KPVNPSPLSQL.[Q]			0.00578913	0.00321528	1	4	2	O14734	Acyl-coenzyme A thioesterase 8 OS=Homo sapiens GN=ACOT8 PE=1 SV=1	O14734 [188-198]	0	1179.67	High	0.004524	0.009572	48
High	[E].FLADIVQKL.[G]			0.00420775	0.00246951	1	1	2	Q9NZJ4	Sacsin OS=Homo sapiens GN=SACS PE=1 SV=2	Q9NZJ4 [839-847]	0	1046.62	High	0.002399	0.003766	48
High	[G].SPANTRYLFL.[G]			0.000683931	0	2	6	2	P16298; Q08209	Serine/threonine-protein phosphatase 2B catalytic subunit beta isoform OS=Homo sapiens GN=PPP3CB PE=1 SV=2;Serine/threonine-protein phosphatase 2B catalytic subunit alpha isoform OS=Homo sapiens GN=PPP3CA PE=1 SV=1	P16298 [116-125]; Q08209 [107-116]	0	1181.63	High	0	0.0006744	48
High	[Q].RLIEQEEYL.[N]			0.00332676	0.00210006	1	2	2	Q9NTJ3	Structural maintenance of chromosomes protein 4 OS=Homo sapiens GN=SMC4 PE=1 SV=2	Q9NTJ3 [827-835]	0	1192.62	High	0.002399	0.004138	48
High	[S].YLFREPATI.[N]			0.000278501	0	1	5	2	O00217	NADH dehydrogenase [ubiquinone] iron-sulfur protein 8, mitochondrial OS=Homo sapiens GN=NDUFS8 PE=1 SV=1	O00217 [74-82]	0	1109.6	High	0	0.0002909	48
High	[L].YVVPFVAKV.[L]			0.013859	0.00622732	2	2	3	A5YKK6; H3BVC9	CCR4-NOT transcription complex subunit 1 OS=Homo sapiens GN=CNOT1 PE=1 SV=2;CCR4-NOT transcription complex subunit 1 (Fragment) OS=Homo sapiens GN=CNOT1 PE=1 SV=1	A5YKK6 [1234-1242]; H3BVC9 [188-196]	0	1021.61	High	0.00547	0.01178	48
High	[K].QMLPLNTNIRL.[A]			0.00416644	0.00246951	1	1	1	O14980	Exportin-1 OS=Homo sapiens GN=XPO1 PE=1 SV=1	O14980 [296-306]	0	1312.74	High	0.002399	0.003719	48
High	[G].SLQERQVFL.[K]			0.0022952	0.000638055	1	4	4	A0A087WVS3	Protein-glutamine gamma-glutamyltransferase 5 OS=Homo sapiens GN=TGM5 PE=1 SV=1	A0A087WVS3 [451-459]	0	1119.62	High	0.0004913	0.002111	48
High	[T].IRPEHVLRL.[S]			0.00157241	0	1	1	1	A6NIH7	Protein unc-119 homolog B OS=Homo sapiens GN=UNC119B PE=1 SV=1	A6NIH7 [68-76]	0	1132.69	High	0	0.001475	48
High	[S].GLGPPGRSV.[S]			0.0115627	0.00518998	1	1	4	Q68D10	Protein SPT2 homolog OS=Homo sapiens GN=SPTY2D1 PE=1 SV=3	Q68D10 [481-489]	0	839.473	High	0.004554	0.009916	48
High	[K].KLIEELETL.[K]			0.0347122	0.00970934	1	5	2	Q03060	cAMP-responsive element modulator OS=Homo sapiens GN=CREM PE=1 SV=5	Q03060 [343-351]	0	1087.62	High	0.009135	0.02699	48
High	[P].SVPESPEFVRV.[R]			0.00720683	0.00456598	1	1	1	Q9NQZ5	StAR-related lipid transfer protein 7, mitochondrial OS=Homo sapiens GN=STARD7 PE=1 SV=2	Q9NQZ5 [254-264]	0	1245.65	High	0.004056	0.006292	48
Medium	[P].MPPPPGPAL.[S]			0.0718023	0.0198829	1	2	1	F8VU51	YLP motif-containing protein 1 OS=Homo sapiens GN=YLPM1 PE=1 SV=1	F8VU51 [107-115]	0	876.465	Medium	0.01617	0.05167	48
High	[S].TLIEFLLHRA.[Y]			0.00269139	0.00112653	1	1	2	O60244	Mediator of RNA polymerase II transcription subunit 14 OS=Homo sapiens GN=MED14 PE=1 SV=2	O60244 [53-62]	0	1212.71	High	0.0008655	0.002456	48
High	[K].VLMTQQPRPVL.[-]			0.00118488	0	1	1	1	Q9NPE3	H/ACA ribonucleoprotein complex subunit 3 OS=Homo sapiens GN=NOP10 PE=1 SV=1	Q9NPE3 [54-64]	0	1281.73	High	0	0.001127	48
High	[S].RPNTTSSTGM.[K]	1xOxidation [M10]		0.00174773	0	1	1	3	Q8TF74	WAS/WASL-interacting protein family member 2 OS=Homo sapiens GN=WIPF2 PE=1 SV=1	Q8TF74 [161-170]	0	1067.48	High	0	0.00163	48
Medium	[I].ALSEKIVSV.[L]			0.0706006	0.0198829	1	2	3	Q567U6	Coiled-coil domain-containing protein 93 OS=Homo sapiens GN=CCDC93 PE=1 SV=2	Q567U6 [85-93]	0	945.562	Medium	0.03567	0.1225	48
High	[H].FLLEQEKTQAL.[S]			0.000577352	0	1	4	2	Q8WXE1	ATR-interacting protein OS=Homo sapiens GN=ATRIP PE=1 SV=1	Q8WXE1 [164-174]	0	1319.72	High	0	0.0005761	48
High	[R].SLLDCTFRL.[Q]	1xCysteinyl [C5]		0.0159424	0.00648922	1	1	4	O60244	Mediator of RNA polymerase II transcription subunit 14 OS=Homo sapiens GN=MED14 PE=1 SV=2	O60244 [704-712]	0	1186.56	High	0.005774	0.01336	48
High	[C].KIMDQAITV.[G]			0.0248386	0.00737872	1	11	1	E7EX59	Propionyl-CoA carboxylase beta chain, mitochondrial OS=Homo sapiens GN=PCCB PE=1 SV=1	E7EX59 [174-182]	0	1018.56	High	0.006678	0.02011	48
High	[L].RPAEKLVTSM.[T]	1xOxidation [M10]		0.00227069	0.000638055	1	2	2	Q13751	Laminin subunit beta-3 OS=Homo sapiens GN=LAMB3 PE=1 SV=1	Q13751 [1023-1032]	0	1147.61	High	0.0004913	0.002092	48
High	[F].AANSERSQTTL.[Q]			0.000216123	0	1	1	1	Q8N4T4	Rho guanine nucleotide exchange factor 39 OS=Homo sapiens GN=ARHGEF39 PE=1 SV=1	Q8N4T4 [107-117]	0	1177.58	High	0	0.0002305	48
Medium	[E].RPAVSLTL.[D]			0.104342	0.0256262	1	1	1	Q9UQ35	Serine/arginine repetitive matrix protein 2 OS=Homo sapiens GN=SRRM2 PE=1 SV=2	Q9UQ35 [1277-1284]	0	856.525	Medium	0.02094	0.07307	48
High	[F].NLAEKPKTV.[Q]			0.00611208	0.00335673	1	3	2	J3KN16	KIAA0368 OS=Homo sapiens GN=KIAA0368 PE=1 SV=1	J3KN16 [334-342]	0	999.583	High	0.002959	0.005367	48
High	[L].ILQDLTFVHL.[G]			0.00271978	0.00112653	1	1	1	Q13905	Rap guanine nucleotide exchange factor 1 OS=Homo sapiens GN=RAPGEF1 PE=1 SV=3	Q13905 [988-997]	0	1198.68	High	0.0008655	0.002479	48
High	[Q].WMLEQLRQV.[N]			0.00444186	0.00246951	1	1	2	Q8NFX7	Syntaxin-binding protein 6 OS=Homo sapiens GN=STXBP6 PE=1 SV=2	Q8NFX7 [80-88]	0	1202.64	High	0.002399	0.003967	48
Medium	[D].APLPDGRSL.[Q]			0.154911	0.0400472	1	1	3	Q15648	Mediator of RNA polymerase II transcription subunit 1 OS=Homo sapiens GN=MED1 PE=1 SV=4	Q15648 [380-388]	0	925.51	Medium	0.03119	0.1068	48
Medium	[L].RLMNDMTAV.[A]			0.0397117	0.0111656	1	1	3	Q92598	Heat shock protein 105 kDa OS=Homo sapiens GN=HSPH1 PE=1 SV=1	Q92598 [169-177]	0	1050.51	Medium	0.01467	0.04599	48
High	[M].IPSIRNGIL.[A]			0.00769934	0.00471609	1	1	3	Q93008	Probable ubiquitin carboxyl-terminal hydrolase FAF-X OS=Homo sapiens GN=USP9X PE=1 SV=3	Q93008 [1578-1586]	0	982.604	High	0.004223	0.006723	48
High	[K].TLSQAIVKV.[V]			0.0156014	0.0064446	1	3	1	O15042	U2 snRNP-associated SURP motif-containing protein OS=Homo sapiens GN=U2SURP PE=1 SV=2	O15042 [411-419]	0	958.593	High	0.005769	0.01312	48
High	[K].LLDERLVTL.[L]			0.00171893	0	1	1	2	Q8IUI8	Cytokine receptor-like factor 3 OS=Homo sapiens GN=CRLF3 PE=1 SV=2	Q8IUI8 [69-77]	0	1071.64	High	0	0.0016	48
High	[S].RPQTGLSFL.[G]			0.0213664	0.00718962	1	1	4	P43686	26S proteasome regulatory subunit 6B OS=Homo sapiens GN=PSMC4 PE=1 SV=2	P43686 [22-30]	0	1018.57	High	0.006386	0.01755	48
Medium	[M].MPRIVNVTSL.[A]			0.0632225	0.0178403	1	1	2	Q8IWI9	MAX gene-associated protein OS=Homo sapiens GN=MGA PE=1 SV=3	Q8IWI9 [2609-2618]	0	1129.64	Medium	0.01467	0.04607	48
Medium	[V].SPVVRVAV.[E]			0.0774463	0.0213886	1	1	5	P13639	Elongation factor 2 OS=Homo sapiens GN=EEF2 PE=1 SV=4	P13639 [502-509]	0	826.515	Medium	0.01764	0.0553	48
Medium	[S].RQIDDILSV.[A]			0.17277	0.0448004	1	1	3	P14550	Alcohol dehydrogenase [NADP(+)] OS=Homo sapiens GN=AKR1A1 PE=1 SV=3	P14550 [167-175]	0	1058.58	Medium	0.0351	0.1193	48
Medium	[Q].GLGPTFKL.[T]			0.0509146	0.0142841	1	2	2	Q8NFJ9	Bardet-Biedl syndrome 1 protein OS=Homo sapiens GN=BBS1 PE=1 SV=1	Q8NFJ9 [494-501]	0	832.493	Medium	0.01242	0.03797	47
High	[I].IMLEALERV.[-]	1xOxidation [M2]		0.00810743	0.00471609	1	4	8	A8MWD9	Putative small nuclear ribonucleoprotein G-like protein 15 OS=Homo sapiens GN=SNRPGP15 PE=5 SV=2	A8MWD9 [68-76]	0	1089.6	High	0.007145	0.0216	47
High	[E].AARPATSTL.[N]			0.021193	0.00718962	1	5	8	Q04637	Eukaryotic translation initiation factor 4 gamma 1 OS=Homo sapiens GN=EIF4G1 PE=1 SV=4	Q04637 [1112-1120]	0	887.495	High	0.006386	0.01737	47
High	[L].FLDEPTNHL.[D]			0.00255321	0.000638055	1	1	1	Q9UG63	ATP-binding cassette sub-family F member 2 OS=Homo sapiens GN=ABCF2 PE=1 SV=2	Q9UG63 [539-547]	0	1085.53	High	0.0004913	0.002331	47
High	[Q].QLVDIIEKV.[K]			0.00163507	0	1	8	4	P61289	Proteasome activator complex subunit 3 OS=Homo sapiens GN=PSME3 PE=1 SV=1	P61289 [114-122]	0	1056.63	High	0.002708	0.004815	47
High	[F].RPDLSSASF.[Q]			0.0137656	0.00622732	1	1	2	Q13077	TNF receptor-associated factor 1 OS=Homo sapiens GN=TRAF1 PE=1 SV=1	Q13077 [363-371]	0	979.484	High	0.00547	0.01165	47
High	[A].GLLFSLRSV.[R]			0.027798	0.00793616	1	1	1	A0PJW6	Transmembrane protein 223 OS=Homo sapiens GN=TMEM223 PE=1 SV=1	A0PJW6 [113-121]	0	991.593	High	0.007311	0.0221	47
High	[G].APAQRAQSL.[E]			0.0139532	0.00622732	1	2	2	Q63ZY3	KN motif and ankyrin repeat domain-containing protein 2 OS=Homo sapiens GN=KANK2 PE=1 SV=1	Q63ZY3 [349-357]	0	941.516	High	0.005553	0.01187	47
High	[L].KLQNIMMLL.[R]	1xOxidation [M7]		0.00457466	0.00246951	1	4	8	A0A0B4J1V9	Helicase, lymphoid-specific, isoform CRA_b OS=Homo sapiens GN=HELLS PE=1 SV=1	A0A0B4J1V9 [605-613]	0	1119.63	High	0.004223	0.006501	47
High	[L].SLMEESGICKV.[H]			0.00209411	0.000638055	1	1	1	P53609	Geranylgeranyl transferase type-1 subunit beta OS=Homo sapiens GN=PGGT1B PE=1 SV=2	P53609 [330-340]	0	1195.57	High	0.0004913	0.001933	47
High	[A].FLQENTHVRL.[R]			0.00080967	0	1	3	2	B0QYD3	DNA dC->dU-editing enzyme APOBEC-3B OS=Homo sapiens GN=APOBEC3B PE=1 SV=1	B0QYD3 [296-305]	0	1256.67	High	0	0.000985	47
High	[K].ILSGVIRSV.[K]			0.0300929	0.00869903	2	3	1	M0R0M7; Q15833	Syntaxin-binding protein 2 OS=Homo sapiens GN=STXBP2 PE=1 SV=1;Syntaxin-binding protein 2 OS=Homo sapiens GN=STXBP2 PE=1 SV=2	M0R0M7 [14-22]; Q15833 [14-22]	0	943.593	High	0.007943	0.02386	47
High	[Q].APEVAKSWAAL.[A]			0.00111252	0	1	2	2	Q96Q15	Serine/threonine-protein kinase SMG1 OS=Homo sapiens GN=SMG1 PE=1 SV=3	Q96Q15 [1612-1622]	0	1142.62	High	0	0.001068	47
High	[F].NVRIATTAL.[A]			0.00802357	0.00471609	1	1	5	Q13571	Lysosomal-associated transmembrane protein 5 OS=Homo sapiens GN=LAPTM5 PE=1 SV=1	Q13571 [16-24]	0	958.568	High	0.006386	0.0162	47
High	[A].SPRPPAEGF.[I]			0.0150566	0.00638819	1	2	5	Q9BWN1	Proline-rich protein 14 OS=Homo sapiens GN=PRR14 PE=1 SV=1	Q9BWN1 [162-170]	0	957.479	High	0.005553	0.01269	47
High	[L].APFLRNVEL.[T]			0.00135063	0	1	1	5	A5YKK6	CCR4-NOT transcription complex subunit 1 OS=Homo sapiens GN=CNOT1 PE=1 SV=2	A5YKK6 [2076-2084]	0	1058.6	High	0.0008655	0.002699	47
High	[P].SRPPPAEGF.[R]			0.0266118	0.00790438	1	1	4	A8MXV4	Nucleoside diphosphate-linked moiety X motif 19 OS=Homo sapiens GN=NUDT19 PE=1 SV=1	A8MXV4 [34-42]	0	957.479	High	0.00701	0.02127	47
High	[N].VLLSEQGDVKL.[A]			0.00480453	0.00246951	2	10	1	O00506; B4E0Y9	Serine/threonine-protein kinase 25 OS=Homo sapiens GN=STK25 PE=1 SV=1;Serine/threonine-protein kinase 26 OS=Homo sapiens GN=STK26 PE=1 SV=1	O00506 [146-156]; B4E0Y9 [172-182]	0	1200.68	High	0.002399	0.004271	47
High	[R].KVFDPVPVGV.[T]			0.0081498	0.00471609	1	1	4	Q08211	ATP-dependent RNA helicase A OS=Homo sapiens GN=DHX9 PE=1 SV=4	Q08211 [697-706]	0	1056.61	High	0.004223	0.007079	47
High	[K].GLLGQEGLVEI.[A]			0.00750518	0.00471609	1	5	3	E9PNI7	Poly [ADP-ribose] polymerase OS=Homo sapiens GN=PARP10 PE=1 SV=1	E9PNI7 [405-415]	0	1127.63	High	0.004223	0.006552	47
High	[A].SPADLRTNHTL.[N]			0.000925149	0	1	2	2	Q9UPQ4	Tripartite motif-containing protein 35 OS=Homo sapiens GN=TRIM35 PE=1 SV=2	Q9UPQ4 [65-75]	0	1224.63	High	0	0.0008987	47
High	[E].ILDDTAKNLRV.[M]			0.00105039	0	1	2	2	Q5JRA6	Transport and Golgi organization protein 1 homolog OS=Homo sapiens GN=MIA3 PE=1 SV=1	Q5JRA6 [1278-1288]	0	1257.72	High	0	0.001009	47
High	[G].RPLEMIEPRTL.[Q]			0.000363068	0	1	4	6	Q6IPX4	40S ribosomal protein S16 OS=Homo sapiens GN=RPS16 PE=1 SV=1	Q6IPX4 [37-47]	0	1354.75	High	0	0.0003733	47
High	[D].ATADYICKV.[K]	1xCysteinyl [C7]		0.00379178	0.00224124	1	1	2	P53396	ATP-citrate synthase OS=Homo sapiens GN=ACLY PE=1 SV=3	P53396 [223-231]	0	1102.49	High	0.002049	0.003408	47
High	[K].NIYGNIEDLVVH.[I]			0.00255321	0.000638055	1	2	1	O00116	Alkyldihydroxyacetonephosphate synthase, peroxisomal OS=Homo sapiens GN=AGPS PE=1 SV=1	O00116 [324-335]	0	1385.71	High	0.0004913	0.002339	47
High	[E].APSSETGTSL.[D]			0.00819247	0.00471609	1	2	3	A0A087WWK8	IQ motif and SEC7 domain-containing protein 1 OS=Homo sapiens GN=IQSEC1 PE=1 SV=1	A0A087WWK8 [13-22]	0	949.447	High	0.004223	0.00713	47
High	[F].LPQPVPLSV.[K]			0.0128816	0.00562871	1	1	3	Q86T82	Ubiquitin carboxyl-terminal hydrolase 37 OS=Homo sapiens GN=USP37 PE=1 SV=2	Q86T82 [305-313]	0	949.572	High	0.006377	0.01575	47
High	[PS].QPSATFSLAKL.[Q]			0.0125516	0.00532843	2	2	1	Q8WYB5; Q92794	Histone acetyltransferase KAT6B OS=Homo sapiens GN=KAT6B PE=1 SV=3;Histone acetyltransferase KAT6A OS=Homo sapiens GN=KAT6A PE=1 SV=2	Q8WYB5 [1810-1820]; Q92794 [1746-1756]	0	1162.65	High	0.004648	0.01073	47
Medium	[Y].SPNQKLLAVSL.[L]			0.116712	0.0292473	1	1	1	Q9UNX4	WD repeat-containing protein 3 OS=Homo sapiens GN=WDR3 PE=1 SV=1	Q9UNX4 [558-568]	0	1169.69	Medium	0.02364	0.08118	47
Medium	[N].KAKAQDGAAM.[E]			0.0522707	0.0144195	1	2	1	P20020	Plasma membrane calcium-transporting ATPase 1 OS=Homo sapiens GN=ATP2B1 PE=1 SV=3	P20020 [322-331]	0	990.504	Medium	0.0126	0.03879	47
Medium	[E].KLFGETTLV.[K]			0.0600536	0.0168148	1	1	3	P50748	Kinetochore-associated protein 1 OS=Homo sapiens GN=KNTC1 PE=1 SV=1	P50748 [1298-1306]	0	1007.58	Medium	0.01404	0.04379	47
High	[S].DPDALRPLLSL.[Q]			0.0023701	0.000638055	1	4	1	F5GX28	Lysine-specific demethylase 4B OS=Homo sapiens GN=KDM4B PE=1 SV=2	F5GX28 [682-692]	0	1209.68	High	0.0004913	0.002179	47
High	[S].KMLSGIGGFVL.[G]	1xOxidation [M2]		0.00754352	0.00471609	1	9	1	A0A0D5XQ77	HLA class II histocompatibility antigen, DQ beta 1 chain OS=Homo sapiens GN=HLA-DQB1 PE=1 SV=1	A0A0D5XQ77 [230-240]	0	1137.63	High	0.004223	0.00657	47
High	[N].NPRDPSSSSSM.[S]			0.00455227	0.00246951	1	4	2	Q9Y6N7	Roundabout homolog 1 OS=Homo sapiens GN=ROBO1 PE=1 SV=1	Q9Y6N7 [1597-1607]	0	1164.49	High	0.003388	0.00594	47
High	[A].KPTGARPSAL.[D]			0.0121566	0.00518998	1	1	1	O15213	WD repeat-containing protein 46 OS=Homo sapiens GN=WDR46 PE=1 SV=3	O15213 [596-605]	0	997.579	High	0.004554	0.0104	47
High	[E].KLDNQVSKV.[H]			0.00337783	0.00224124	1	2	2	S4R403	Afadin- and alpha-actinin-binding protein OS=Homo sapiens GN=SSX2IP PE=1 SV=1	S4R403 [351-359]	0	1030.59	High	0.002049	0.003046	47
High	[K].SAREAAASL.[S]			0.0215419	0.00718962	1	1	2	Q9UH99	SUN domain-containing protein 2 OS=Homo sapiens GN=SUN2 PE=1 SV=3	Q9UH99 [503-511]	0	875.458	High	0.006386	0.01764	47
High	[L].KQLDDLKVEL.[S]			9.4098e-05	0	1	2	4	F2Z388	60S ribosomal protein L35 OS=Homo sapiens GN=RPL35 PE=1 SV=1	F2Z388 [19-28]	0	1200.68	High	0	0.0001054	47
High	[G].KPAPPPQSQ.[S]			0.00353498	0.00224124	1	1	5	P52948	Nuclear pore complex protein Nup98-Nup96 OS=Homo sapiens GN=NUP98 PE=1 SV=4	P52948 [925-933]	0	949.51	High	0.004056	0.006235	47
High	[I].PDGHTKEM.[P]	1xOxidation [M8]		0.00145357	0	1	2	1	P07814	Bifunctional glutamate/proline--tRNA ligase OS=Homo sapiens GN=EPRS PE=1 SV=5	P07814 [703-710]	0	930.399	High	0	0.001373	47
Medium	[L].SPALAAMEL.[A]	1xOxidation [M7]		0.130062	0.031796	1	2	2	O75643	U5 small nuclear ribonucleoprotein 200 kDa helicase OS=Homo sapiens GN=SNRNP200 PE=1 SV=2	O75643 [1937-1945]	0	918.46	Medium	0.02567	0.09046	47
High	[E].SPTGTGKSL.[S]			0.00225853	0.000638055	1	11	2	Q96FC9	ATP-dependent DNA helicase DDX11 OS=Homo sapiens GN=DDX11 PE=1 SV=1	Q96FC9 [44-52]	0	847.452	High	0.0004913	0.002072	47
High	[G].MLDPLEVHL.[L]			0.0028956	0.00112653	1	1	2	Q6P2Q9	Pre-mRNA-processing-splicing factor 8 OS=Homo sapiens GN=PRPF8 PE=1 SV=2	Q6P2Q9 [1868-1876]	0	1066.56	High	0.0026	0.004659	47
High	[A].KLMNVDPDSVVL.[C]			0.0027919	0.00112653	1	3	3	O75293	Growth arrest and DNA damage-inducible protein GADD45 beta OS=Homo sapiens GN=GADD45B PE=1 SV=1	O75293 [45-56]	0	1329.71	High	0.0008655	0.002537	47
High	[S].KLGEFAKVLEL.[D]			0.0107517	0.00518998	1	4	3	P30153	Serine/threonine-protein phosphatase 2A 65 kDa regulatory subunit A alpha isoform OS=Homo sapiens GN=PPP2R1A PE=1 SV=4	P30153 [188-198]	0	1246.74	High	0.004524	0.009278	47
High	[S].YTLPIASSIRL.[Q]			0.0078189	0.00471609	1	2	1	P49815	Tuberin OS=Homo sapiens GN=TSC2 PE=1 SV=2	P49815 [602-612]	0	1233.72	High	0.004223	0.006819	47
High	[G].APNAGKSTL.[S]			0.00611208	0.00335673	1	4	3	O75616	GTPase Era, mitochondrial OS=Homo sapiens GN=ERAL1 PE=1 SV=2	O75616 [121-129]	0	858.468	High	0.002959	0.005372	47
High	[D].SLLENLEKI.[E]			0.0030969	0.00210006	2	14	6	A0A0G2JPF8; P07910	Uncharacterized protein OS=Homo sapiens PE=4 SV=1;Heterogeneous nuclear ribonucleoproteins C1/C2 OS=Homo sapiens GN=HNRNPC PE=1 SV=4	A0A0G2JPF8 [196-204]; P07910 [209-217]	0	1058.61	High	0.006386	0.01642	47
Medium	[S].RLADALQEL.[R]			0.113977	0.0284873	1	4	1	P02545	Prelamin-A/C OS=Homo sapiens GN=LMNA PE=1 SV=1	P02545 [240-248]	0	1028.57	Medium	0.02311	0.07922	47
High	[I].SPRITFPSL.[Q]			0.0112822	0.00518998	1	3	4	P51451	Tyrosine-protein kinase Blk OS=Homo sapiens GN=BLK PE=1 SV=3	P51451 [190-198]	0	1017.57	High	0.004524	0.009668	47
High	[T].SPSLPNITL.[G]			0.013859	0.00622732	1	5	4	P56524	Histone deacetylase 4 OS=Homo sapiens GN=HDAC4 PE=1 SV=3	P56524 [348-356]	0	941.53	High	0.00547	0.01174	47
High	[K].SPEETRAAL.[E]			0.00233239	0.000638055	1	2	2	P78549	Endonuclease III-like protein 1 OS=Homo sapiens GN=NTHL1 PE=1 SV=2	P78549 [258-266]	0	973.495	High	0.0004913	0.00214	47
Medium	[D].SPKGCGTVL.[L]			0.0487244	0.0139688	1	5	4	J3QQ67	60S ribosomal protein L18 (Fragment) OS=Homo sapiens GN=RPL18 PE=1 SV=1	J3QQ67 [132-140]	0	861.45	Medium	0.01227	0.03649	47
High	[S].LPSSGRSSL.[G]			0.00537771	0.0027638	1	2	3	O95817	BAG family molecular chaperone regulator 3 OS=Homo sapiens GN=BAG3 PE=1 SV=3	O95817 [188-196]	0	903.489	High	0.002708	0.004745	47
High	[D].MLAWINESL.[Q]	1xOxidation [M1]		0.0105007	0.00518998	1	1	3	Q15691	Microtubule-associated protein RP/EB family member 1 OS=Homo sapiens GN=MAPRE1 PE=1 SV=3	Q15691 [20-28]	0	1092.54	High	0.004524	0.009028	47
Medium	[T].GLIEKNIEL.[F]			0.074889	0.0207324	1	1	4	P26358	DNA (cytosine-5)-methyltransferase 1 OS=Homo sapiens GN=DNMT1 PE=1 SV=2	P26358 [425-433]	0	1028.6	Medium	0.01776	0.05594	47
High	[LK].KLAELKQECL.[A]	1xCysteinyl [C9]		0.000328476	0	1	4	3	H0YHG0	Uncharacterized protein (Fragment) OS=Homo sapiens PE=1 SV=1	H0YHG0 [325-334]	0	1293.65	High	0	0.001054	47
Medium	[D].VLTGLSIRL.[G]			0.0961457	0.0243723	2	3	2	E9PIW9; Q6SPF0	Atherin OS=Homo sapiens GN=SAMD1 PE=1 SV=1;Atherin OS=Homo sapiens GN=SAMD1 PE=1 SV=1	E9PIW9 [395-403]; Q6SPF0 [501-509]	0	971.625	Medium	0.02018	0.06803	47
High	[N].KAKPVTTNL.[K]			0.0122341	0.00518998	1	3	2	Q8N0T1	Uncharacterized protein C8orf59 OS=Homo sapiens GN=C8orf59 PE=1 SV=4	Q8N0T1 [28-36]	0	971.588	High	0.004554	0.01046	47
High	[L].YLGNINPQM.[N]			0.0107517	0.00518998	1	4	3	O15042	U2 snRNP-associated SURP motif-containing protein OS=Homo sapiens GN=U2SURP PE=1 SV=2	O15042 [277-285]	0	1049.51	High	0.004524	0.009231	47
High	[A].APPGCTPPAL.[L]			0.00373544	0.00224124	1	8	3	Q9NP87	DNA-directed DNA/RNA polymerase mu OS=Homo sapiens GN=POLM PE=1 SV=1	Q9NP87 [90-99]	0	923.466	High	0.002049	0.00335	47
High	[E].RPGAERPSL.[L]			0.0081498	0.00471609	1	1	2	Q96L34	MAP/microtubule affinity-regulating kinase 4 OS=Homo sapiens GN=MARK4 PE=1 SV=1	Q96L34 [517-525]	0	982.543	High	0.004223	0.0071	47
Medium	[G].TPSDGRPEL.[R]			0.190703	0.0486574	1	4	1	W4VSQ9	Cdc42-interacting protein 4 OS=Homo sapiens GN=TRIP10 PE=1 SV=1	W4VSQ9 [302-310]	0	971.479	Medium	0.03779	0.1322	47
High	[L].QLLEKVPTL.[E]			0.0101993	0.00518998	1	1	5	Q96T49	Protein phosphatase 1 regulatory inhibitor subunit 16B OS=Homo sapiens GN=PPP1R16B PE=1 SV=1	Q96T49 [12-20]	0	1040.64	High	0.004501	0.008797	47
High	[N].RPSGPGPEL.[S]			0.0030969	0.00210006	1	3	6	P51531	Probable global transcription activator SNF2L2 OS=Homo sapiens GN=SMARCA2 PE=1 SV=2	P51531 [261-269]	0	909.479	High	0.001619	0.00281	47
High	[E].RLPPPFPGL.[E]			0.00593359	0.00335673	1	5	9	Q13596	Sorting nexin-1 OS=Homo sapiens GN=SNX1 PE=1 SV=3	Q13596 [13-21]	0	993.588	High	0.006167	0.0148	47
High	[L].LPDERTISL.[C]			0.00126163	0	1	1	4	Q05048	Cleavage stimulation factor subunit 1 OS=Homo sapiens GN=CSTF1 PE=1 SV=1	Q05048 [370-378]	0	1043.57	High	0.009368	0.0286	47
High	[L].SPRLLEVTNTI.[R]			0.00240835	0.000638055	1	3	1	Q460N5	Poly [ADP-ribose] polymerase 14 OS=Homo sapiens GN=PARP14 PE=1 SV=3	Q460N5 [220-230]	0	1242.71	High	0.0004913	0.002203	47
High	[A].QPRGDPQQQSI.[T]			0.00448572	0.00246951	1	1	1	Q2TAL8	Glutamine-rich protein 1 OS=Homo sapiens GN=QRICH1 PE=1 SV=1	Q2TAL8 [317-327]	0	1253.62	High	0.002399	0.003991	47
High	[K].ALAQRLLEV.[T]			0.00706291	0.00443357	1	2	3	Q6ZMZ3	Nesprin-3 OS=Homo sapiens GN=SYNE3 PE=1 SV=2	Q6ZMZ3 [457-465]	0	1012.61	High	0.005656	0.01289	47
High	[H].NPASRLTAL.[R]			0.0148466	0.00638819	1	2	2	P36894	Bone morphogenetic protein receptor type-1A OS=Homo sapiens GN=BMPR1A PE=1 SV=2	P36894 [507-515]	0	942.537	High	0.005553	0.01258	47
Medium	[S].ILSEVQQAV.[S]			0.159269	0.0411631	1	1	1	P09874	Poly [ADP-ribose] polymerase 1 OS=Homo sapiens GN=PARP1 PE=1 SV=4	P09874 [712-720]	0	986.552	Medium	0.03218	0.1104	47
High	[D].KPFDQTTISL.[Q]			0.0129662	0.00562871	1	2	2	Q15417	Calponin-3 OS=Homo sapiens GN=CNN3 PE=1 SV=1	Q15417 [197-206]	0	1149.62	High	0.005096	0.01102	47
High	[N].RPMNENVQM.[N]			0.00836623	0.00501419	1	1	2	Q9BSE4	Homocysteine-responsive endoplasmic reticulum-resident ubiquitin-like domain member 2 protein OS=Homo sapiens GN=HERPUD2 PE=1 SV=2	Q9BSE4 [251-259]	0	1118.51	High	0.004648	0.01069	47
Medium	[Y].RPISASVL.[S]			0.164813	0.0419572	1	1	3	P48201	ATP synthase F(0) complex subunit C3, mitochondrial OS=Homo sapiens GN=ATP5G3 PE=2 SV=1	P48201 [23-30]	0	842.509	Medium	0.03314	0.1139	47
High	[L].SPGLLPHL.[L]			0.0125516	0.00532843	1	1	1	Q9P0J6	39S ribosomal protein L36, mitochondrial OS=Homo sapiens GN=MRPL36 PE=1 SV=1	Q9P0J6 [53-60]	0	833.488	High	0.004648	0.01071	47
High	[F].KQMEQISQFL.[KQ]			0.00448572	0.00246951	2	5	1	Q9UI15; P37802	Transgelin-3 OS=Homo sapiens GN=TAGLN3 PE=1 SV=2;Transgelin-2 OS=Homo sapiens GN=TAGLN2 PE=1 SV=3	Q9UI15 [88-97]; P37802 [88-97]	0	1251.64	High	0.002399	0.003991	47
High	[Q].SPSDRPLSL.[A]			0.0134015	0.00617504	1	3	3	Q12769	Nuclear pore complex protein Nup160 OS=Homo sapiens GN=NUP160 PE=1 SV=3	Q12769 [280-288]	0	971.516	High	0.005466	0.01137	47
High	[M].APASRLLAL.[W]			0.0217192	0.00718962	1	3	3	Q96S16	JmjC domain-containing protein 8 OS=Homo sapiens GN=JMJD8 PE=2 SV=1	Q96S16 [72-80]	0	911.567	High	0.006386	0.01774	47
High	[L].RMLDNDSILV.[D]			0.0192538	0.00718962	1	3	1	O75175	CCR4-NOT transcription complex subunit 3 OS=Homo sapiens GN=CNOT3 PE=1 SV=1	O75175 [188-197]	0	1175.61	High	0.006386	0.0159	47
High	[S].QLAQFVHEV.[K]			0.00473441	0.00246951	1	8	3	Q96FC9	ATP-dependent DNA helicase DDX11 OS=Homo sapiens GN=DDX11 PE=1 SV=1	Q96FC9 [238-246]	0	1070.56	High	0.002399	0.004211	47
High	[G].KLQEVGQVSV.[S]			0.0197149	0.00718962	1	1	1	P06756	Integrin alpha-V OS=Homo sapiens GN=ITGAV PE=1 SV=2	P06756 [338-347]	0	1086.62	High	0.006386	0.01631	47
High	[R].KLIGDPNLEFV.[A]			0.00390671	0.00224124	1	5	1	J3KQE5	GTP-binding nuclear protein Ran (Fragment) OS=Homo sapiens GN=RAN PE=1 SV=1	J3KQE5 [185-195]	0	1244.69	High	0.002049	0.003505	47
High	[S].NAAERRGPL.[-]			0.000823897	0	1	4	7	A0A0G2JMH6	HLA class II histocompatibility antigen, DR alpha chain OS=Homo sapiens GN=HLA-DRA PE=1 SV=1	A0A0G2JMH6 [246-254]	0	983.538	High	0	0.0008061	47
High	[A].FLDQHGHNL.[T]			0.000535036	0	1	5	2	H3BQK9	Microtubule-actin cross-linking factor 1, isoforms 1/2/3/5 OS=Homo sapiens GN=MACF1 PE=1 SV=1	H3BQK9 [3868-3876]	0	1080.52	High	0	0.000537	47
Medium	[S].TVRAVIATL.[R]			0.0665374	0.0186063	1	1	2	Q8N201	Integrator complex subunit 1 OS=Homo sapiens GN=INTS1 PE=1 SV=2	Q8N201 [1520-1528]	0	943.593	Medium	0.01529	0.04812	47
High	[S].RPNGTSAM.[L]			0.0134015	0.00617504	1	1	1	Q6P2C8	Mediator of RNA polymerase II transcription subunit 27 OS=Homo sapiens GN=MED27 PE=1 SV=1	Q6P2C8 [182-189]	0	833.393	High	0.005466	0.01138	47
High	[R].KLWDISEVMV.[G]	1xOxidation [M9]		0.00642274	0.0034656	1	1	1	Q9HBH5	Retinol dehydrogenase 14 OS=Homo sapiens GN=RDH14 PE=1 SV=1	Q9HBH5 [323-332]	0	1235.63	High	0.003018	0.005635	47
Medium	[A].TLIGLSIKV.[K]			0.146381	0.0368688	1	3	3	Q9Y3D0	Mitotic spindle-associated MMXD complex subunit MIP18 OS=Homo sapiens GN=FAM96B PE=1 SV=1	Q9Y3D0 [97-105]	0	943.619	Medium	0.029	0.101	47
High	[L].APRQQQQQTEL.[D]			0.000652743	0	1	1	1	P27540	Aryl hydrocarbon receptor nuclear translocator OS=Homo sapiens GN=ARNT PE=1 SV=1	P27540 [500-510]	0	1326.68	High	0	0.0006452	46
High	[E].APFQGDQRSL.[E]			0.000888408	0	1	4	1	Q00978	Interferon regulatory factor 9 OS=Homo sapiens GN=IRF9 PE=1 SV=1	Q00978 [199-208]	0	1118.56	High	0	0.000864	46
High	[M].RVGPVRSAM.[S]			0.00482812	0.00246951	1	1	2	Q96RU8	Tribbles homolog 1 OS=Homo sapiens GN=TRIB1 PE=1 SV=2	Q96RU8 [2-10]	0	972.541	High	0.002399	0.004288	46
High	[Q].RLPPDTLLQQV.[T]			0.00635924	0.0034656	1	2	5	Q9Y644	Beta-1,3-N-acetylglucosaminyltransferase radical fringe OS=Homo sapiens GN=RFNG PE=2 SV=3	Q9Y644 [267-277]	0	1279.74	High	0.003018	0.005573	46
High	[Y].APRDLVISI.[S]			0.0176863	0.00671649	1	3	3	Q96LC7	Sialic acid-binding Ig-like lectin 10 OS=Homo sapiens GN=SIGLEC10 PE=1 SV=3	Q96LC7 [237-245]	0	983.588	High	0.006167	0.01476	46
High	[E].AMLAVLHTV.[L]			0.0261543	0.00790438	1	4	3	Q9BSB4	Autophagy-related protein 101 OS=Homo sapiens GN=ATG101 PE=1 SV=1	Q9BSB4 [20-28]	0	954.544	High	0.00701	0.02097	46
High	[G].RPPLEEKKAL.[C]			0.000605008	0	1	4	3	A8K727	Pleckstrin homology domain-containing family A member 2 OS=Homo sapiens GN=PLEKHA2 PE=1 SV=1	A8K727 [335-344]	0	1180.7	High	0	0.000601	46
High	[R].FLVEPQEDTRL.[W]			0.000858046	0	1	2	2	P51784	Ubiquitin carboxyl-terminal hydrolase 11 OS=Homo sapiens GN=USP11 PE=1 SV=3	P51784 [232-242]	0	1346.7	High	0	0.001192	46
High	[L].RAAPVTGGM.[G]			0.00872948	0.00505824	1	3	1	P18583	Protein SON OS=Homo sapiens GN=SON PE=1 SV=4	P18583 [2300-2308]	0	859.445	High	0.004373	0.007576	46
High	[R].KMYEEFLSKV.[S]	1xOxidation [M2]		0.000154425	0	2	7	6	P10644; P31321	cAMP-dependent protein kinase type I-alpha regulatory subunit OS=Homo sapiens GN=PRKAR1A PE=1 SV=1;cAMP-dependent protein kinase type I-beta regulatory subunit OS=Homo sapiens GN=PRKAR1B PE=1 SV=4	P10644 [244-253]; P31321 [244-253]	0	1289.64	High	0	0.0002004	46
High	[I].AMFESSQNVLL.[K]			0.0148466	0.00638819	1	2	2	F2Z2X4	Exportin-4 OS=Homo sapiens GN=XPO4 PE=1 SV=1	F2Z2X4 [249-259]	0	1238.61	High	0.005553	0.01254	46
High	[R].NLFDRVVTL.[R]			0.00286564	0.00112653	1	2	1	Q5XPI4	E3 ubiquitin-protein ligase RNF123 OS=Homo sapiens GN=RNF123 PE=1 SV=1	Q5XPI4 [1127-1135]	0	1076.61	High	0.0008655	0.002605	46
High	[G].SRYDGQIAVF.[G]			0.0165354	0.00660126	1	1	2	P41226	Ubiquitin-like modifier-activating enzyme 7 OS=Homo sapiens GN=UBA7 PE=1 SV=2	P41226 [413-422]	0	1155.58	High	0.005951	0.01387	46
Medium	[G].KPLEDQTQL.[L]			0.0665374	0.0186063	1	1	2	P13284	Gamma-interferon-inducible lysosomal thiol reductase OS=Homo sapiens GN=IFI30 PE=1 SV=3	P13284 [213-221]	0	1071.57	Medium	0.01557	0.04846	46
Medium	[V].ALLEQVNAL.[V]			0.0711991	0.0198829	1	3	4	O75935	Dynactin subunit 3 OS=Homo sapiens GN=DCTN3 PE=1 SV=1	O75935 [99-107]	0	970.557	Medium	0.01617	0.05124	46
High	[M].APSSPRPALP.[A]			0.00243414	0.000638055	1	3	2	P05362	Intercellular adhesion molecule 1 OS=Homo sapiens GN=ICAM1 PE=1 SV=2	P05362 [2-11]	0	992.552	High	0.0004913	0.00223	46
High	[N].NPKEAGQRL.[Q]			0.00658459	0.0034656	1	2	3	O95347	Structural maintenance of chromosomes protein 2 OS=Homo sapiens GN=SMC2 PE=1 SV=2	O95347 [961-969]	0	1012.55	High	0.003018	0.005788	46
Medium	[E].HIIENIVAV.[T]			0.0363048	0.0100089	1	3	5	J3QSV6	Ribosomal L1 domain-containing protein 1 (Fragment) OS=Homo sapiens GN=RSL1D1 PE=1 SV=1	J3QSV6 [225-233]	0	1007.59	High	0.009255	0.02813	46
High	[E].RLLEEGVLRQI.[P]			0.000672068	0	1	2	3	H3BND4	Pyridoxal-dependent decarboxylase domain-containing protein 1 OS=Homo sapiens GN=PDXDC1 PE=1 SV=1	H3BND4 [649-659]	0	1325.79	High	0	0.0006656	46
High	[N].APKRPPSAF.[F]			0.00334371	0.00224124	1	5	4	P09429	High mobility group protein B1 OS=Homo sapiens GN=HMGB1 PE=1 SV=3	P09429 [94-102]	0	970.547	High	0.006215	0.01528	46
High	[G].APMIKKIAF.[I]			0.00823544	0.00471609	1	2	2	Q5UIP0	Telomere-associated protein RIF1 OS=Homo sapiens GN=RIF1 PE=1 SV=2	Q5UIP0 [286-294]	0	1018.61	High	0.00435	0.007163	46
High	[D].VLMQDSRLYL.[I]	1xOxidation [M3]		0.000622949	0	1	4	2	A0A024QZP7	Cell division cycle 2, G1 to S and G2 to M, isoform CRA_a OS=Homo sapiens GN=CDC2 PE=1 SV=1	A0A024QZP7 [69-78]	0	1253.66	High	0	0.0006196	46
High	[A].SILSLVTKI.[N]			0.035659	0.00984509	1	4	2	Q12905	Interleukin enhancer-binding factor 2 OS=Homo sapiens GN=ILF2 PE=1 SV=2	Q12905 [73-81]	0	973.629	High	0.009181	0.02759	46
Medium	[T].LMISRTPEV.[T]			0.0487244	0.0139688	1	6	1	P01857	Immunoglobulin heavy constant gamma 1 OS=Homo sapiens GN=IGHG1 PE=1 SV=1	P01857 [134-142]	0	1045.57	Medium	0.01222	0.03629	46
High	[R].KLLDDEQPLRL.[R]			0.000151717	0	1	1	3	Q9NS23	Ras association domain-containing protein 1 OS=Homo sapiens GN=RASSF1 PE=1 SV=1	Q9NS23 [262-272]	0	1339.76	High	0	0.0001647	46
Medium	[Q].GLAEKIRAC.[C]			0.0372956	0.0101926	1	1	2	Q96L33	Rho-related GTP-binding protein RhoV OS=Homo sapiens GN=RHOV PE=1 SV=1	Q96L33 [173-181]	0	960.53	High	0.009368	0.0287	46
High	[V].RPYPQVQML.[S]	1xOxidation [M8]		0.00695716	0.00418912	1	4	2	Q9H0E3	Histone deacetylase complex subunit SAP130 OS=Homo sapiens GN=SAP130 PE=1 SV=1	Q9H0E3 [99-107]	0	1147.59	High	0.003727	0.006082	46
High	[S].LLGPPPVGV.[P]			0.00590439	0.00321528	1	7	17	F5H2X7	Cip1-interacting zinc finger protein OS=Homo sapiens GN=CIZ1 PE=1 SV=2	F5H2X7 [189-197]	0	848.524	High	0.005553	0.01214	46
High	[H].RPVQKLIRL.[GC]			0.00524746	0.00246951	2	2	2	Q86V87; Q5W0V3	Protein FAM160B2 OS=Homo sapiens GN=FAM160B2 PE=2 SV=2;Protein FAM160B1 OS=Homo sapiens GN=FAM160B1 PE=1 SV=1	Q86V87 [131-139]; Q5W0V3 [130-138]	0	1122.75	High	0.0026	0.004646	46
High	[A].YPAQITPKM.[C]			0.00224642	0.000638055	1	2	2	Q9NX74	tRNA-dihydrouridine(20) synthase [NAD(P)+]-like OS=Homo sapiens GN=DUS2 PE=1 SV=1	Q9NX74 [364-372]	0	1048.55	High	0.0004913	0.002065	46
Medium	[S].KLTDNLVAL.[K]			0.171619	0.0445417	1	3	1	Q00536	Cyclin-dependent kinase 16 OS=Homo sapiens GN=CDK16 PE=1 SV=1	Q00536 [185-193]	0	986.588	Medium	0.03504	0.1191	46
High	[S].VPAAVFGSL.[K]			0.0200308	0.00718962	1	1	3	Q9HCS7	Pre-mRNA-splicing factor SYF1 OS=Homo sapiens GN=XAB2 PE=1 SV=2	Q9HCS7 [844-852]	0	860.488	High	0.006386	0.01651	46
High	[S].SPIFKAGHSV.[A]			0.00221043	0.000638055	1	1	2	P20701	Integrin alpha-L OS=Homo sapiens GN=ITGAL PE=1 SV=3	P20701 [865-874]	0	1042.57	High	0.0004913	0.002035	46
High	[E].MLIEVIEKL.[L]			0.00115807	0	1	1	1	O00203	AP-3 complex subunit beta-1 OS=Homo sapiens GN=AP3B1 PE=1 SV=3	O00203 [187-195]	0	1087.64	High	0	0.001109	46
High	[F].SPANPAHIL.[S]			0.0129662	0.00562871	1	2	5	Q9H967	WD repeat-containing protein 76 OS=Homo sapiens GN=WDR76 PE=1 SV=2	Q9H967 [369-377]	0	919.5	High	0.00547	0.01169	46
High	[V].APEWRNGSTSSL.[K]			5.87069e-05	0	1	2	1	Q460N5	Poly [ADP-ribose] polymerase 14 OS=Homo sapiens GN=PARP14 PE=1 SV=3	Q460N5 [1094-1105]	0	1304.62	High	0	6.789e-05	46
High	[C].RPLSKTVRF.[N]			0.00337783	0.00224124	1	2	3	P62280	40S ribosomal protein S11 OS=Homo sapiens GN=RPS11 PE=1 SV=3	P62280 [132-140]	0	1103.67	High	0.002049	0.003053	46
High	[F].AASNVRGSL.[N]			0.00665062	0.0034656	1	1	2	Q16690	Dual specificity protein phosphatase 5 OS=Homo sapiens GN=DUSP5 PE=1 SV=2	Q16690 [35-43]	0	874.474	High	0.003018	0.005818	46
High	[S].RPWLEGRHTL.[R]			0.000207383	0	1	3	2	E7ERK9	Translation initiation factor eIF-2B subunit delta OS=Homo sapiens GN=EIF2B4 PE=1 SV=1	E7ERK9 [385-394]	0	1264.69	High	0	0.0002209	46
High	[I].SPNKKPFSL.[K]			0.0063909	0.0034656	1	1	1	O60318	Germinal-center associated nuclear protein OS=Homo sapiens GN=MCM3AP PE=1 SV=2	O60318 [508-516]	0	1017.57	High	0.003018	0.005615	46
Medium	[W].TLTNVIHNL.[A]			0.0470338	0.0134529	1	2	3	Q53FV1	ORM1-like protein 2 OS=Homo sapiens GN=ORMDL2 PE=1 SV=2	Q53FV1 [50-58]	0	1024.58	Medium	0.01192	0.03527	46
High	[K].KLLEEQGIFL.[R]			0.0106881	0.00518998	1	3	3	Q5T4S7	E3 ubiquitin-protein ligase UBR4 OS=Homo sapiens GN=UBR4 PE=1 SV=1	Q5T4S7 [3242-3251]	0	1189.68	High	0.004524	0.009197	46
High	[L].RVWDISTVSSV.[N]			0.00206028	0.000638055	1	2	2	Q13610	Periodic tryptophan protein 1 homolog OS=Homo sapiens GN=PWP1 PE=1 SV=1	Q13610 [456-466]	0	1248.66	High	0.0004913	0.001905	46
High	[E].YLISQVEGHQV.[S]			0.00156364	0	1	1	1	Q9Y3C4	EKC/KEOPS complex subunit TPRKB OS=Homo sapiens GN=TPRKB PE=1 SV=1	Q9Y3C4 [121-131]	0	1272.66	High	0	0.001463	46
High	[L].AEIAKAEL.[D]			0.0250521	0.00737872	2	3	1	Q8WXF1; P23246	Paraspeckle component 1 OS=Homo sapiens GN=PSPC1 PE=1 SV=1;Splicing factor, proline- and glutamine-rich OS=Homo sapiens GN=SFPQ PE=1 SV=2	Q8WXF1 [130-137]; P23246 [345-352]	0	844.477	High	0.006678	0.02022	46
High	[A].RLIQESPTL.[S]			0.00668391	0.0034656	1	1	5	Q6P1A2	Lysophospholipid acyltransferase 5 OS=Homo sapiens GN=LPCAT3 PE=1 SV=1	Q6P1A2 [399-407]	0	1056.6	High	0.003018	0.005845	46
High	[S].GPALSRHLL.[T]			0.00514559	0.00246951	1	2	2	Q8WYR1	Phosphoinositide 3-kinase regulatory subunit 5 OS=Homo sapiens GN=PIK3R5 PE=1 SV=1	Q8WYR1 [368-376]	0	963.573	High	0.002399	0.004552	46
Medium	[F].KPFLGIGL.[K]			0.0694174	0.0192986	1	2	4	Q14974	Importin subunit beta-1 OS=Homo sapiens GN=KPNB1 PE=1 SV=2	Q14974 [651-658]	0	844.529	Medium	0.01591	0.05027	46
Medium	[L].RPAPLPAAV.[V]			0.129078	0.0314706	1	2	2	Q6ZRI6	Uncharacterized protein C15orf39 OS=Homo sapiens GN=C15orf39 PE=1 SV=3	Q6ZRI6 [658-666]	0	891.541	Medium	0.03437	0.1176	46
High	[F].RPKDQTSVGM.[S]	1xOxidation [M10]		0.0046653	0.00246951	1	4	2	Q9BZJ4	Solute carrier family 25 member 39 OS=Homo sapiens GN=SLC25A39 PE=2 SV=2	Q9BZJ4 [248-257]	0	1134.56	High	0.002399	0.00416	46
High	[I].APRPASGP.[I]			0.00480453	0.00246951	1	2	2	P26373	60S ribosomal protein L13 OS=Homo sapiens GN=RPL13 PE=1 SV=4	P26373 [47-54]	0	752.405	High	0.002399	0.004277	46
High	[V].FLLEKPFSV.[K]			0.00206028	0.000638055	1	2	2	O60678	Protein arginine N-methyltransferase 3 OS=Homo sapiens GN=PRMT3 PE=1 SV=3	O60678 [485-493]	0	1079.61	High	0.0004913	0.001899	46
High	[A].APRQPGLMAQM.[A]			0.00599245	0.00335673	1	2	3	Q9Y6H1	Coiled-coil-helix-coiled-coil-helix domain-containing protein 2 OS=Homo sapiens GN=CHCHD2 PE=1 SV=1	Q9Y6H1 [49-59]	0	1199.6	High	0.002959	0.005283	46
High	[A].RLMGLLSDPEL.[G]			0.00187757	0.000638055	1	2	2	Q96T76	MMS19 nucleotide excision repair protein homolog OS=Homo sapiens GN=MMS19 PE=1 SV=2	Q96T76 [823-833]	0	1243.67	High	0.0004913	0.001741	46
Medium	[R].SLIEKPPIL.[S]			0.0870519	0.0228069	1	2	2	J3KR33	Mediator of RNA polymerase II transcription subunit 19 OS=Homo sapiens GN=MED19 PE=1 SV=2	J3KR33 [146-154]	0	1009.63	Medium	0.01892	0.06186	46
High	[T].YMIAHITGL.[K]	1xOxidation [M2]		0.00053191	0	1	1	1	P04818	Thymidylate synthase OS=Homo sapiens GN=TYMS PE=1 SV=3	P04818 [235-243]	0	1034.53	High	0	0.0005337	46
High	[T].YLSEDVFQHAV.[V]			0.00179669	0.000638055	1	1	1	Q9UIQ6	Leucyl-cystinyl aminopeptidase OS=Homo sapiens GN=LNPEP PE=1 SV=3	Q9UIQ6 [562-572]	0	1307.63	High	0.0004913	0.00167	46
High	[G].PARPASGP.[R]			0.00836623	0.00501419	1	2	2	Q8IXZ2	Zinc finger CCCH domain-containing protein 3 OS=Homo sapiens GN=ZC3H3 PE=1 SV=3	Q8IXZ2 [282-289]	0	752.405	High	0.004373	0.007258	46
High	[L].HPSDRPLML.[A]			0.0165354	0.00660126	1	1	1	O15055	Period circadian protein homolog 2 OS=Homo sapiens GN=PER2 PE=1 SV=2	O15055 [371-379]	0	1065.55	High	0.005951	0.01387	46
Medium	[G].SLFGGSVKL.[A]			0.100175	0.0251109	1	1	4	Q8WUM4	Programmed cell death 6-interacting protein OS=Homo sapiens GN=PDCD6IP PE=1 SV=1	Q8WUM4 [103-111]	0	907.525	Medium	0.02054	0.07057	46
High	[C].APGPPGRSML.[A]			0.0039457	0.00224124	1	3	3	E9PAU2	Ribonucleoprotein PTB-binding 1 OS=Homo sapiens GN=RAVER1 PE=1 SV=1	E9PAU2 [315-324]	0	982.514	High	0.002049	0.003542	46
High	[P].VPPPPPVAL.[P]			0.00444186	0.00246951	1	2	4	F8VU51	YLP motif-containing protein 1 OS=Homo sapiens GN=YLPM1 PE=1 SV=1	F8VU51 [19-27]	0	886.54	High	0.002399	0.003956	46
High	[D].SPLNRAGLL.[Q]			0.0121566	0.00518998	1	4	2	Q92979	Ribosomal RNA small subunit methyltransferase NEP1 OS=Homo sapiens GN=EMG1 PE=1 SV=4	Q92979 [98-106]	0	940.557	High	0.004554	0.01041	46
High	[S].RPEDQRSSF.[L]			0.00149504	0	1	2	2	Q9UPZ3	Hermansky-Pudlak syndrome 5 protein OS=Homo sapiens GN=HPS5 PE=1 SV=2	Q9UPZ3 [901-909]	0	1121.53	High	0	0.001407	46
High	[N].RLTDYISKV.[K]			0.0167816	0.00666371	1	1	4	O75915	PRA1 family protein 3 OS=Homo sapiens GN=ARL6IP5 PE=1 SV=1	O75915 [178-186]	0	1094.62	High	0.00597	0.01406	46
High	[A].HLVDPLNMHV.[T]			0.0010324	0	1	1	2	Q8NBU5	ATPase family AAA domain-containing protein 1 OS=Homo sapiens GN=ATAD1 PE=1 SV=1	Q8NBU5 [79-88]	0	1174.6	High	0	0.0009946	46
High	[G].GMFEAGDRQVTL.[S]			0.000535036	0	1	1	1	Q8TBB5	Kelch domain-containing protein 4 OS=Homo sapiens GN=KLHDC4 PE=1 SV=1	Q8TBB5 [449-460]	0	1323.64	High	0	0.0005353	46
High	[S].SPRQQGGGMM.[M]			0.00269139	0.00112653	1	1	1	Q8NFD5	AT-rich interactive domain-containing protein 1B OS=Homo sapiens GN=ARID1B PE=1 SV=2	Q8NFD5 [370-379]	0	1048.47	High	0.0008655	0.002458	46
High	[C].KLDVDAPRL.[L]			0.00564842	0.00295976	1	6	2	Q92503	SEC14-like protein 1 OS=Homo sapiens GN=SEC14L1 PE=1 SV=2	Q92503 [60-68]	0	1026.59	High	0.002708	0.004992	46
High	[M].SPLSAARAAL.[R]			0.0328961	0.00937523	1	2	2	Q8N5I4	Dehydrogenase/reductase SDR family member on chromosome X OS=Homo sapiens GN=DHRSX PE=1 SV=2	Q8N5I4 [2-11]	0	956.552	High	0.008939	0.02566	46
High	[W].RLFADILNDV.[A]			0.00593359	0.00335673	1	4	2	Q96GQ5	RUS1 family protein C16orf58 OS=Homo sapiens GN=C16orf58 PE=1 SV=2	Q96GQ5 [165-174]	0	1175.64	High	0.002959	0.005235	46
High	[F].GLMDTVKKV.[L]			0.0144393	0.00638819	1	1	3	Q9Y692	Glucocorticoid modulatory element-binding protein 1 OS=Homo sapiens GN=GMEB1 PE=1 SV=2	Q9Y692 [312-320]	0	990.565	High	0.005553	0.01218	46
High	[C].LPSPSPRISL.[T]			0.0142419	0.00638819	1	10	2	Q8TBC3	SH3KBP1-binding protein 1 OS=Homo sapiens GN=SHKBP1 PE=1 SV=2	Q8TBC3 [620-629]	0	1066.63	High	0.005553	0.01207	46
Medium	[E].TLLNVIKSV.[T]			0.0885112	0.0230296	2	3	2	Q14571; Q14643	Inositol 1,4,5-trisphosphate receptor type 2 OS=Homo sapiens GN=ITPR2 PE=1 SV=2;Inositol 1,4,5-trisphosphate receptor type 1 OS=Homo sapiens GN=ITPR1 PE=1 SV=3	Q14571 [2380-2388]; Q14643 [2434-2442]	0	986.624	Medium	0.01917	0.06299	46
High	[R].CLADAVVKI.[GE]	1xCysteinyl [C1]		0.00130543	0	1	4	2	Q5TGZ0	MICOS complex subunit MIC10 OS=Homo sapiens GN=MINOS1 PE=1 SV=1	Q5TGZ0 [13-21]	0	1050.53	High	0	0.001239	46
Medium	[S].RPTEGVQAL.[V]			0.0504696	0.0141472	1	2	2	Q9NP80	Calcium-independent phospholipase A2-gamma OS=Homo sapiens GN=PNPLA8 PE=1 SV=1	Q9NP80 [293-301]	0	970.532	Medium	0.01237	0.03748	46
High	[S].QLVRDLLEV.[T]			0.0131377	0.0057556	1	1	1	P19838	Nuclear factor NF-kappa-B p105 subunit OS=Homo sapiens GN=NFKB1 PE=1 SV=2	P19838 [557-565]	0	1084.64	High	0.005301	0.01121	46
High	[D].KLFDLDEKLML.[E]	1xOxidation [M10]		0.000149938	0	1	7	2	E9PRZ1	Protein SAAL1 OS=Homo sapiens GN=SAAL1 PE=1 SV=1	E9PRZ1 [209-219]	0	1380.74	High	0	0.0001634	46
Medium	[N].LLSSHVRGV.[G]			0.141172	0.0357566	1	2	2	Q9UI30	Multifunctional methyltransferase subunit TRM112-like protein OS=Homo sapiens GN=TRMT112 PE=1 SV=1	Q9UI30 [8-16]	0	967.568	Medium	0.02827	0.09795	46
High	[A].APRIITGPAPVL.[P]			0.0309051	0.0088819	1	3	5	Q96PU8	Protein quaking OS=Homo sapiens GN=QKI PE=1 SV=1	Q96PU8 [225-236]	0	1204.74	High	0.00823	0.0244	46
High	[L].SPAFSTRVL.[P]			0.00311286	0.00210006	1	1	4	Q7KZF4	Staphylococcal nuclease domain-containing protein 1 OS=Homo sapiens GN=SND1 PE=1 SV=1	Q7KZF4 [781-789]	0	977.541	High	0.001619	0.002815	46
High	[L].APSPVIPRL.[T]			0.0268441	0.00790438	1	1	3	Q5VWG9	Transcription initiation factor TFIID subunit 3 OS=Homo sapiens GN=TAF3 PE=1 SV=1	Q5VWG9 [753-761]	0	949.583	High	0.007083	0.02141	46
High	[K].RLQEDPPAGV.[S]			0.00868287	0.00501419	1	4	2	P49459	Ubiquitin-conjugating enzyme E2 A OS=Homo sapiens GN=UBE2A PE=1 SV=2	P49459 [15-24]	0	1081.56	High	0.004373	0.007539	46
High	[I].NPRFQEADSPTL.[-]			0.000660407	0	1	1	2	P26010	Integrin beta-7 OS=Homo sapiens GN=ITGB7 PE=1 SV=1	P26010 [787-798]	0	1374.66	High	0	0.0006526	46
High	[F].RMVAEIQNV.[E]			0.0188076	0.0069946	1	1	1	Q13342	Nuclear body protein SP140 OS=Homo sapiens GN=SP140 PE=1 SV=2	Q13342 [20-28]	0	1059.56	High	0.006215	0.01557	46
Medium	[A].MPRDILIVV.[G]			0.0390063	0.010886	1	2	1	P50440	Glycine amidinotransferase, mitochondrial OS=Homo sapiens GN=GATM PE=1 SV=1	P50440 [167-175]	0	1055.63	Medium	0.01014	0.03	46
Medium	[S].KPYPGAEL.[S]			0.0800847	0.0218582	2	2	2	O43166; F5GYF8	Signal-induced proliferation-associated 1-like protein 1 OS=Homo sapiens GN=SIPA1L1 PE=1 SV=4;Signal-induced proliferation-associated 1-like protein 1 OS=Homo sapiens GN=SIPA1L1 PE=1 SV=1	O43166 [846-853]; F5GYF8 [321-328]	0	874.467	Medium	0.01809	0.0571	46
Medium	[W].TRVDTILEF.[S]			0.0718023	0.0198829	1	8	2	O14980	Exportin-1 OS=Homo sapiens GN=XPO1 PE=1 SV=1	O14980 [61-69]	0	1093.59	Medium	0.01617	0.05161	46
High	[A].SPRYIFTML.[S]			0.00617287	0.00335673	1	3	4	P11388	DNA topoisomerase 2-alpha OS=Homo sapiens GN=TOP2A PE=1 SV=3	P11388 [802-810]	0	1127.59	High	0.002959	0.00543	46
Medium	[I].APAPVQPPM.[I]			0.143244	0.0360633	1	4	10	O14497	AT-rich interactive domain-containing protein 1A OS=Homo sapiens GN=ARID1A PE=1 SV=3	O14497 [1626-1634]	0	907.471	Medium	0.02855	0.09889	46
High	[G].SPNPARGHSV.[C-]			0.00739159	0.00456598	1	6	5	A0A087WUS5	Myc proto-oncogene protein OS=Homo sapiens GN=MYC PE=1 SV=1	A0A087WUS5 [176-185]	0	1021.52	High	0.004176	0.006445	46
High	[F].YLYPDITRL.[E]			0.0205179	0.00718962	1	3	2	A0A087WY96	Transporter OS=Homo sapiens GN=SLC6A6 PE=1 SV=1	A0A087WY96 [378-386]	0	1153.63	High	0.007943	0.02366	46
High	[Q].KVLDLKINL.[K]			0.0115627	0.00518998	1	1	2	Q96RL7	Vacuolar protein sorting-associated protein 13A OS=Homo sapiens GN=VPS13A PE=1 SV=2	Q96RL7 [643-651]	0	1055.68	High	0.004554	0.009927	46
High	[F].RPQKVCSFL.[-]			0.00215158	0.000638055	1	1	1	P63218	Guanine nucleotide-binding protein G(I)/G(S)/G(O) subunit gamma-5 OS=Homo sapiens GN=GNG5 PE=1 SV=3	P63218 [60-68]	0	1077.59	High	0.0004913	0.001981	46
High	[A].RLLPEKLTIYT.[T]			0.0144393	0.00638819	1	1	2	Q09161	Nuclear cap-binding protein subunit 1 OS=Homo sapiens GN=NCBP1 PE=1 SV=1	Q09161 [77-87]	0	1346.8	High	0.005553	0.0122	46
High	[N].ILLSEPGLVKL.[G]			0.00675105	0.00373821	1	1	2	Q9UL54	Serine/threonine-protein kinase TAO2 OS=Homo sapiens GN=TAOK2 PE=1 SV=2	Q9UL54 [157-167]	0	1181.75	High	0.003388	0.005921	46
Medium	[G].KQTDLEITV.[P]			0.0654158	0.0180234	1	1	2	Q6ZUJ8	Phosphoinositide 3-kinase adapter protein 1 OS=Homo sapiens GN=PIK3AP1 PE=1 SV=2	Q6ZUJ8 [669-677]	0	1046.57	Medium	0.01491	0.04742	46
Medium	[L].APKPSSRPSL.[E]			0.0706006	0.0198829	1	1	4	Q9P1W9	Serine/threonine-protein kinase pim-2 OS=Homo sapiens GN=PIM2 PE=1 SV=1	Q9P1W9 [268-277]	0	1039.59	Medium	0.01617	0.05109	46
High	[V].KIGDFGLVTSL.[K]			0.00742922	0.00456598	1	1	1	P19525	Interferon-induced, double-stranded RNA-activated protein kinase OS=Homo sapiens GN=EIF2AK2 PE=1 SV=2	P19525 [429-439]	0	1149.65	High	0.004223	0.006492	46
Medium	[L].SPRLMSNAL.[S]			0.0605719	0.0168808	1	2	3	H0Y8C3	Mitochondrial carrier homolog 1 (Fragment) OS=Homo sapiens GN=MTCH1 PE=1 SV=1	H0Y8C3 [137-145]	0	988.524	Medium	0.01414	0.04423	46
High	[S].QPQFQRQGL.[Q]			0.00130543	0	1	2	2	Q93074	Mediator of RNA polymerase II transcription subunit 12 OS=Homo sapiens GN=MED12 PE=1 SV=4	Q93074 [2134-2142]	0	1101.58	High	0	0.001236	46
High	[T].MPSQFRDIL.[R]			0.00509542	0.00246951	1	1	3	Q09472	Histone acetyltransferase p300 OS=Homo sapiens GN=EP300 PE=1 SV=2	Q09472 [2175-2183]	0	1106.57	High	0.002399	0.004506	46
Medium	[A].APKGPSRESV.[V]			0.0462086	0.0133765	1	2	3	F5H4H1	Epithelial-stromal interaction protein 1 OS=Homo sapiens GN=EPSTI1 PE=1 SV=1	F5H4H1 [47-56]	0	1027.55	Medium	0.01187	0.03486	46
High	[R].RPKTFGMDM.[K]	2xOxidation [M7; M9]		0.00823544	0.00471609	1	1	6	Q08116	Regulator of G-protein signaling 1 OS=Homo sapiens GN=RGS1 PE=1 SV=3	Q08116 [42-50]	0	1114.5	High	0.006386	0.01874	45
Medium	[A].SRPNIILVM.[A]			0.125187	0.031033	1	1	2	P08842	Steryl-sulfatase OS=Homo sapiens GN=STS PE=1 SV=2	P08842 [25-33]	0	1042.61	Medium	0.03516	0.1195	45
Medium	[A].VPRAAFLSPL.[L]			0.152756	0.0391807	1	1	1	P30040	Endoplasmic reticulum resident protein 29 OS=Homo sapiens GN=ERP29 PE=1 SV=4	P30040 [5-14]	0	1070.64	Medium	0.03063	0.1055	45
High	[S].SPTDRSMSSSL.[S]	1xOxidation [M7]		0.00116472	0	1	4	1	A0A0B4J1W0	Mediator of RNA polymerase II transcription subunit 24 OS=Homo sapiens GN=MED24 PE=1 SV=1	A0A0B4J1W0 [898-908]	0	1183.53	High	0	0.001111	45
Medium	[E].GPARAGSVV.[A]			0.0600536	0.0168148	1	7	1	Q71SY5	Mediator of RNA polymerase II transcription subunit 25 OS=Homo sapiens GN=MED25 PE=1 SV=2	Q71SY5 [7-15]	0	813.458	Medium	0.01404	0.04383	45
High	[Q].ALNELLQHV.[K]			0.0100248	0.00518998	1	1	2	Q9Y490	Talin-1 OS=Homo sapiens GN=TLN1 PE=1 SV=3	Q9Y490 [777-785]	0	1036.58	High	0.004501	0.008669	45
High	[A].YLPEDFIRV.[G]			0.00823544	0.00471609	1	1	2	O43187	Interleukin-1 receptor-associated kinase-like 2 OS=Homo sapiens GN=IRAK2 PE=1 SV=2	O43187 [381-389]	0	1151.61	High	0.004373	0.007611	45
High	[D].RLFSSIVTV.[A]			0.0270789	0.00793616	1	2	4	Q9NX74	tRNA-dihydrouridine(20) synthase [NAD(P)+]-like OS=Homo sapiens GN=DUS2 PE=1 SV=1	Q9NX74 [397-405]	0	1021.6	High	0.007176	0.02168	45
High	[D].NLMDDIERA.[V]	1xOxidation [M3]		0.0112138	0.00518998	1	1	2	P50990	T-complex protein 1 subunit theta OS=Homo sapiens GN=CCT8 PE=1 SV=4	P50990 [383-391]	0	1092.5	High	0.004524	0.009632	45
High	[S].MLIEEGGLQHL.[Y]	1xOxidation [M1]		0.000819128	0	1	1	1	Q9C0D3	Protein zyg-11 homolog B OS=Homo sapiens GN=ZYG11B PE=1 SV=2	Q9C0D3 [688-698]	0	1255.64	High	0	0.0007998	45
High	[T].VPESHRKPL.[K]			0.00135063	0	1	1	4	Q01850	Cerebellar degeneration-related protein 2 OS=Homo sapiens GN=CDR2 PE=1 SV=2	Q01850 [298-306]	0	1062.61	High	0	0.001275	45
High	[N].LLIDDKGTIKL.[A]			0.00337783	0.00224124	1	4	18	A0A024QZP7	Cell division cycle 2, G1 to S and G2 to M, isoform CRA_a OS=Homo sapiens GN=CDC2 PE=1 SV=1	A0A024QZP7 [134-144]	0	1228.75	High	0.004223	0.006561	45
High	[R].NPDQRKESL.[C]			0.00464248	0.00246951	1	2	2	Q9NWN3	F-box only protein 34 OS=Homo sapiens GN=FBXO34 PE=1 SV=2	Q9NWN3 [446-454]	0	1086.55	High	0.002399	0.00414	45
High	[V].FLLGFIPAKA.[D]			0.00991089	0.00518998	1	1	1	Q92900	Regulator of nonsense transcripts 1 OS=Homo sapiens GN=UPF1 PE=1 SV=2	Q92900 [192-201]	0	1076.65	High	0.004501	0.008558	45
High	[I].FLLFINHRL.[V]			0.00225853	0.000638055	1	4	2	P40692	DNA mismatch repair protein Mlh1 OS=Homo sapiens GN=MLH1 PE=1 SV=1	P40692 [258-266]	0	1172.69	High	0.0004913	0.002207	45
High	[A].SPRYLQPGGEQL.[A]			0.000101596	0	1	5	2	A0A0A0MRY4	Uncharacterized protein OS=Homo sapiens PE=4 SV=1	A0A0A0MRY4 [630-641]	0	1344.69	High	0	0.0001135	45
High	[S].SLITPLQAV.[A]			0.00882378	0.00505824	1	1	3	P78527	DNA-dependent protein kinase catalytic subunit OS=Homo sapiens GN=PRKDC PE=1 SV=3	P78527 [2789-2797]	0	941.567	High	0.004373	0.007637	45
High	[Q].RPVPPPPSL.[E]			0.0110787	0.00518998	1	2	1	P13051	Uracil-DNA glycosylase OS=Homo sapiens GN=UNG PE=1 SV=2	P13051 [171-179]	0	959.567	High	0.004524	0.0095	45
High	[A].SPLGHRMQL.[E]			0.018662	0.0069946	1	2	2	Q8WUA4	General transcription factor 3C polypeptide 2 OS=Homo sapiens GN=GTF3C2 PE=1 SV=2	Q8WUA4 [871-879]	0	1038.55	High	0.006215	0.01544	45
Medium	[P].LDPVLQNPL.[P]			0.0856149	0.0224463	1	4	4	Q6ZN30	Zinc finger protein basonuclin-2 OS=Homo sapiens GN=BNC2 PE=1 SV=1	Q6ZN30 [546-554]	0	1008.57	Medium	0.03707	0.1302	45
Medium	[H].VPSPHQAL.[V]			0.138093	0.0350225	1	3	1	Q96AP0	Adrenocortical dysplasia protein homolog OS=Homo sapiens GN=ACD PE=1 SV=3	Q96AP0 [440-447]	0	848.462	Medium	0.02774	0.09574	45
High	[L].SPQQNRQML.[R]			0.00139728	0	1	3	1	H3BQK9	Microtubule-actin cross-linking factor 1, isoforms 1/2/3/5 OS=Homo sapiens GN=MACF1 PE=1 SV=1	H3BQK9 [3596-3604]	0	1101.55	High	0	0.00132	45
Medium	[E].SPRPNIILGL.[V]			0.0665374	0.0186063	1	1	2	Q9BTC0	Death-inducer obliterator 1 OS=Homo sapiens GN=DIDO1 PE=1 SV=5	Q9BTC0 [1184-1193]	0	1079.66	Medium	0.02286	0.07841	45
High	[G].SPGWVRLAL.[C]			0.000772892	0	1	4	2	F8W9H0	Vitamin K epoxide reductase complex subunit 1 OS=Homo sapiens GN=VKORC1 PE=4 SV=1	F8W9H0 [7-15]	0	998.578	High	0	0.0007556	45
Medium	[Y].RPPEVILEL.[G]			0.0842	0.0224025	1	3	4	P49761	Dual specificity protein kinase CLK3 OS=Homo sapiens GN=CLK3 PE=1 SV=3	P49761 [489-497]	0	1065.63	Medium	0.03872	0.1353	45
High	[I].LLDEHGHVRI.[S]			0.000656564	0	1	2	2	P25098	Beta-adrenergic receptor kinase 1 OS=Homo sapiens GN=GRK2 PE=1 SV=2	P25098 [324-333]	0	1188.65	High	0	0.0006511	45
High	[A].IPRALAENSGV.[K]			0.00196168	0.000638055	1	2	1	P50990	T-complex protein 1 subunit theta OS=Homo sapiens GN=CCT8 PE=1 SV=4	P50990 [448-458]	0	1126.62	High	0.0004913	0.00182	45
Medium	[I].PAKLHNSL.[I]			0.0863306	0.0224982	1	5	2	A0A024R4E5	High density lipoprotein binding protein (Vigilin), isoform CRA_a OS=Homo sapiens GN=HDLBP PE=1 SV=1	A0A024R4E5 [661-668]	0	879.505	Medium	0.01881	0.06149	45
High	[S].APYGKNQVQAL.[K]			0.00113834	0	1	1	1	P56282	DNA polymerase epsilon subunit 2 OS=Homo sapiens GN=POLE2 PE=1 SV=2	P56282 [328-338]	0	1188.64	High	0	0.001088	45
High	[S].SPKLPVSSL.[G]			0.0110121	0.00518998	1	2	6	Q99856	AT-rich interactive domain-containing protein 3A OS=Homo sapiens GN=ARID3A PE=1 SV=2	Q99856 [372-380]	0	927.551	High	0.004524	0.009471	45
High	[R].ILHDVELLSSL.[A]			0.00623431	0.00335673	1	1	1	Q9NTJ4	Alpha-mannosidase 2C1 OS=Homo sapiens GN=MAN2C1 PE=1 SV=1	Q9NTJ4 [539-549]	0	1238.7	High	0.002959	0.005473	45
High	[G].SPRLPVGGFRSL.[N]			6.22731e-05	0	1	1	4	Q14669	E3 ubiquitin-protein ligase TRIP12 OS=Homo sapiens GN=TRIP12 PE=1 SV=1	Q14669 [1921-1932]	0	1285.74	High	0	7.162e-05	45
Medium	[FL].RVSELQVLL.[G]			0.187008	0.0473802	2	13	1	Q9Y6X2; O75925	E3 SUMO-protein ligase PIAS3 OS=Homo sapiens GN=PIAS3 PE=1 SV=2;E3 SUMO-protein ligase PIAS1 OS=Homo sapiens GN=PIAS1 PE=1 SV=2	Q9Y6X2 [15-23]; O75925 [15-23]	0	1056.64	Medium	0.03675	0.1295	45
High	[V].KPNATQEEL.[K]			0.0185181	0.0069946	1	1	2	P31689	DnaJ homolog subfamily A member 1 OS=Homo sapiens GN=DNAJA1 PE=1 SV=2	P31689 [14-22]	0	1029.52	High	0.006215	0.01533	45
High	[E].SPAQNTAHL.[D]			0.00661751	0.0034656	1	2	1	Q15136	Protein kinase A-alpha (Fragment) OS=Homo sapiens GN=KIN27 PE=1 SV=1	Q15136 [16-24]	0	938.469	High	0.003018	0.005815	45
High	[W].KPDTEHAVIRL.[K]			0.000250455	0	1	2	1	P00813	Adenosine deaminase OS=Homo sapiens GN=ADA PE=1 SV=3	P00813 [273-283]	0	1278.72	High	0	0.0002635	45
High	[D].APREPPPVEL.[K]			0.0111459	0.00518998	1	1	7	Q13105	Zinc finger and BTB domain-containing protein 17 OS=Homo sapiens GN=ZBTB17 PE=1 SV=3	Q13105 [188-197]	0	1104.6	High	0.004554	0.01043	45
Medium	[R].RPNGVITGL.[A]			0.110401	0.0269123	1	3	4	Q96QD9	UAP56-interacting factor OS=Homo sapiens GN=FYTTD1 PE=1 SV=3	Q96QD9 [97-105]	0	926.542	Medium	0.02195	0.07696	45
Medium	[N].GLNEEIARV.[E]			0.122318	0.0306143	1	1	3	O14777	Kinetochore protein NDC80 homolog OS=Homo sapiens GN=NDC80 PE=1 SV=1	O14777 [330-338]	0	1000.54	Medium	0.03584	0.1236	45
High	[S].RPYTNKVITL.[W]			0.0063909	0.0034656	2	5	5	Q14004; Q9NYV4	Cyclin-dependent kinase 13 OS=Homo sapiens GN=CDK13 PE=1 SV=2;Cyclin-dependent kinase 12 OS=Homo sapiens GN=CDK12 PE=1 SV=2	Q14004 [868-877]; Q9NYV4 [890-899]	0	1204.7	High	0.003018	0.005621	45
High	[R].APRVPVQAL.[P]			0.0159424	0.00648922	1	3	4	O75179	Ankyrin repeat domain-containing protein 17 OS=Homo sapiens GN=ANKRD17 PE=1 SV=3	O75179 [744-752]	0	950.578	High	0.005774	0.01338	45
High	[SP].FGPPIPKGV.[T]			0.0140485	0.00634807	3	3	2	O43166; F5GYF8; Q9P2F8	Signal-induced proliferation-associated 1-like protein 1 OS=Homo sapiens GN=SIPA1L1 PE=1 SV=4;Signal-induced proliferation-associated 1-like protein 1 OS=Homo sapiens GN=SIPA1L1 PE=1 SV=1;Signal-induced proliferation-associated 1-like protein 2 OS=Homo sapiens GN=SIPA1L2 PE=1 SV=2	O43166 [764-772]; F5GYF8 [239-247]; Q9P2F8 [760-768]	0	911.535	High	0.005553	0.01191	45
Medium	[Y].GLAHFVNEI.[R]			0.106047	0.0260469	1	1	1	Q9UBW7	Zinc finger MYM-type protein 2 OS=Homo sapiens GN=ZMYM2 PE=1 SV=1	Q9UBW7 [1121-1129]	0	999.526	Medium	0.02119	0.07406	45
High	[A].SPKSPTAAL.[N]			0.0257064	0.00749591	1	1	5	Q53EZ4	Centrosomal protein of 55 kDa OS=Homo sapiens GN=CEP55 PE=1 SV=3	Q53EZ4 [425-433]	0	871.488	High	0.006824	0.02069	45
High	[G].SLHEFLVNL.[H]			0.00685322	0.00397012	1	4	1	E9PHG5	Cytochrome P450 20A1 OS=Homo sapiens GN=CYP20A1 PE=1 SV=1	E9PHG5 [53-61]	0	1071.58	High	0.003388	0.006004	45
Medium	[L].VLIGSNHSL.[P]			0.054602	0.0148432	1	5	1	J3KNL6	Protein transport protein Sec16A OS=Homo sapiens GN=SEC16A PE=1 SV=1	J3KNL6 [1761-1769]	0	939.526	Medium	0.0128	0.04033	45
High	[A].VLYPASPHGV.[A]			0.0121566	0.00518998	1	1	1	Q99704	Docking protein 1 OS=Homo sapiens GN=DOK1 PE=1 SV=1	Q99704 [28-37]	0	1039.56	High	0.004554	0.01042	45
High	[R].KMFESFIESV.[P]			0.00358872	0.00224124	1	3	2	P13861	cAMP-dependent protein kinase type II-alpha regulatory subunit OS=Homo sapiens GN=PRKAR2A PE=1 SV=2	P13861 [250-259]	0	1216.59	High	0.002049	0.003235	45
High	[E].AIRNAMGSL.[A]			0.0081498	0.00471609	1	4	3	Q5VWC4	26S proteasome non-ATPase regulatory subunit 4 OS=Homo sapiens GN=PSMD4 PE=1 SV=1	Q5VWC4 [354-362]	0	932.498	High	0.004223	0.007076	45
High	[S].KIWDVSVNSV.[V]			0.00408491	0.00246951	1	1	2	O75083	WD repeat-containing protein 1 OS=Homo sapiens GN=WDR1 PE=1 SV=4	O75083 [259-268]	0	1146.62	High	0.002399	0.003663	45
Medium	[S].SPRGEASSL.[N]			0.104342	0.0256262	1	1	3	Q8IY57	YY1-associated factor 2 OS=Homo sapiens GN=YAF2 PE=1 SV=3	Q8IY57 [167-175]	0	903.453	Medium	0.02841	0.09876	45
High	[A].FLIRESETL.[K]			0.00502108	0.00246951	1	1	4	P07948	Tyrosine-protein kinase Lyn OS=Homo sapiens GN=LYN PE=1 SV=3	P07948 [153-161]	0	1107.6	High	0.002399	0.004451	45
Medium	[L].RLMNDMTAV.[A]	1xOxidation [M]		0.0694174	0.0192986	1	1	2	Q92598	Heat shock protein 105 kDa OS=Homo sapiens GN=HSPH1 PE=1 SV=1	Q92598 [169-177]	0	1066.5	Medium	0.01698	0.05406	45
High	[L].FLEEREIAL.[R]			0.00129803	0	1	1	1	O14980	Exportin-1 OS=Homo sapiens GN=XPO1 PE=1 SV=1	O14980 [1034-1042]	0	1119.6	High	0	0.001233	45
Medium	[M].KLMDEVAGIVAA.[R]			0.0665374	0.0186063	1	2	1	O00154	Cytosolic acyl coenzyme A thioester hydrolase OS=Homo sapiens GN=ACOT7 PE=1 SV=3	O00154 [252-263]	0	1216.66	Medium	0.01541	0.04821	45
Medium	[T].SPSGKPATL.[K]			0.0632225	0.0178403	1	9	2	P27695	DNA-(apurinic or apyrimidinic site) lyase OS=Homo sapiens GN=APEX1 PE=1 SV=2	P27695 [54-62]	0	857.473	Medium	0.01467	0.04592	45
High	[P].ATREAGSAL.[L]			0.0215419	0.00718962	1	1	2	P20248	Cyclin-A2 OS=Homo sapiens GN=CCNA2 PE=1 SV=2	P20248 [10-18]	0	875.458	High	0.006386	0.01763	45
Medium	[D].RPHTVLTVI.[Q]			0.0835007	0.0221841	1	2	2	Q12788	Transducin beta-like protein 3 OS=Homo sapiens GN=TBL3 PE=1 SV=2	Q12788 [678-686]	0	1035.63	Medium	0.02147	0.07575	45
High	[S].HPRSPNVLSVAL.[S]			0.00258035	0.000638055	1	3	3	A8MYV6	Hypoxia-inducible factor 1, alpha subunit (Basic helix-loop-helix transcription factor), isoform CRA_a OS=Homo sapiens GN=HIF1A PE=1 SV=1	A8MYV6 [685-696]	0	1289.73	High	0.0004913	0.00236	45
High	[K].RPDFAQQQAM.[Q]			0.00288059	0.00112653	1	2	2	Q9C0J8	pre-mRNA 3' end processing protein WDR33 OS=Homo sapiens GN=WDR33 PE=1 SV=2	Q9C0J8 [29-38]	0	1191.56	High	0.0008655	0.002613	45
High	[L].KLFDRPQELKL.[C]			0.000903978	0	1	1	3	Q5VZ89	DENN domain-containing protein 4C OS=Homo sapiens GN=DENND4C PE=1 SV=3	Q5VZ89 [717-727]	0	1386.81	High	0	0.0008786	45
High	[N].FISEFEHRV.[N]			0.00459716	0.00246951	1	4	3	A0A087WUL9	26S proteasome non-ATPase regulatory subunit 13 OS=Homo sapiens GN=PSMD13 PE=1 SV=1	A0A087WUL9 [63-71]	0	1163.58	High	0.004176	0.006445	45
High	[S].FLDPDIGGVAV.[A]			0.0101406	0.00518998	1	2	3	E7EQS8	Methylcytosine dioxygenase TET2 OS=Homo sapiens GN=TET2 PE=1 SV=1	E7EQS8 [1875-1885]	0	1102.58	High	0.004501	0.008732	45
High	[A].LPKPGGAHSL.[A]			0.00570427	0.00295976	1	2	2	Q9NTJ4	Alpha-mannosidase 2C1 OS=Homo sapiens GN=MAN2C1 PE=1 SV=1	Q9NTJ4 [640-649]	0	976.557	High	0.002708	0.005026	45
High	[G].TPMATRLLL.[C]			0.0144393	0.00638819	1	1	1	Q8WUM0	Nuclear pore complex protein Nup133 OS=Homo sapiens GN=NUP133 PE=1 SV=2	Q8WUM0 [632-640]	0	1015.6	High	0.005553	0.01218	45
High	[C].ALMEQVAHQTI.[V]	1xOxidation [M3]		0.000369538	0	1	3	2	Q16543	Hsp90 co-chaperone Cdc37 OS=Homo sapiens GN=CDC37 PE=1 SV=1	Q16543 [204-214]	0	1256.63	High	0	0.0005533	45
High	[S].RPVQQPQHL.[-]			0.0141447	0.00634807	1	1	1	A0A0B4J1Z8	DNA-directed RNA polymerase II subunit RPB11-b2 OS=Homo sapiens GN=POLR2J3 PE=4 SV=1	A0A0B4J1Z8 [108-116]	0	1102.61	High	0.005553	0.012	45
High	[V].PESHRKPL.[K]			0.00658459	0.0034656	1	1	2	Q01850	Cerebellar degeneration-related protein 2 OS=Homo sapiens GN=CDR2 PE=1 SV=2	Q01850 [299-306]	0	963.537	High	0.003018	0.00577	45
High	[A].APSAARELSL.[T]			0.0030969	0.00210006	1	1	2	Q9H668	CST complex subunit STN1 OS=Homo sapiens GN=STN1 PE=1 SV=2	Q9H668 [100-109]	0	1014.56	High	0.001619	0.002809	45
High	[R].RLQAQRNEL.[N]			0.00540417	0.00295976	1	6	3	P62195	26S proteasome regulatory subunit 8 OS=Homo sapiens GN=PSMC5 PE=1 SV=1	P62195 [44-52]	0	1127.63	High	0.002708	0.004785	45
High	[C].RPAASENYMRL.[K]			0.000430605	0	1	1	1	P13984	General transcription factor IIF subunit 2 OS=Homo sapiens GN=GTF2F2 PE=1 SV=2	P13984 [117-127]	0	1307.65	High	0	0.000439	45
High	[G].KMWEEAISL.[C]			0.023211	0.00718962	1	2	3	Q92608	Dedicator of cytokinesis protein 2 OS=Homo sapiens GN=DOCK2 PE=1 SV=2	Q92608 [1292-1300]	0	1106.56	High	0.006386	0.01879	45
High	[K].RPAQFLPEM.[V]	1xOxidation [M9]		0.0298274	0.00869903	1	5	2	Q15345	Leucine-rich repeat-containing protein 41 OS=Homo sapiens GN=LRRC41 PE=1 SV=3	Q15345 [686-694]	0	1104.55	High	0.007848	0.02352	45
High	[A].VLQGKLAEV.[S]			0.019872	0.00718962	1	4	2	H3BQK9	Microtubule-actin cross-linking factor 1, isoforms 1/2/3/5 OS=Homo sapiens GN=MACF1 PE=1 SV=1	H3BQK9 [4222-4230]	0	956.578	High	0.006386	0.01636	45
High	[L].FPRLPPASV.[D]			0.00742922	0.00456598	1	2	7	Q6ZRI6	Uncharacterized protein C15orf39 OS=Homo sapiens GN=C15orf39 PE=1 SV=3	Q6ZRI6 [854-862]	0	983.567	High	0.006215	0.01548	45
High	[A].KLTEMRGIYA.[K]			0.0128816	0.00562871	1	4	1	Q8TDM0	Breast carcinoma-amplified sequence 4 OS=Homo sapiens GN=BCAS4 PE=1 SV=1	Q8TDM0 [103-112]	0	1181.63	High	0.004999	0.01097	45
Medium	[C].QLAIPVSSL.[N]			0.074262	0.02061	1	2	2	P15260	Interferon gamma receptor 1 OS=Homo sapiens GN=IFNGR1 PE=1 SV=1	P15260 [201-209]	0	927.551	Medium	0.01686	0.05323	45
High	[F].RLAPAQWFL.[R]			0.0300929	0.00869903	1	1	2	O95977	Sphingosine 1-phosphate receptor 4 OS=Homo sapiens GN=S1PR4 PE=1 SV=1	O95977 [112-120]	0	1101.62	High	0.007943	0.02381	45
High	[N].TPAFFAERL.[N]			0.0134015	0.00617504	1	2	2	P50995	Annexin A11 OS=Homo sapiens GN=ANXA11 PE=1 SV=1	P50995 [432-440]	0	1051.56	High	0.005466	0.01143	45
High	[I].RPSSQYIVAL.[V]			0.0213664	0.00718962	1	3	3	Q8MH63	Putative L-type amino acid transporter 1-like protein MLAS OS=Homo sapiens GN=SLC7A5P1 PE=5 SV=1	Q8MH63 [141-150]	0	1133.63	High	0.006386	0.01752	45
Medium	[D].FLKDLVASV.[P]			0.102659	0.025348	1	4	3	C9JCC6	Dr1-associated corepressor OS=Homo sapiens GN=DRAP1 PE=1 SV=1	C9JCC6 [82-90]	0	991.582	Medium	0.02087	0.0723	45
High	[A].RPQCPVGFNTL.[A]			0.00353498	0.00224124	1	1	2	Q96FA3	E3 ubiquitin-protein ligase pellino homolog 1 OS=Homo sapiens GN=PELI1 PE=1 SV=2	Q96FA3 [279-289]	0	1231.63	High	0.002049	0.003183	45
High	[R].SSRLPGTSL.[-]			0.0108159	0.00518998	1	1	3	F8VSE5	E3 ubiquitin-protein ligase NRDP1 OS=Homo sapiens GN=RNF41 PE=4 SV=1	F8VSE5 [53-61]	0	917.505	High	0.004524	0.00931	45
High	[C].WPKDVGIVAL.[E]			0.0144393	0.00638819	1	2	1	Q01581	Hydroxymethylglutaryl-CoA synthase, cytoplasmic OS=Homo sapiens GN=HMGCS1 PE=1 SV=2	Q01581 [13-22]	0	1097.64	High	0.005553	0.01218	45
High	[L].SVRKPTAEA.[S]			0.00524746	0.00246951	1	2	3	Q6ZRI6	Uncharacterized protein C15orf39 OS=Homo sapiens GN=C15orf39 PE=1 SV=3	Q6ZRI6 [577-585]	0	958.532	High	0.002399	0.004635	45
High	[L].KMLEKLPEL.[K]			0.000691953	0	1	1	6	Q9NUQ8	ATP-binding cassette sub-family F member 3 OS=Homo sapiens GN=ABCF3 PE=1 SV=2	Q9NUQ8 [459-467]	0	1100.64	High	0	0.0006814	45
Medium	[N].LPKQPPLAL.[A]			0.043038	0.0124834	1	1	3	Q96S59	Ran-binding protein 9 OS=Homo sapiens GN=RANBP9 PE=1 SV=1	Q96S59 [691-699]	0	976.619	Medium	0.01136	0.03265	45
High	[Q].NLLIDDKGTIKL.[A]			0.0028212	0.00112653	1	4	2	A0A024QZP7	Cell division cycle 2, G1 to S and G2 to M, isoform CRA_a OS=Homo sapiens GN=CDC2 PE=1 SV=1	A0A024QZP7 [133-144]	0	1342.79	High	0.0008655	0.002566	45
High	[A].AGAAVRIGSVL.[A]			0.00300257	0.00112653	1	2	1	Q9Y5B0	RNA polymerase II subunit A C-terminal domain phosphatase OS=Homo sapiens GN=CTDP1 PE=1 SV=3	Q9Y5B0 [39-49]	0	1013.61	High	0.0008655	0.002719	45
Medium	[GT].APVYLAAVI.[E]			0.0560442	0.0154478	1	16	8	A0A0U1RR32	Histone H2A OS=Homo sapiens GN=HIST1H3D PE=3 SV=1	A0A0U1RR32 [48-56]	0	916.55	Medium	0.01324	0.04125	45
High	[E].KLMELYERL.[E]	1xOxidation [M3]		0.00143728	0	1	3	4	Q9UG63	ATP-binding cassette sub-family F member 2 OS=Homo sapiens GN=ABCF2 PE=1 SV=2	Q9UG63 [188-196]	0	1210.65	High	0	0.001355	45
High	[A].ALADLQEAVKL.[C]			0.00485183	0.00246951	1	1	1	Q9C0D5	Protein TANC1 OS=Homo sapiens GN=TANC1 PE=1 SV=3	Q9C0D5 [1389-1399]	0	1170.67	High	0.002399	0.004301	45
High	[D].FLDNERHEV.[Q]			0.00468823	0.00246951	1	1	2	Q16512	Serine/threonine-protein kinase N1 OS=Homo sapiens GN=PKN1 PE=1 SV=2	Q16512 [452-460]	0	1158.55	High	0.002399	0.004162	45
Medium	[S].IPRSLEVIL.[R]			0.0665374	0.0186063	1	1	1	Q14566	DNA replication licensing factor MCM6 OS=Homo sapiens GN=MCM6 PE=1 SV=1	Q14566 [220-228]	0	1039.65	Medium	0.01557	0.04843	45
Medium	[G].SLHDIQLSL.[P]			0.0415287	0.0119091	1	1	2	Q9H7U1	Serine-rich coiled-coil domain-containing protein 2 OS=Homo sapiens GN=CCSER2 PE=1 SV=2	Q9H7U1 [694-702]	0	1025.56	Medium	0.03946	0.1378	45
Medium	[T].LPIAASSSL.[D]			0.0575195	0.0160456	1	3	2	Q9GZS3	WD repeat-containing protein 61 OS=Homo sapiens GN=WDR61 PE=1 SV=1	Q9GZS3 [76-84]	0	858.493	Medium	0.01357	0.0422	45
High	[A].RILETLVML.[L]	1xOxidation [M8]		0.0242117	0.00725454	1	2	1	H0Y6V6	Limb region 1 protein homolog (Fragment) OS=Homo sapiens GN=LMBR1 PE=1 SV=1	H0Y6V6 [144-152]	0	1103.65	High	0.006585	0.01961	45
High	[F].MTDPIRILV.[K]			0.00353498	0.00224124	1	1	3	P38919	Eukaryotic initiation factor 4A-III OS=Homo sapiens GN=EIF4A3 PE=1 SV=4	P38919 [233-241]	0	1057.61	High	0.002049	0.003183	45
High	[E].KMYEKIDLTLL.[N]			0.00806535	0.00471609	1	2	1	Q6P2Q9	Pre-mRNA-processing-splicing factor 8 OS=Homo sapiens GN=PRPF8 PE=1 SV=2	Q6P2Q9 [983-993]	0	1366.77	High	0.004223	0.007029	45
High	[D].TPNENRQKL.[R]			0.00599245	0.00335673	1	2	4	Q15022	Polycomb protein SUZ12 OS=Homo sapiens GN=SUZ12 PE=1 SV=3	Q15022 [418-426]	0	1099.59	High	0.003018	0.005743	45
High	[P].APRPPQDLIGL.[R]			0.00384887	0.00224124	1	1	6	Q92797	Symplekin OS=Homo sapiens GN=SYMPK PE=1 SV=2	Q92797 [1131-1141]	0	1176.67	High	0.004223	0.006907	45
High	[L].RLYQECEKL.[K]			0.00202694	0.000638055	3	5	1	O95757; A0A0A0MSM0; Q92598	Heat shock 70 kDa protein 4L OS=Homo sapiens GN=HSPA4L PE=1 SV=3;Heat shock protein 105 kDa OS=Homo sapiens GN=HSPH1 PE=1 SV=1;Heat shock protein 105 kDa OS=Homo sapiens GN=HSPH1 PE=1 SV=1	O95757 [265-273]; A0A0A0MSM0 [189-197]; Q92598 [265-273]	0	1181.6	High	0.0004913	0.001876	45
High	[S].LLQDGEFSMDLR.[T]	1xOxidation [M9]		0.000328476	0	1	2	2	P07737	Profilin-1 OS=Homo sapiens GN=PFN1 PE=1 SV=2	P07737 [78-89]	0	1439.68	High	0	0.0004043	45
High	[E].KLFPGFEIETV.[K]			0.00435536	0.00246951	1	2	2	P08243	Asparagine synthetase [glutamine-hydrolyzing] OS=Homo sapiens GN=ASNS PE=1 SV=4	P08243 [221-231]	0	1279.69	High	0.002399	0.003887	45
High	[A].ASKERSGVSL.[A]			0.00823544	0.00471609	2	3	2	P16402; P10412	Histone H1.3 OS=Homo sapiens GN=HIST1H1D PE=1 SV=2;Histone H1.4 OS=Homo sapiens GN=HIST1H1E PE=1 SV=2	P16402 [51-60]; P10412 [50-59]	0	1033.56	High	0.004501	0.008293	45
Medium	[R].SILHDVVEV.[A]			0.0711991	0.0198829	1	3	4	O75391	Sperm-associated antigen 7 OS=Homo sapiens GN=SPAG7 PE=1 SV=2	O75391 [79-87]	0	1010.55	Medium	0.01617	0.05125	45
High	[H].HLLGEGAFAQV.[Y]			0.0273161	0.00793616	1	1	1	O43683	Mitotic checkpoint serine/threonine-protein kinase BUB1 OS=Homo sapiens GN=BUB1 PE=1 SV=1	O43683 [791-801]	0	1141.6	High	0.007176	0.02174	45
High	[S].SPRQQGGGM.[M]			0.00578913	0.00321528	1	1	1	Q8NFD5	AT-rich interactive domain-containing protein 1B OS=Homo sapiens GN=ARID1B PE=1 SV=2	Q8NFD5 [370-378]	0	917.426	High	0.002884	0.005114	45
High	[N].ILTDITKGV.[Q]			0.00298709	0.00112653	1	1	5	P13639	Elongation factor 2 OS=Homo sapiens GN=EEF2 PE=1 SV=4	P13639 [661-669]	0	959.577	High	0.0008655	0.00271	45
High	[S].SPVKKPSL.[L]			0.0242117	0.00725454	1	1	1	O60318	Germinal-center associated nuclear protein OS=Homo sapiens GN=MCM3AP PE=1 SV=2	O60318 [557-564]	0	855.53	High	0.006527	0.01955	45
High	[L].LLIDHRFLL.[R]			0.00777878	0.00471609	1	1	3	P48736	Phosphatidylinositol 4,5-bisphosphate 3-kinase catalytic subunit gamma isoform OS=Homo sapiens GN=PIK3CG PE=1 SV=3	P48736 [467-475]	0	1139.69	High	0.00701	0.02116	45
High	[R].HLANIVERV.[K]			0.00332676	0.00210006	1	4	2	Q8IYM9	E3 ubiquitin-protein ligase TRIM22 OS=Homo sapiens GN=TRIM22 PE=1 SV=1	Q8IYM9 [73-81]	0	1050.61	High	0.001995	0.003005	45
High	[T].QLQEELEKV.[A]			0.00252632	0.000638055	1	1	2	Q9Y6Y8	SEC23-interacting protein OS=Homo sapiens GN=SEC23IP PE=1 SV=1	Q9Y6Y8 [897-905]	0	1115.59	High	0.0004913	0.002307	45
High	[L].SVMEVNSGIYRV.[L]	1xOxidation [M3]		0.00135063	0	1	1	1	Q0VDF9	Heat shock 70 kDa protein 14 OS=Homo sapiens GN=HSPA14 PE=1 SV=1	Q0VDF9 [206-217]	0	1369.68	High	0	0.001277	45
High	[E].SPVKLFSGL.[S]			0.00114488	0	1	1	1	Q15398	Disks large-associated protein 5 OS=Homo sapiens GN=DLGAP5 PE=1 SV=2	Q15398 [618-626]	0	947.556	High	0	0.001093	45
High	[E].ALMADMLAHV.[E]			0.00357073	0.00224124	1	2	2	O95983	Methyl-CpG-binding domain protein 3 OS=Homo sapiens GN=MBD3 PE=1 SV=1	O95983 [242-251]	0	1071.53	High	0.002049	0.003212	45
High	[G].APAVPQLLHM.[P]			0.00209411	0.000638055	1	1	1	Q00653	Nuclear factor NF-kappa-B p100 subunit OS=Homo sapiens GN=NFKB2 PE=1 SV=4	Q00653 [586-595]	0	1076.59	High	0.0004913	0.001936	45
Medium	[L].APAPSKGQTL.[D]			0.0648613	0.0178859	1	2	2	Q6ZRI6	Uncharacterized protein C15orf39 OS=Homo sapiens GN=C15orf39 PE=1 SV=3	Q6ZRI6 [177-186]	0	969.536	Medium	0.01486	0.04729	45
Medium	[A].VRNNVIIVM.[C]	1xOxidation [M9]		0.0474514	0.0135207	1	2	1	P42695	Condensin-2 complex subunit D3 OS=Homo sapiens GN=NCAPD3 PE=1 SV=2	P42695 [957-965]	0	1073.61	Medium	0.01201	0.03557	45
Medium	[S].RPKSNIVL.[L]			0.100997	0.025132	1	2	2	P11836	B-lymphocyte antigen CD20 OS=Homo sapiens GN=MS4A1 PE=1 SV=1	P11836 [222-229]	0	926.578	Medium	0.02057	0.07073	45
High	[S].QVRLPLGTL.[S]			0.027798	0.00793616	2	3	6	K7ERH6; O43148	mRNA cap guanine-N7 methyltransferase (Fragment) OS=Homo sapiens GN=RNMT PE=1 SV=1;mRNA cap guanine-N7 methyltransferase OS=Homo sapiens GN=RNMT PE=1 SV=1	K7ERH6 [58-66]; O43148 [448-456]	0	996.62	High	0.008939	0.0258	45
Medium	[S].KPATGFTL.[G]			0.0386582	0.0108007	1	4	2	Q9BVL2	Nucleoporin p58/p45 OS=Homo sapiens GN=NUP58 PE=1 SV=1	Q9BVL2 [71-78]	0	834.472	High	0.009909	0.02961	45
High	[H].YGLPVVVKL.[L]			0.0110787	0.00518998	1	2	1	P35222	Catenin beta-1 OS=Homo sapiens GN=CTNNB1 PE=1 SV=1	P35222 [489-497]	0	987.624	High	0.004524	0.009541	45
High	[R].RPKTFGMDM.[K]	1xOxidation [M]		0.00620351	0.00335673	1	1	5	Q08116	Regulator of G-protein signaling 1 OS=Homo sapiens GN=RGS1 PE=1 SV=3	Q08116 [42-50]	0	1098.51	High	0.002959	0.005459	45
Medium	[S].APTPIQALTL.[A]			0.0814352	0.0221688	1	2	5	Q9GZR7	ATP-dependent RNA helicase DDX24 OS=Homo sapiens GN=DDX24 PE=1 SV=1	Q9GZR7 [214-223]	0	1024.6	Medium	0.02067	0.07181	45
High	[L].RLFAVLEQL.[S]			0.0169067	0.00666371	1	2	1	Q9P2S5	WD repeat-containing protein WRAP73 OS=Homo sapiens GN=WRAP73 PE=1 SV=1	Q9P2S5 [365-373]	0	1088.65	High	0.00597	0.01414	45
Medium	[A].APAAPSATAL.[P]			0.0541285	0.0148432	1	2	6	Q8N5H7	SH2 domain-containing protein 3C OS=Homo sapiens GN=SH2D3C PE=1 SV=1	Q8N5H7 [428-437]	0	869.473	Medium	0.0128	0.03989	45
High	[G].APQALSIKTSSL.[A]			0.000729204	0	1	2	2	Q14289	Protein-tyrosine kinase 2-beta OS=Homo sapiens GN=PTK2B PE=1 SV=2	Q14289 [327-338]	0	1215.69	High	0	0.0007189	45
High	[S].ILDEHVQRV.[L]			0.00217495	0.000638055	1	1	2	O15169	Axin-1 OS=Homo sapiens GN=AXIN1 PE=1 SV=2	O15169 [470-478]	0	1108.61	High	0.0004913	0.002001	45
High	[M].SPMADRSMM.[S]	1xOxidation [M]		0.00410515	0.00246951	1	2	8	P18583	Protein SON OS=Homo sapiens GN=SON PE=1 SV=4	P18583 [1076-1084]	0	1041.42	High	0.004223	0.006576	45
High	[T].TPMSSHGRVL.[S]			0.0175528	0.00671649	1	3	2	Q9UKV5	E3 ubiquitin-protein ligase AMFR OS=Homo sapiens GN=AMFR PE=1 SV=2	Q9UKV5 [178-187]	0	1084.56	High	0.006091	0.01467	45
High	[E].KLQQLFIQL.[VI]			0.0161758	0.00648922	2	5	1	O94832; B0I1T2	Unconventional myosin-Id OS=Homo sapiens GN=MYO1D PE=1 SV=2;Unconventional myosin-Ig OS=Homo sapiens GN=MYO1G PE=1 SV=2	O94832 [406-414]; B0I1T2 [418-426]	0	1130.69	High	0.005774	0.01357	45
High	[G].KMDENQFVAV.[T]			0.0111459	0.00518998	2	6	2	A0A1C7CYX9; Q14194	Dihydropyrimidinase-related protein 2 OS=Homo sapiens GN=DPYSL2 PE=1 SV=1;Dihydropyrimidinase-related protein 1 OS=Homo sapiens GN=CRMP1 PE=1 SV=1	A0A1C7CYX9 [479-488]; Q14194 [374-383]	0	1180.57	High	0.004524	0.009572	45
High	[Q].NLVAIPVYV.[K]			0.0206839	0.00718962	2	3	4	P53677; Q9Y2T2	AP-3 complex subunit mu-2 OS=Homo sapiens GN=AP3M2 PE=2 SV=1;AP-3 complex subunit mu-1 OS=Homo sapiens GN=AP3M1 PE=1 SV=1	P53677 [268-276]; Q9Y2T2 [268-276]	0	987.587	High	0.006386	0.01693	45
High	[N].FPNKPPLTF.[D]			0.00979898	0.00518998	1	3	2	Q86U86	Protein polybromo-1 OS=Homo sapiens GN=PBRM1 PE=1 SV=1	Q86U86 [814-822]	0	1060.58	High	0.004501	0.008487	45
Medium	[E].NMVAKVDEV.[K]			0.0442029	0.012703	1	1	4	P62906	60S ribosomal protein L10a OS=Homo sapiens GN=RPL10A PE=1 SV=2	P62906 [143-151]	0	1004.51	Medium	0.0313	0.1069	45
High	[S].RMLDSVEKLLV.[E]			0.000326546	0	1	1	2	P55160	Nck-associated protein 1-like OS=Homo sapiens GN=NCKAP1L PE=1 SV=3	P55160 [523-533]	0	1302.74	High	0	0.0003387	45
High	[S].RLPEIYIQL.[Q]			0.00963465	0.00518998	1	1	3	Q9H223	EH domain-containing protein 4 OS=Homo sapiens GN=EHD4 PE=1 SV=1	Q9H223 [337-345]	0	1144.67	High	0.004501	0.008342	45
High	[T].APFGLKPRSV.[F]			0.00584646	0.00321528	1	1	2	Q9Y2L9	Leucine-rich repeat and calponin homology domain-containing protein 1 OS=Homo sapiens GN=LRCH1 PE=1 SV=3	Q9Y2L9 [543-552]	0	1071.63	High	0.002884	0.005149	45
High	[T].KIPTPIVGV.[K]			0.014951	0.00638819	1	4	1	P51003	Poly(A) polymerase alpha OS=Homo sapiens GN=PAPOLA PE=1 SV=4	P51003 [641-649]	0	923.592	High	0.005553	0.01266	44
High	[R].RLPEAIEEV.[K]			0.00798208	0.00471609	1	2	6	Q9UBQ7	Glyoxylate reductase/hydroxypyruvate reductase OS=Homo sapiens GN=GRHPR PE=1 SV=1	Q9UBQ7 [125-133]	0	1055.57	High	0.004223	0.006957	44
High	[L].NPTTGSREL.[Q]			0.0183757	0.0069946	1	3	1	E9PG37	Rho guanine nucleotide exchange factor 3 OS=Homo sapiens GN=ARHGEF3 PE=1 SV=1	E9PG37 [475-483]	0	974.49	High	0.006215	0.01529	44
High	[I].APHARNGLSL.[K]			0.0104394	0.00518998	1	5	1	Q13422	DNA-binding protein Ikaros OS=Homo sapiens GN=IKZF1 PE=1 SV=1	Q13422 [419-428]	0	1035.57	High	0.004524	0.00902	44
Medium	[E].GLIDKVNEL.[K]			0.089993	0.0233651	1	2	2	P61011	Signal recognition particle 54 kDa protein OS=Homo sapiens GN=SRP54 PE=1 SV=1	P61011 [302-310]	0	1000.57	Medium	0.01931	0.0638	44
High	[Y].SMKDDLERV.[R]			0.00358872	0.00224124	1	2	2	P26010	Integrin beta-7 OS=Homo sapiens GN=ITGB7 PE=1 SV=1	P26010 [163-171]	0	1092.54	High	0.002049	0.003233	44
High	[E].NPNMRLSQL.[K]			0.00217495	0.000638055	1	1	5	Q96CT7	Coiled-coil domain-containing protein 124 OS=Homo sapiens GN=CCDC124 PE=1 SV=1	Q96CT7 [188-196]	0	1072.56	High	0.0004913	0.002078	44
High	[K].APAPRPSLL.[G]			0.0179576	0.00693747	2	4	3	Q92620; J3KRT1	Pre-mRNA-splicing factor ATP-dependent RNA helicase PRP16 OS=Homo sapiens GN=DHX38 PE=1 SV=2;Pre-mRNA-splicing factor ATP-dependent RNA helicase PRP16 OS=Homo sapiens GN=DHX38 PE=1 SV=1	Q92620 [41-49]; J3KRT1 [41-49]	0	921.552	High	0.006212	0.0149	44
Medium	[A].MPALRSINL.[R]			0.0835007	0.0221841	1	3	1	Q8TCA0	Leucine-rich repeat-containing protein 20 OS=Homo sapiens GN=LRRC20 PE=1 SV=1	Q8TCA0 [143-151]	0	1014.58	Medium	0.01852	0.05932	44
High	[D].YVRETNNQAL.[A]			0.00131287	0	1	2	1	B4DH95	GTPase IMAP family member 6 OS=Homo sapiens GN=GIMAP6 PE=1 SV=1	B4DH95 [246-255]	0	1207.61	High	0	0.001246	44
High	[L].KILQELPSV.[S]			0.00478104	0.00246951	1	2	3	A0A1B0GW95	Protein IWS1 homolog (Fragment) OS=Homo sapiens GN=IWS1 PE=1 SV=1	A0A1B0GW95 [28-36]	0	1026.62	High	0.002399	0.004242	44
High	[M].AMFEQMRANV.[G]			0.00868287	0.00501419	1	5	1	Q9UBQ5	Eukaryotic translation initiation factor 3 subunit K OS=Homo sapiens GN=EIF3K PE=1 SV=1	Q9UBQ5 [2-11]	0	1196.56	High	0.004373	0.007543	44
High	[S].APSDLRTIQTF.[V]			0.000216123	0	1	4	1	Q9BUL5	PHD finger protein 23 OS=Homo sapiens GN=PHF23 PE=1 SV=1	Q9BUL5 [80-90]	0	1248.66	High	0	0.0002304	44
High	[I].TPDQQKRSSF.[F]			0.00412549	0.00246951	1	1	4	P61006	Ras-related protein Rab-8A OS=Homo sapiens GN=RAB8A PE=1 SV=1	P61006 [192-201]	0	1193.59	High	0.002399	0.004443	44
Medium	[N].LMAPAPSTV.[H]			0.0419013	0.0121128	1	1	2	Q13118	Krueppel-like factor 10 OS=Homo sapiens GN=KLF10 PE=1 SV=1	Q13118 [109-117]	0	886.47	Medium	0.01106	0.0319	44
High	[C].ALSQINTKL.[L]			0.0108807	0.00518998	1	8	1	O95825	Quinone oxidoreductase-like protein 1 OS=Homo sapiens GN=CRYZL1 PE=1 SV=2	O95825 [41-49]	0	987.583	High	0.004524	0.009356	44
Medium	[HP].RPNIILGL.[IV]			0.147434	0.0372415	2	3	6	Q92576; Q9BTC0	PHD finger protein 3 OS=Homo sapiens GN=PHF3 PE=1 SV=3;Death-inducer obliterator 1 OS=Homo sapiens GN=DIDO1 PE=1 SV=5	Q92576 [1338-1345]; Q9BTC0 [1186-1193]	0	895.572	Medium	0.02928	0.1018	44
High	[L].NPRIPYTEL.[S]			0.00235747	0.000638055	1	1	4	Q92830	Histone acetyltransferase KAT2A OS=Homo sapiens GN=KAT2A PE=1 SV=3	Q92830 [656-664]	0	1102.59	High	0.008955	0.02642	44
High	[S].SPVFRLETL.[D]			0.0023701	0.000638055	1	1	3	Q9Y5S1	Transient receptor potential cation channel subfamily V member 2 OS=Homo sapiens GN=TRPV2 PE=1 SV=1	Q9Y5S1 [7-15]	0	1061.6	High	0.0004913	0.002179	44
High	[D].YLYESGETEKL.[Y]			0.000878173	0	1	4	1	Q96DB5	Regulator of microtubule dynamics protein 1 OS=Homo sapiens GN=RMDN1 PE=1 SV=1	Q96DB5 [92-102]	0	1331.64	High	0	0.0008554	44
High	[L].TLYNPERTITV.[K]			0.000668159	0	2	2	2	Q9NZI8; O00425	Insulin-like growth factor 2 mRNA-binding protein 1 OS=Homo sapiens GN=IGF2BP1 PE=1 SV=2;Insulin-like growth factor 2 mRNA-binding protein 3 OS=Homo sapiens GN=IGF2BP3 PE=1 SV=2	Q9NZI8 [319-329]; O00425 [319-329]	0	1306.7	High	0	0.0006616	44
High	[N].SPRLVQNCL.[W]			0.02829	0.00813486	1	1	1	P14923	Junction plakoglobin OS=Homo sapiens GN=JUP PE=1 SV=3	P14923 [365-373]	0	1029.55	High	0.007361	0.02245	44
High	[D].VLMQDSRLYL.[I]			0.00116472	0	1	4	3	A0A024QZP7	Cell division cycle 2, G1 to S and G2 to M, isoform CRA_a OS=Homo sapiens GN=CDC2 PE=1 SV=1	A0A024QZP7 [69-78]	0	1237.66	High	0	0.001114	44
Medium	[G].APAGARGGP.[A]			0.159269	0.0411631	1	2	4	P78316	Nucleolar protein 14 OS=Homo sapiens GN=NOP14 PE=1 SV=3	P78316 [16-24]	0	753.4	Medium	0.03378	0.1161	44
High	[E].FLDPGGPMMKL.[V]			0.00274844	0.00112653	1	4	2	B1PBA3	SKNY protein OS=Homo sapiens GN=SMPD4 PE=1 SV=1	B1PBA3 [125-135]	0	1205.61	High	0.0008655	0.002731	44
High	[G].ILGIQPPSV.[S]			0.027798	0.00793616	1	2	5	A0A0A0MT33	Protein SCAF8 OS=Homo sapiens GN=SCAF8 PE=1 SV=1	A0A0A0MT33 [932-940]	0	923.556	High	0.007176	0.02207	44
High	[E].CPAVRLITL.[E]	1xCysteinyl [C1]		0.018662	0.0069946	1	4	1	P07237	Protein disulfide-isomerase OS=Homo sapiens GN=P4HB PE=1 SV=3	P07237 [312-320]	0	1104.59	High	0.006215	0.01546	44
Medium	[T].IPQPPILQL.[S]			0.125187	0.031033	1	1	3	O95486	Protein transport protein Sec24A OS=Homo sapiens GN=SEC24A PE=1 SV=2	O95486 [965-973]	0	1018.63	Medium	0.04282	0.1499	44
High	[S].KLLEELSHQL.[L]			0.00053818	0	1	1	1	Q14164	Inhibitor of nuclear factor kappa-B kinase subunit epsilon OS=Homo sapiens GN=IKBKE PE=1 SV=1	Q14164 [644-653]	0	1209.68	High	0	0.0005398	44
High	[N].RPRAATVVAR.[G]			0.00149504	0	2	3	1	P10644; P31321	cAMP-dependent protein kinase type I-alpha regulatory subunit OS=Homo sapiens GN=PRKAR1A PE=1 SV=1;cAMP-dependent protein kinase type I-beta regulatory subunit OS=Homo sapiens GN=PRKAR1B PE=1 SV=4	P10644 [333-342]; P31321 [333-342]	0	1096.67	High	0	0.001408	44
High	[Q].NPDAALRAL.[H]			0.0130515	0.0057556	1	2	3	M0QXB4	Coatomer protein complex, subunit epsilon, isoform CRA_g OS=Homo sapiens GN=COPE PE=1 SV=1	M0QXB4 [132-140]	0	940.521	High	0.005206	0.01112	44
Medium	[E].KLLPETVTI.[D]			0.0892493	0.0232537	1	3	1	J9JIC5	Protein Njmu-R1 OS=Homo sapiens GN=C17orf75 PE=1 SV=1	J9JIC5 [133-141]	0	1013.62	Medium	0.01929	0.06342	44
High	[A].TLAAVLQRI.[K]			0.0222633	0.00718962	1	2	1	P52789	Hexokinase-2 OS=Homo sapiens GN=HK2 PE=1 SV=2	P52789 [389-397]	0	984.62	High	0.006386	0.01815	44
Medium	[E].FLEKLLPPV.[-]			0.0849047	0.0224207	1	2	5	O95372	Acyl-protein thioesterase 2 OS=Homo sapiens GN=LYPLA2 PE=1 SV=1	O95372 [223-231]	0	1055.65	Medium	0.04535	0.1631	44
High	[T].APKAGTTTV.[A]			0.0109461	0.00518998	1	1	1	Q659A1	Little elongation complex subunit 2 OS=Homo sapiens GN=ICE2 PE=1 SV=2	Q659A1 [434-442]	0	845.473	High	0.004524	0.009427	44
High	[L].LPLHKVKSL.[S]			0.00877645	0.00505824	2	7	3	H0YJ75; Q14738	Serine/threonine-protein phosphatase 2A 56 kDa regulatory subunit gamma isoform (Fragment) OS=Homo sapiens GN=PPP2R5C PE=1 SV=1;Serine/threonine-protein phosphatase 2A 56 kDa regulatory subunit delta isoform OS=Homo sapiens GN=PPP2R5D PE=1 SV=1	H0YJ75 [281-289]; Q14738 [328-336]	0	1034.67	High	0.004373	0.007601	44
High	[N].ILSELVEKI.[F]			0.00424945	0.00246951	1	2	1	P20936	Ras GTPase-activating protein 1 OS=Homo sapiens GN=RASA1 PE=1 SV=1	P20936 [851-859]	0	1043.63	High	0.002399	0.003794	44
High	[F].KLSDIGEGIREV.[T]			0.00103836	0	1	2	1	P11182	Lipoamide acyltransferase component of branched-chain alpha-keto acid dehydrogenase complex, mitochondrial OS=Homo sapiens GN=DBT PE=1 SV=3	P11182 [68-79]	0	1315.72	High	0	0.001001	44
High	[S].GPTQPPLSL.[S]			0.0183757	0.0069946	1	5	5	J3KNL6	Protein transport protein Sec16A OS=Homo sapiens GN=SEC16A PE=1 SV=1	J3KNL6 [2074-2082]	0	909.504	High	0.006215	0.01526	44
High	[S].KMLSGVGGFVL.[G]			0.0234068	0.00718962	3	20	2	P79483; P01912; P04229	HLA class II histocompatibility antigen, DR beta 3 chain OS=Homo sapiens GN=HLA-DRB3 PE=1 SV=1;HLA class II histocompatibility antigen, DRB1-3 chain OS=Homo sapiens GN=HLA-DRB1 PE=1 SV=2;HLA class II histocompatibility antigen, DRB1-1 beta chain OS=Homo sapiens GN=HLA-DRB1 PE=1 SV=2	P79483 [227-237]; P01912 [227-237]; P04229 [227-237]	0	1107.62	High	0.006386	0.019	44
Medium	[H].RPKIGLSL.[K]			0.137074	0.0347557	1	1	1	P49756	RNA-binding protein 25 OS=Homo sapiens GN=RBM25 PE=1 SV=3	P49756 [663-670]	0	883.572	Medium	0.02761	0.09524	44
High	[M].SPMYGQAGL.[S]			0.0337913	0.00949521	1	1	3	Q9Y261	Hepatocyte nuclear factor 3-beta OS=Homo sapiens GN=FOXA2 PE=1 SV=1	Q9Y261 [134-142]	0	923.429	High	0.008955	0.02632	44
High	[D].LLMVLSPRL.[D]	1xOxidation [M3]		0.0156014	0.0064446	1	3	1	Q00610	Clathrin heavy chain 1 OS=Homo sapiens GN=CLTC PE=1 SV=5	Q00610 [1422-1430]	0	1057.64	High	0.005769	0.01311	44
Medium	[T].SPQASIIAM.[E]			0.105192	0.025662	1	2	3	Q15751	Probable E3 ubiquitin-protein ligase HERC1 OS=Homo sapiens GN=HERC1 PE=1 SV=2	Q15751 [1619-1627]	0	917.476	Medium	0.02111	0.07375	44
Medium	[Y].APPLPSLAL.[P]			0.0856149	0.0224463	1	2	3	Q92667	A-kinase anchor protein 1, mitochondrial OS=Homo sapiens GN=AKAP1 PE=1 SV=1	Q92667 [685-693]	0	878.535	Medium	0.01866	0.06105	44
High	[L].SPQGVSKTL.[D]			0.00116472	0	1	3	1	Q14699	Raftlin OS=Homo sapiens GN=RFTN1 PE=1 SV=4	Q14699 [250-258]	0	916.51	High	0	0.001114	44
High	[S].RPSTPKSDSEL.[V]			0.00655186	0.0034656	1	2	1	Q14693	Phosphatidate phosphatase LPIN1 OS=Homo sapiens GN=LPIN1 PE=1 SV=2	Q14693 [246-256]	0	1216.62	High	0.003018	0.005734	44
High	[T].SPDLKVRPEL.[R]			0.000451329	0	1	1	5	Q9UPZ3	Hermansky-Pudlak syndrome 5 protein OS=Homo sapiens GN=HPS5 PE=1 SV=2	Q9UPZ3 [563-572]	0	1153.66	High	0	0.0004588	44
High	[A].APRTVALTA.[L]			0.0112822	0.00518998	1	8	7	A0A182DWE9	HLA class II histocompatibility antigen, DP beta 1 chain OS=Homo sapiens GN=HLA-DPB1 PE=1 SV=1	A0A182DWE9 [9-17]	0	899.531	High	0.006091	0.01444	44
High	[Y].ALAEMLKENKV.[L]			0.00124025	0	1	1	3	P28289	Tropomodulin-1 OS=Homo sapiens GN=TMOD1 PE=1 SV=1	P28289 [243-253]	0	1245.69	High	0	0.001588	44
High	[A].VRTPYTMSY.[G]			0.00911567	0.00505824	1	1	2	Q9BWF3	RNA-binding protein 4 OS=Homo sapiens GN=RBM4 PE=1 SV=1	Q9BWF3 [197-205]	0	1117.53	High	0.004373	0.007879	44
Medium	[SG].RPINITSL.[V]			0.151684	0.0388171	1	3	4	O75925	E3 SUMO-protein ligase PIAS1 OS=Homo sapiens GN=PIAS1 PE=1 SV=2	O75925 [248-255]	0	913.547	Medium	0.03023	0.1046	44
High	[Q].LPRGGLTSI.[R]			0.0236048	0.00718962	1	4	3	E9PF32	DENN domain-containing protein 3 OS=Homo sapiens GN=DENND3 PE=1 SV=1	E9PF32 [1109-1117]	0	913.547	High	0.006386	0.01917	44
Medium	[S].RLLEQLQEI.[G]			0.0369624	0.0100954	1	4	2	Q4V328	GRIP1-associated protein 1 OS=Homo sapiens GN=GRIPAP1 PE=1 SV=1	Q4V328 [400-408]	0	1141.66	High	0.009368	0.02847	44
High	[T].QPADVIKTHM.[Q]			0.000597975	0	1	1	3	Q96DW6	Solute carrier family 25 member 38 OS=Homo sapiens GN=SLC25A38 PE=1 SV=1	Q96DW6 [236-245]	0	1139.59	High	0	0.000597	44
High	[W].YPLLKNISM.[D]			0.00218672	0.000638055	1	2	3	Q8NB66	Protein unc-13 homolog C OS=Homo sapiens GN=UNC13C PE=2 SV=3	Q8NB66 [2169-2177]	0	1078.6	High	0.0004913	0.002209	44
High	[V].GLLAQLEKI.[N]			0.00720683	0.00456598	1	2	1	J3KNS1	Cytosolic carboxypeptidase 1 OS=Homo sapiens GN=AGTPBP1 PE=1 SV=1	J3KNS1 [72-80]	0	984.609	High	0.004056	0.006307	44
High	[P].LPNVPSIAL.[P]			0.0159424	0.00648922	1	2	4	Q9H444	Charged multivesicular body protein 4b OS=Homo sapiens GN=CHMP4B PE=1 SV=1	Q9H444 [191-199]	0	923.556	High	0.005774	0.01341	44
High	[L].FPKIPPHSL.[R]			0.0158275	0.0064446	1	1	4	P42356	Phosphatidylinositol 4-kinase alpha OS=Homo sapiens GN=PI4KA PE=1 SV=4	P42356 [209-217]	0	1035.6	High	0.005774	0.01333	44
High	[V].GPDSSKTLLCL.[S]			0.00235747	0.000638055	1	1	1	Q14690	Protein RRP5 homolog OS=Homo sapiens GN=PDCD11 PE=1 SV=3	Q14690 [1209-1219]	0	1133.59	High	0.0004913	0.00216	44
Medium	[P].SPIYGGLVL.[I]			0.165936	0.0426263	1	1	2	P03923	NADH-ubiquinone oxidoreductase chain 6 OS=Homo sapiens GN=MT-ND6 PE=1 SV=2	P03923 [24-32]	0	918.529	Medium	0.03356	0.1148	44
Medium	[A].RPYSATAAA.[A]			0.143244	0.0360633	1	2	1	P23025	DNA repair protein complementing XP-A cells OS=Homo sapiens GN=XPA PE=1 SV=1	P23025 [46-54]	0	907.463	Medium	0.02868	0.09908	44
High	[L].SMSADVPLV.[V]	1xOxidation [M2]		0.0217192	0.00718962	1	1	5	P12004	Proliferating cell nuclear antigen OS=Homo sapiens GN=PCNA PE=1 SV=1	P12004 [228-236]	0	934.455	High	0.006386	0.01782	44
High	[I].FVNDDRHVM.[A]			0.00349954	0.00224124	1	7	1	Q12906	Interleukin enhancer-binding factor 3 OS=Homo sapiens GN=ILF3 PE=1 SV=3	Q12906 [7-15]	0	1132.52	High	0.002049	0.003148	44
High	[L].GPLFRNSQL.[A]			0.0156014	0.0064446	1	5	3	A0A0C4DGR2	Prostate tumor overexpressed gene 1, isoform CRA_d OS=Homo sapiens GN=PTOV1 PE=1 SV=1	A0A0C4DGR2 [122-130]	0	1031.56	High	0.005769	0.01317	44
High	[L].ILQSTRLPLI.[S]			0.00422855	0.00246951	1	1	2	P78527	DNA-dependent protein kinase catalytic subunit OS=Homo sapiens GN=PRKDC PE=1 SV=3	P78527 [654-663]	0	1153.73	High	0.002399	0.003774	44
High	[Y].SLASLLAKV.[A]			0.0140485	0.00634807	1	3	2	Q9NR09	Baculoviral IAP repeat-containing protein 6 OS=Homo sapiens GN=BIRC6 PE=1 SV=2	Q9NR09 [1258-1266]	0	901.572	High	0.005553	0.01193	44
High	[V].VPDTSRIYVAL.[G]			0.000236112	0	1	2	10	A0A0C4DFR8	Protein UXT OS=Homo sapiens GN=UXT PE=1 SV=1	A0A0C4DFR8 [95-105]	0	1233.68	High	0.0004913	0.001663	44
High	[I].MLEALERV.[-]			0.00717053	0.00456598	1	4	1	A8MWD9	Putative small nuclear ribonucleoprotein G-like protein 15 OS=Homo sapiens GN=SNRPGP15 PE=5 SV=2	A8MWD9 [69-76]	0	960.518	High	0.004056	0.006258	44
High	[L].RPDSPAHVL.[L]			0.00316117	0.00210006	1	1	6	Q05923	Dual specificity protein phosphatase 2 OS=Homo sapiens GN=DUSP2 PE=1 SV=1	Q05923 [102-110]	0	991.532	High	0.001619	0.002854	44
High	[V].IPYNPSSHESL.[D]			0.000456662	0	1	1	2	P41743	Protein kinase C iota type OS=Homo sapiens GN=PRKCI PE=1 SV=2	P41743 [217-227]	0	1243.6	High	0	0.0004629	44
High	[D].YLLPKDIKL.[A]			0.00171893	0	1	1	3	Q6T310	Ras-like protein family member 11A OS=Homo sapiens GN=RASL11A PE=2 SV=1	Q6T310 [22-30]	0	1102.69	High	0	0.001607	44
High	[S].SPREMVAQFL.[L]			0.0121566	0.00518998	1	1	1	Q86YC3	Negative regulator of reactive oxygen species OS=Homo sapiens GN=NRROS PE=1 SV=1	Q86YC3 [295-304]	0	1177.6	High	0.004554	0.01037	44
Medium	[A].NPASPPLSL.[L]			0.0849047	0.0224207	1	3	6	Q13155	Aminoacyl tRNA synthase complex-interacting multifunctional protein 2 OS=Homo sapiens GN=AIMP2 PE=1 SV=2	Q13155 [127-135]	0	895.488	Medium	0.01866	0.06058	44
High	[L].RPYQPLGAL.[V]			0.0179576	0.00693747	1	6	1	H3BNS4	Cytosolic Fe-S cluster assembly factor NUBP2 (Fragment) OS=Homo sapiens GN=NUBP2 PE=1 SV=1	H3BNS4 [237-245]	0	1014.57	High	0.006212	0.01495	44
High	[E].SLIDGIKRA.[T]			0.0162944	0.00648922	1	1	1	P23526	Adenosylhomocysteinase OS=Homo sapiens GN=AHCY PE=1 SV=4	P23526 [198-206]	0	972.584	High	0.005774	0.01364	44
Medium	[G].RPGHASAL.[M]			0.0800847	0.0218582	1	1	2	Q9NQZ5	StAR-related lipid transfer protein 7, mitochondrial OS=Homo sapiens GN=STARD7 PE=1 SV=2	Q9NQZ5 [68-75]	0	808.442	Medium	0.01812	0.05732	44
High	[S].SPGSPRPAL.[P]			0.0185181	0.0069946	1	2	1	Q9H211	DNA replication factor Cdt1 OS=Homo sapiens GN=CDT1 PE=1 SV=3	Q9H211 [391-399]	0	881.484	High	0.006215	0.01533	44
High	[L].SPYPGLRLISL.[N]			0.0016442	0	1	1	3	P17405	Sphingomyelin phosphodiesterase OS=Homo sapiens GN=SMPD1 PE=1 SV=4	P17405 [370-380]	0	1215.71	High	0	0.001538	44
High	[K].ALWEDEGVRA.[C]			0.00596294	0.00335673	1	6	2	Q5JWF2	Guanine nucleotide-binding protein G(s) subunit alpha isoforms XLas OS=Homo sapiens GN=GNAS PE=1 SV=2	Q5JWF2 [795-804]	0	1145.56	High	0.002959	0.005245	44
High	[H].SPRAGTSSQTM.[P]			0.0127979	0.00562871	1	2	1	O60244	Mediator of RNA polymerase II transcription subunit 14 OS=Homo sapiens GN=MED14 PE=1 SV=2	O60244 [1144-1154]	0	1122.52	High	0.004999	0.01094	44
High	[F].SADKKRVETAL.[E]			0.000573984	0	1	1	2	Q01970	1-phosphatidylinositol 4,5-bisphosphate phosphodiesterase beta-3 OS=Homo sapiens GN=PLCB3 PE=1 SV=2	Q01970 [180-190]	0	1217.68	High	0	0.000572	44
Medium	[E].KPLPLKTAL.[Q]			0.0500281	0.0141472	1	2	2	P32314	Forkhead box protein N2 OS=Homo sapiens GN=FOXN2 PE=1 SV=3	P32314 [260-268]	0	980.65	Medium	0.01237	0.03726	44
High	[D].SPRVTVAQL.[D]			0.0175528	0.00671649	1	6	4	E9PN63	Putative protein N-methyltransferase FAM86B1 OS=Homo sapiens GN=FAM86B1 PE=4 SV=1	E9PN63 [218-226]	0	970.568	High	0.006091	0.01462	44
High	[S].SPRPNPTSSPLL.[A]			0.00155491	0	1	1	2	P41229	Lysine-specific demethylase 5C OS=Homo sapiens GN=KDM5C PE=1 SV=2	P41229 [1222-1233]	0	1265.68	High	0	0.001457	44
High	[K].YIMSYISRV.[S]	1xOxidation [M3]		0.00739159	0.00456598	1	1	1	Q12965	Unconventional myosin-Ie OS=Homo sapiens GN=MYO1E PE=1 SV=2	Q12965 [124-132]	0	1147.58	High	0.004176	0.006439	44
High	[S].RPAQLHIGF.[Q]			0.00906605	0.00505824	1	1	3	P22314	Ubiquitin-like modifier-activating enzyme 1 OS=Homo sapiens GN=UBA1 PE=1 SV=3	P22314 [325-333]	0	1038.58	High	0.004373	0.007865	44
High	[A].LPSSIRTKAL.[TP]			0.00658459	0.0034656	1	4	4	F6VRR5	Polymerase delta-interacting protein 3 OS=Homo sapiens GN=POLDIP3 PE=1 SV=1	F6VRR5 [258-267]	0	1085.67	High	0.003018	0.005785	44
High	[K].ALMDEVVKA.[T]			0.0135817	0.00617504	1	1	3	P00558	Phosphoglycerate kinase 1 OS=Homo sapiens GN=PGK1 PE=1 SV=3	P00558 [354-362]	0	975.518	High	0.00547	0.01157	44
High	[S].FPMELRQFL.[A]	1xOxidation [M3]		0.00113834	0	1	2	2	P40763	Signal transducer and activator of transcription 3 OS=Homo sapiens GN=STAT3 PE=1 SV=2	P40763 [26-34]	0	1196.61	High	0	0.001087	44
High	[E].IPRPVDGVEV.[P]			0.0150566	0.00638819	1	2	3	P26368	Splicing factor U2AF 65 kDa subunit OS=Homo sapiens GN=U2AF2 PE=1 SV=4	P26368 [417-426]	0	1080.6	High	0.005553	0.0127	44
Medium	[D].VPKAPGLGL.[V]			0.0849047	0.0224207	1	3	1	Q9Y606	tRNA pseudouridine synthase A, mitochondrial OS=Homo sapiens GN=PUS1 PE=1 SV=3	Q9Y606 [325-333]	0	851.535	Medium	0.01862	0.0604	44
High	[K].SPFGKDVRLVSL.[G]			0.000438264	0	1	7	4	Q96FC9	ATP-dependent DNA helicase DDX11 OS=Homo sapiens GN=DDX11 PE=1 SV=1	Q96FC9 [249-260]	0	1317.75	High	0	0.0007099	44
High	[N].QPKLPMRTL.[D]			0.011707	0.00518998	1	3	5	A0A0U1RQK7	Eukaryotic translation initiation factor 4 gamma 3 OS=Homo sapiens GN=EIF4G3 PE=1 SV=1	A0A0U1RQK7 [847-855]	0	1083.63	High	0.004554	0.01005	44
High	[S].GILGIQPPSV.[S]			0.00400483	0.00224124	1	2	6	A0A0A0MT33	Protein SCAF8 OS=Homo sapiens GN=SCAF8 PE=1 SV=1	A0A0A0MT33 [931-940]	0	980.578	High	0.002049	0.003593	44
High	[G].IPYHSEVPVSL.[K]			0.0101406	0.00518998	1	2	4	Q01082	Spectrin beta chain, non-erythrocytic 1 OS=Homo sapiens GN=SPTBN1 PE=1 SV=2	Q01082 [2247-2257]	0	1240.66	High	0.005206	0.01113	44
High	[A].APAGTTSSRVL.[R]			0.0165354	0.00660126	1	2	1	Q96JP5	E3 ubiquitin-protein ligase ZFP91 OS=Homo sapiens GN=ZFP91 PE=1 SV=1	Q96JP5 [40-50]	0	1059.58	High	0.005852	0.01383	44
High	[P].FLNGEVIRL.[D]			0.0303609	0.00869903	1	1	2	Q99714	3-hydroxyacyl-CoA dehydrogenase type-2 OS=Homo sapiens GN=HSD17B10 PE=1 SV=3	Q99714 [245-253]	0	1060.61	High	0.007943	0.02397	44
High	[D].YTWEEVFRV.[N]			0.00418705	0.00246951	1	1	1	Q96RG2	PAS domain-containing serine/threonine-protein kinase OS=Homo sapiens GN=PASK PE=1 SV=3	Q96RG2 [1260-1268]	0	1228.6	High	0.002399	0.00375	44
High	[V].APEEHPVLL.[T]			0.00400483	0.00224124	1	10	4	A5A3E0	POTE ankyrin domain family member F OS=Homo sapiens GN=POTEF PE=1 SV=2	A5A3E0 [797-805]	0	1004.54	High	0.005553	0.01238	44
Medium	[V].PASKRPPL.[R]			0.0500281	0.0141472	1	1	2	O60682	Musculin OS=Homo sapiens GN=MSC PE=1 SV=2	O60682 [24-31]	0	865.525	Medium	0.01237	0.03741	44
High	[E].VMFKTPVSI.[T]			0.00448572	0.00246951	1	1	1	Q14204	Cytoplasmic dynein 1 heavy chain 1 OS=Homo sapiens GN=DYNC1H1 PE=1 SV=5	Q14204 [1684-1692]	0	1021.58	High	0.002399	0.004006	44
Medium	[S].NPMVVANAV.[A]			0.1932	0.0491815	2	7	3	P63010; Q10567	AP-2 complex subunit beta OS=Homo sapiens GN=AP2B1 PE=1 SV=1;AP-1 complex subunit beta-1 OS=Homo sapiens GN=AP1B1 PE=1 SV=2	P63010 [173-181]; Q10567 [173-181]	0	914.476	Medium	0.03834	0.1338	44
High	[L].AYSSYVHQY.[S]			0.00596294	0.00335673	1	1	3	Q92624	Amyloid protein-binding protein 2 OS=Homo sapiens GN=APPBP2 PE=1 SV=2	Q92624 [337-345]	0	1117.49	High	0.004501	0.00869	44
High	[A].IPASNRLLL.[T]			0.0100248	0.00518998	1	2	1	Q2NKX8	DNA excision repair protein ERCC-6-like OS=Homo sapiens GN=ERCC6L PE=1 SV=1	Q2NKX8 [247-255]	0	996.62	High	0.004501	0.008651	44
High	[L].HILEEKGLSQV.[A]			0.00109353	0	1	3	2	Q96II8	Leucine-rich repeat and calponin homology domain-containing protein 3 OS=Homo sapiens GN=LRCH3 PE=1 SV=2	Q96II8 [744-754]	0	1252.69	High	0	0.001049	44
High	[T].FIRVSGSEL.[V]			0.0161758	0.00648922	1	7	1	P62195	26S proteasome regulatory subunit 8 OS=Homo sapiens GN=PSMC5 PE=1 SV=1	P62195 [211-219]	0	1007.55	High	0.005774	0.01361	44
High	[V].APRHPSTNSLL.[R]			0.00179669	0.000638055	1	1	3	Q9P032	NADH dehydrogenase [ubiquinone] 1 alpha subcomplex assembly factor 4 OS=Homo sapiens GN=NDUFAF4 PE=1 SV=1	Q9P032 [30-40]	0	1192.64	High	0.0004913	0.001671	44
High	[S].SPQLGRAVQLL.[H]			0.000909226	0	1	1	2	Q8N2A8	Mitochondrial cardiolipin hydrolase OS=Homo sapiens GN=PLD6 PE=1 SV=1	Q8N2A8 [103-113]	0	1181.7	High	0	0.0008833	44
High	[K].TLLDRMVHL.[L]			0.00294104	0.00112653	1	3	2	H0UI80	Negative elongation factor C/D OS=Homo sapiens GN=TH1L PE=1 SV=1	H0UI80 [504-512]	0	1097.61	High	0.0008655	0.002672	44
High	[L].GLAEQSVLAAL.[S]			0.0306317	0.00879599	1	3	2	P18858	DNA ligase 1 OS=Homo sapiens GN=LIG1 PE=1 SV=1	P18858 [453-463]	0	1071.6	High	0.008097	0.02417	44
High	[P].SRADQFEYVM.[Y]	1xOxidation [M10]		0.00529917	0.0027638	1	2	1	P52434	DNA-directed RNA polymerases I, II, and III subunit RPABC3 OS=Homo sapiens GN=POLR2H PE=1 SV=4	P52434 [83-92]	0	1261.55	High	0.0026	0.00468	44
High	[E].APRQDASGQSL.[E]			0.0326033	0.00937523	1	1	2	Q14324	Myosin-binding protein C, fast-type OS=Homo sapiens GN=MYBPC2 PE=1 SV=2	Q14324 [155-165]	0	1129.56	High	0.008939	0.02546	44
Medium	[Q].APGPRQPAA.[P]			0.0513631	0.0142841	1	2	2	I3L2D6	Y-box-binding protein 2 (Fragment) OS=Homo sapiens GN=YBX2 PE=1 SV=1	I3L2D6 [138-146]	0	864.469	Medium	0.01242	0.03816	44
High	[G].RPDSDTKEV.[S]			0.0120039	0.00518998	1	1	1	O60682	Musculin OS=Homo sapiens GN=MSC PE=1 SV=2	O60682 [187-195]	0	1046.51	High	0.004554	0.0103	44
High	[W].ALWSVGGEVHV.[A]			0.008968	0.00505824	1	2	2	Q96CH1	Probable G-protein coupled receptor 146 OS=Homo sapiens GN=GPR146 PE=2 SV=1	Q96CH1 [93-103]	0	1153.6	High	0.004373	0.007794	44
High	[L].GLWGPEEEPHL.[L]			0.00170943	0	1	2	2	Q5JSZ5	Protein PRRC2B OS=Homo sapiens GN=PRRC2B PE=1 SV=2	Q5JSZ5 [1324-1334]	0	1263.6	High	0	0.001598	44
Medium	[L].APSHLMALLTL.[G]	1xOxidation [M6]		0.0400689	0.0112539	2	4	2	V9GYX7; Q9NZ32	Actin-related protein 10 (Fragment) OS=Homo sapiens GN=ACTR10 PE=1 SV=1;Actin-related protein 10 OS=Homo sapiens GN=ACTR10 PE=1 SV=1	V9GYX7 [121-131]; Q9NZ32 [121-131]	0	1182.66	Medium	0.01028	0.03054	44
High	[T].LTRPAGTTAM.[R]	1xOxidation [M10]		0.00596294	0.00335673	1	3	1	Q9P270	SLAIN motif-containing protein 2 OS=Homo sapiens GN=SLAIN2 PE=1 SV=2	Q9P270 [523-532]	0	1034.53	High	0.002959	0.005255	43
High	[A].APARPGPAA.[H]			0.00706291	0.00443357	1	7	4	Q04637	Eukaryotic translation initiation factor 4 gamma 1 OS=Homo sapiens GN=EIF4G1 PE=1 SV=4	Q04637 [70-78]	0	807.447	High	0.003911	0.006191	43
Medium	[L].RPSLLPLH.[L]			0.126153	0.0311232	1	4	8	Q9NYL4	Peptidyl-prolyl cis-trans isomerase FKBP11 OS=Homo sapiens GN=FKBP11 PE=1 SV=1	Q9NYL4 [4-11]	0	932.568	Medium	0.04902	0.178	43
Medium	[N].SPWADNTAL.[K]			0.0616202	0.0174857	1	2	4	P57076	UPF0769 protein C21orf59 OS=Homo sapiens GN=C21orf59 PE=1 SV=1	P57076 [267-275]	0	974.458	Medium	0.01448	0.04492	43
High	[D].TLYEAVREV.[L]			0.000309679	0	1	1	4	P62906	60S ribosomal protein L10a OS=Homo sapiens GN=RPL10A PE=1 SV=2	P62906 [9-17]	0	1079.57	High	0	0.000321	43
Medium	[VL].MPTGGGKSL.[C]	1xOxidation [M1]		0.0379709	0.0103813	2	6	2	P54132; P46063	Bloom syndrome protein OS=Homo sapiens GN=BLM PE=1 SV=1;ATP-dependent DNA helicase Q1 OS=Homo sapiens GN=RECQL PE=1 SV=3	P54132 [689-697]; P46063 [113-121]	0	863.429	High	0.009554	0.02914	43
Medium	[R].GLDRLNVTV.[G]			0.0676763	0.0191652	1	1	3	P19367	Hexokinase-1 OS=Homo sapiens GN=HK1 PE=1 SV=3	P19367 [850-858]	0	986.563	Medium	0.0184	0.05785	43
High	[A].KVLEPSETLVV.[S]			0.0105007	0.00518998	1	1	1	P18583	Protein SON OS=Homo sapiens GN=SON PE=1 SV=4	P18583 [298-308]	0	1213.7	High	0.004524	0.009031	43
Medium	[V].QLIDKVWQL.[G]			0.0922579	0.0236156	1	1	3	Q92503	SEC14-like protein 1 OS=Homo sapiens GN=SEC14L1 PE=1 SV=2	Q92503 [593-601]	0	1142.66	Medium	0.01959	0.06505	43
High	[S].LPSENHKEM.[A]	1xOxidation [M9]		0.0052218	0.00246951	1	1	4	Q15785	Mitochondrial import receptor subunit TOM34 OS=Homo sapiens GN=TOMM34 PE=1 SV=2	Q15785 [161-169]	0	1100.5	High	0.002399	0.004632	43
High	[T].SPEHAEARQSL.[F]			0.00448572	0.00246951	1	1	2	Q6PJG6	BRCA1-associated ATM activator 1 OS=Homo sapiens GN=BRAT1 PE=1 SV=2	Q6PJG6 [582-592]	0	1224.6	High	0.002399	0.004004	43
High	[G].YVIDPIKGLKL.[T]			0.00543075	0.00295976	1	1	3	Q15149	Plectin OS=Homo sapiens GN=PLEC PE=1 SV=3	Q15149 [4112-4122]	0	1258.78	High	0.002708	0.004795	43
High	[D].IIREPLTEL.[K]			0.00392616	0.00224124	1	4	1	H3BQK9	Microtubule-actin cross-linking factor 1, isoforms 1/2/3/5 OS=Homo sapiens GN=MACF1 PE=1 SV=1	H3BQK9 [6330-6338]	0	1083.64	High	0.002049	0.003515	43
Medium	[A].SLNGLEVHL.[K]			0.0513631	0.0142841	1	1	4	Q9NQG7	Hermansky-Pudlak syndrome 4 protein OS=Homo sapiens GN=HPS4 PE=1 SV=2	Q9NQG7 [578-586]	0	981.536	Medium	0.04112	0.1444	43
Medium	[R].SPAPPPPAV.[F]			0.0961457	0.0243723	1	1	3	Q14814	Myocyte-specific enhancer factor 2D OS=Homo sapiens GN=MEF2D PE=1 SV=1	Q14814 [450-458]	0	832.456	Medium	0.02014	0.0679	43
High	[G].APRPPATVTNAV.[S]			0.00942192	0.00518998	1	4	2	Q9BXS5	AP-1 complex subunit mu-1 OS=Homo sapiens GN=AP1M1 PE=1 SV=3	Q9BXS5 [146-157]	0	1193.66	High	0.004501	0.008174	43
High	[A].KLIQNVFEI.[K]			0.0112822	0.00518998	1	3	3	A0A0A0MSI8	Exocyst complex component 5 OS=Homo sapiens GN=EXOC5 PE=1 SV=1	A0A0A0MSI8 [274-282]	0	1103.65	High	0.004524	0.009665	43
Medium	[E].TLAAAVPKI.[M]			0.0694174	0.0192986	1	1	3	P42858	Huntingtin OS=Homo sapiens GN=HTT PE=1 SV=2	P42858 [227-235]	0	883.561	Medium	0.03288	0.1134	43
High	[R].APPVRPQNSL.[A]			0.00931816	0.00518998	1	1	2	Q5VZ89	DENN domain-containing protein 4C OS=Homo sapiens GN=DENND4C PE=1 SV=3	Q5VZ89 [146-155]	0	1078.6	High	0.004501	0.008054	43
High	[T].LPEQAKLLAL.[V]			0.00308101	0.00167916	1	2	1	O94888	UBX domain-containing protein 7 OS=Homo sapiens GN=UBXN7 PE=1 SV=2	O94888 [429-438]	0	1095.68	High	0.001288	0.002789	43
High	[R].RPSLVHGYPVL.[A]			0.00632775	0.0034656	1	3	3	P14324	Farnesyl pyrophosphate synthase OS=Homo sapiens GN=FDPS PE=1 SV=4	P14324 [32-42]	0	1237.71	High	0.003018	0.005545	43
Medium	[M].KPALFSVL.[C]			0.161473	0.0414238	1	7	3	Q9BYU1	Pre-B-cell leukemia transcription factor 4 OS=Homo sapiens GN=PBX4 PE=1 SV=2	Q9BYU1 [50-57]	0	874.54	Medium	0.03254	0.1113	43
High	[A].IPALRDISI.[S]			0.0213664	0.00718962	1	2	1	A0A0C4DH71	Phosphatidylinositol N-acetylglucosaminyltransferase subunit P OS=Homo sapiens GN=PIGP PE=1 SV=1	A0A0C4DH71 [132-140]	0	997.604	High	0.006386	0.01753	43
High	[P].KPAGGYQTI.[T]			0.0127979	0.00562871	1	1	1	O43164	E3 ubiquitin-protein ligase Praja-2 OS=Homo sapiens GN=PJA2 PE=1 SV=4	O43164 [23-31]	0	934.499	High	0.004999	0.01094	43
High	[D].NTALSRALSQL.[A]			0.000795683	0	1	2	2	Q13596	Sorting nexin-1 OS=Homo sapiens GN=SNX1 PE=1 SV=3	Q13596 [360-370]	0	1173.66	High	0	0.0007786	43
High	[S].RPAQVSQPF.[R]			0.00422855	0.00246951	1	3	4	Q9Y520	Protein PRRC2C OS=Homo sapiens GN=PRRC2C PE=1 SV=4	Q9Y520 [2628-2636]	0	1029.55	High	0.002399	0.003777	43
High	[D].FIASKGVKLV.[S]			0.00602212	0.00335673	1	10	2	P12814	Alpha-actinin-1 OS=Homo sapiens GN=ACTN1 PE=1 SV=2	P12814 [99-108]	0	1061.67	High	0.002959	0.005304	43
Medium	[S].RPLFTSAAL.[L]			0.0682522	0.0191715	1	3	2	Q9Y5N6	Origin recognition complex subunit 6 OS=Homo sapiens GN=ORC6 PE=1 SV=1	Q9Y5N6 [137-145]	0	975.562	Medium	0.01567	0.04927	43
Medium	[S].SPAGGGAEAL.[E]			0.0449954	0.0129642	1	1	4	Q13263	Transcription intermediary factor 1-beta OS=Homo sapiens GN=TRIM28 PE=1 SV=5	Q13263 [50-59]	0	829.405	Medium	0.01159	0.03379	43
High	[E].KLMELYERL.[E]			0.00053191	0	1	3	4	Q9UG63	ATP-binding cassette sub-family F member 2 OS=Homo sapiens GN=ABCF2 PE=1 SV=2	Q9UG63 [188-196]	0	1194.66	High	0	0.0005352	43
High	[L].KIKPVSLTF.[S]			0.0323134	0.00934305	1	1	2	O60449	Lymphocyte antigen 75 OS=Homo sapiens GN=LY75 PE=1 SV=3	O60449 [965-973]	0	1032.65	High	0.008922	0.02536	43
High	[C].RLLDLENSLL.[G]			0.0081498	0.00471609	1	6	1	Q7Z7A4	PX domain-containing protein kinase-like protein OS=Homo sapiens GN=PXK PE=1 SV=1	Q7Z7A4 [302-311]	0	1185.68	High	0.004223	0.007089	43
High	[H].KLSSLIILM.[P]	1xOxidation [M9]		0.0246274	0.00737872	1	4	3	P50454	Serpin H1 OS=Homo sapiens GN=SERPINH1 PE=1 SV=2	P50454 [263-271]	0	1033.63	High	0.006678	0.01986	43
High	[D].RPFISEGTTL.[K]			0.00671738	0.0034656	1	7	1	P36897	TGF-beta receptor type-1 OS=Homo sapiens GN=TGFBR1 PE=1 SV=1	P36897 [168-177]	0	1120.6	High	0.003218	0.005881	43
High	[V].KLGHTDILVGV.[K]			0.0261543	0.00790438	1	1	3	Q15024	Exosome complex component RRP42 OS=Homo sapiens GN=EXOSC7 PE=1 SV=3	Q15024 [52-62]	0	1151.68	High	0.00701	0.021	43
High	[R].RPFEKSRL.[D]			0.00553847	0.00295976	1	5	1	P46781	40S ribosomal protein S9 OS=Homo sapiens GN=RPS9 PE=1 SV=3	P46781 [18-25]	0	1032.59	High	0.002708	0.0049	43
High	[G].RLYPEGLAQL.[A]			0.00564842	0.00295976	1	4	3	F5GYQ1	V-type proton ATPase subunit OS=Homo sapiens GN=ATP6V0D1 PE=1 SV=1	F5GYQ1 [287-296]	0	1159.65	High	0.002708	0.004992	43
Medium	[N].KILDLETQL.[S]			0.0531924	0.0146386	1	2	5	Q5BJF6	Outer dense fiber protein 2 OS=Homo sapiens GN=ODF2 PE=1 SV=1	Q5BJF6 [743-751]	0	1072.62	Medium	0.01404	0.04374	43
High	[S].APRDAYWIAM.[N]	1xOxidation [M10]		0.00492366	0.00246951	1	3	3	O75794	Cell division cycle protein 123 homolog OS=Homo sapiens GN=CDC123 PE=1 SV=1	O75794 [109-118]	0	1209.57	High	0.002399	0.004375	43
High	[A].KLMELLEEI.[S]	1xOxidation [M3]		0.00382976	0.00224124	1	2	2	P61599	N-alpha-acetyltransferase 20 OS=Homo sapiens GN=NAA20 PE=1 SV=1	P61599 [91-99]	0	1133.61	High	0.002049	0.003442	43
High	[L].ALMEVKMKEM.[K]			0.00400483	0.00224124	1	1	3	Q96EK4	THAP domain-containing protein 11 OS=Homo sapiens GN=THAP11 PE=1 SV=2	Q96EK4 [269-278]	0	1209.6	High	0.002049	0.003594	43
High	[I].KLIETELLQL.[T]			0.0136732	0.00622732	1	1	1	Q6UWE0	E3 ubiquitin-protein ligase LRSAM1 OS=Homo sapiens GN=LRSAM1 PE=1 SV=1	Q6UWE0 [476-485]	0	1199.72	High	0.00547	0.01162	43
High	[A].AMSNLVPPVEL.[A]	1xOxidation [M2]		0.0121566	0.00518998	1	6	2	Q5JWF2	Guanine nucleotide-binding protein G(s) subunit alpha isoforms XLas OS=Homo sapiens GN=GNAS PE=1 SV=2	Q5JWF2 [752-762]	0	1185.62	High	0.004554	0.0104	43
High	[H].SPLKSSESSM.[N]	1xOxidation [M10]		0.00208278	0.000638055	1	2	2	Q8WY64	E3 ubiquitin-protein ligase MYLIP OS=Homo sapiens GN=MYLIP PE=1 SV=2	Q8WY64 [349-358]	0	1068.49	High	0.0004913	0.001919	43
High	[Q].LPDGSRVEL.[T]			0.0273161	0.00793616	1	1	2	Q9H568	Actin-like protein 8 OS=Homo sapiens GN=ACTL8 PE=1 SV=1	Q9H568 [240-248]	0	985.531	High	0.007176	0.02181	43
High	[I].SPASPKISL.[A]			0.00762093	0.00471609	1	2	4	Q8WWM7	Ataxin-2-like protein OS=Homo sapiens GN=ATXN2L PE=1 SV=2	Q8WWM7 [493-501]	0	899.52	High	0.004501	0.008444	43
High	[V].LPSAQRFHINL.[C]			0.000547721	0	1	5	1	J3KSY2	Galectin OS=Homo sapiens GN=LGALS9C PE=4 SV=1	J3KSY2 [216-226]	0	1295.72	High	0	0.0005494	43
High	[D].FLYDHIQPVRA.[E]			0.00191922	0.000638055	1	3	2	Q9Y4A5	Transformation/transcription domain-associated protein OS=Homo sapiens GN=TRRAP PE=1 SV=3	Q9Y4A5 [860-870]	0	1358.72	High	0.0004913	0.001775	43
High	[I].KLADFGDAVQL.[N]			0.012715	0.00532843	1	1	2	O75962	Triple functional domain protein OS=Homo sapiens GN=TRIO PE=1 SV=2	O75962 [2933-2943]	0	1176.63	High	0.00477	0.01087	43
High	[Q].ALDRQTATQLL.[K]			0.00217495	0.000638055	1	2	1	P62424	60S ribosomal protein L7a OS=Homo sapiens GN=RPL7A PE=1 SV=2	P62424 [86-96]	0	1229.68	High	0.0004913	0.002001	43
High	[R].HLIEQDFPGM.[R]	1xOxidation [M10]		0.00593359	0.00335673	1	5	1	A0A024R571	EH domain-containing protein 1 OS=Homo sapiens GN=EHD1 PE=1 SV=1	A0A024R571 [91-100]	0	1202.55	High	0.002959	0.005234	43
High	[A].NLFNRYPAL.[H]			0.000925149	0	1	1	3	P13796	Plastin-2 OS=Homo sapiens GN=LCP1 PE=1 SV=6	P13796 [369-377]	0	1107.59	High	0	0.0008976	43
High	[L].KLLEESIANL.[N]			0.00396532	0.00224124	1	3	1	P04150	Glucocorticoid receptor OS=Homo sapiens GN=NR3C1 PE=1 SV=1	P04150 [120-129]	0	1129.65	High	0.002049	0.003547	43
High	[G].APRGDKEEL.[T]			0.00377292	0.00224124	1	5	2	P24001	Interleukin-32 OS=Homo sapiens GN=IL32 PE=1 SV=3	P24001 [214-222]	0	1014.52	High	0.002049	0.003387	43
High	[S].GLHGWAFTL.[K]			0.0350249	0.00977429	1	1	2	P13639	Elongation factor 2 OS=Homo sapiens GN=EEF2 PE=1 SV=4	P13639 [217-225]	0	1001.52	High	0.009135	0.02716	43
Medium	[E].RPSGPGGEM.[G]	1xOxidation [M9]		0.0522707	0.0144195	1	2	3	P14373	Zinc finger protein RFP OS=Homo sapiens GN=TRIM27 PE=1 SV=1	P14373 [85-93]	0	903.399	Medium	0.01257	0.03871	43
Medium	[-].MLLKTVLLL.[G]	1xOxidation [M1]		0.180976	0.0464302	1	1	1	P17050	Alpha-N-acetylgalactosaminidase OS=Homo sapiens GN=NAGA PE=1 SV=2	P17050 [1-9]	0	1059.68	Medium	0.03602	0.1256	43
High	[E].RVKEKADAL.[Q]			0.0075821	0.00471609	1	2	3	Q9BV73	Centrosome-associated protein CEP250 OS=Homo sapiens GN=CEP250 PE=1 SV=2	Q9BV73 [1835-1843]	0	1029.61	High	0.004223	0.006606	43
High	[D].SPRSSTVSL.[E]			0.00371682	0.00224124	1	3	2	A0JNW5	UHRF1-binding protein 1-like OS=Homo sapiens GN=UHRF1BP1L PE=1 SV=2	A0JNW5 [1327-1335]	0	933.5	High	0.002049	0.003337	43
High	[R].TPAAVRELVL.[D]			0.00614239	0.00335673	1	1	2	Q92688	Acidic leucine-rich nuclear phosphoprotein 32 family member B OS=Homo sapiens GN=ANP32B PE=1 SV=1	Q92688 [15-24]	0	1068.64	High	0.002959	0.005393	43
High	[T].KLLEVSDDPQV.[L]			0.00519627	0.00246951	1	2	1	Q9UI12	V-type proton ATPase subunit H OS=Homo sapiens GN=ATP6V1H PE=1 SV=1	Q9UI12 [396-406]	0	1242.66	High	0.002399	0.004602	43
High	[G].FYQRFPLSF.[G]			0.000672068	0	1	1	2	Q92611	ER degradation-enhancing alpha-mannosidase-like protein 1 OS=Homo sapiens GN=EDEM1 PE=1 SV=1	Q92611 [33-41]	0	1204.61	High	0.0004913	0.002212	43
High	[V].GMYGKIAVMEL.[F]	1xOxidation [M]		0.000804981	0	1	5	4	Q16531	DNA damage-binding protein 1 OS=Homo sapiens GN=DDB1 PE=1 SV=1	Q16531 [56-66]	0	1227.61	High	0.0004913	0.001672	43
High	[S].ALITRIFGV.[K]			0.0158275	0.0064446	1	2	1	Q6YHU6	Thyroid adenoma-associated protein OS=Homo sapiens GN=THADA PE=1 SV=1	Q6YHU6 [1259-1267]	0	989.614	High	0.005774	0.01334	43
High	[R].RPYSDSTAKL.[K]			0.00191922	0.000638055	1	6	2	A0A0C4DGR2	Prostate tumor overexpressed gene 1, isoform CRA_d OS=Homo sapiens GN=PTOV1 PE=1 SV=1	A0A0C4DGR2 [74-83]	0	1137.59	High	0.004501	0.00853	43
High	[S].KLVDEEPQL.[T]			0.0122341	0.00518998	1	1	1	Q9UG63	ATP-binding cassette sub-family F member 2 OS=Homo sapiens GN=ABCF2 PE=1 SV=2	Q9UG63 [608-616]	0	1070.57	High	0.004554	0.01044	43
High	[C].ALLAGSEYLKL.[G]			0.00271978	0.00112653	1	1	2	O15371	Eukaryotic translation initiation factor 3 subunit D OS=Homo sapiens GN=EIF3D PE=1 SV=1	O15371 [439-449]	0	1177.68	High	0.0008655	0.002479	43
High	[G].MPSPVSPKL.[S]			0.00342955	0.00224124	1	1	1	Q9UHB7	AF4/FMR2 family member 4 OS=Homo sapiens GN=AFF4 PE=1 SV=1	Q9UHB7 [1053-1061]	0	955.528	High	0.002049	0.003091	43
High	[F].FASHVSPEV.[S]			0.0095808	0.00518998	1	1	5	Q9NP61	ADP-ribosylation factor GTPase-activating protein 3 OS=Homo sapiens GN=ARFGAP3 PE=1 SV=1	Q9NP61 [152-160]	0	972.479	High	0.004501	0.008295	43
High	[I].RVADFGSATF.[D]			0.0314602	0.00893366	1	3	2	P49761	Dual specificity protein kinase CLK3 OS=Homo sapiens GN=CLK3 PE=1 SV=3	P49761 [465-474]	0	1070.53	High	0.008449	0.02467	43
High	[V].SPAKNPSSLF.[S]			0.00996757	0.00518998	1	2	2	Q9GZR7	ATP-dependent RNA helicase DDX24 OS=Homo sapiens GN=DDX24 PE=1 SV=1	Q9GZR7 [60-69]	0	1047.55	High	0.004501	0.008607	43
Medium	[V].VLLKARLVPA.[A]			0.0977404	0.0247638	1	2	4	Q6P995	Protein FAM171B OS=Homo sapiens GN=FAM171B PE=2 SV=3	Q6P995 [19-28]	0	1079.73	Medium	0.02028	0.06859	43
High	[I].KLLEVVQPCL.[Q]	1xCysteinyl [C9]		0.00330988	0.00210006	1	1	3	Q7Z6Z7	E3 ubiquitin-protein ligase HUWE1 OS=Homo sapiens GN=HUWE1 PE=1 SV=3	Q7Z6Z7 [1559-1568]	0	1260.67	High	0.001995	0.002984	43
Medium	[S].AMFGKLMTI.[A]	1xOxidation [M7]		0.191948	0.0487585	1	1	3	Q29RF7	Sister chromatid cohesion protein PDS5 homolog A OS=Homo sapiens GN=PDS5A PE=1 SV=1	Q29RF7 [534-542]	0	1027.53	Medium	0.03809	0.1331	43
Medium	[L].RLMGSILGV.[R]			0.0755209	0.0208723	1	2	2	Q15643	Thyroid receptor-interacting protein 11 OS=Homo sapiens GN=TRIP11 PE=1 SV=3	Q15643 [1804-1812]	0	945.555	Medium	0.01707	0.05424	43
High	[S].APYMRSMMQSL.[S]			0.000168707	0	1	3	2	Q9UMX0	Ubiquilin-1 OS=Homo sapiens GN=UBQLN1 PE=1 SV=2	Q9UMX0 [397-407]	0	1314.6	High	0	0.0001818	43
High	[L].QLFSQQHFL.[R]			0.00128336	0	1	2	1	H9KVB4	Trinucleotide repeat-containing gene 18 protein OS=Homo sapiens GN=TNRC18 PE=1 SV=1	H9KVB4 [900-908]	0	1147.59	High	0	0.001215	43
Medium	[R].GLGPNLVGV.[A]			0.138093	0.0350225	1	5	3	Q96CQ1	Solute carrier family 25 member 36 OS=Homo sapiens GN=SLC25A36 PE=1 SV=1	Q96CQ1 [83-91]	0	825.483	Medium	0.02774	0.09564	43
High	[D].MLANDIARL.[M]	1xOxidation [M1]		0.0034644	0.00224124	1	3	2	A0A024R571	EH domain-containing protein 1 OS=Homo sapiens GN=EHD1 PE=1 SV=1	A0A024R571 [399-407]	0	1032.55	High	0.002049	0.003117	43
High	[L].APNTGRANQQM.[G]	1xOxidation [M11]		0.00124734	0	1	2	2	Q9NZS9	Bifunctional apoptosis regulator OS=Homo sapiens GN=BFAR PE=1 SV=1	Q9NZS9 [130-140]	0	1203.55	High	0	0.001189	43
High	[L].RLAEVGQYEQV.[K]			0.00152899	0	1	1	1	A5YKK6	CCR4-NOT transcription complex subunit 1 OS=Homo sapiens GN=CNOT1 PE=1 SV=2	A5YKK6 [459-469]	0	1291.66	High	0	0.001435	43
High	[G].RPKEGTSTL.[Q]			0.0081498	0.00471609	1	3	5	Q9Y5W9	Sorting nexin-11 OS=Homo sapiens GN=SNX11 PE=1 SV=2	Q9Y5W9 [236-244]	0	988.542	High	0.005301	0.0112	43
High	[P].NVRPVPLEL.[H]			0.0028212	0.00112653	1	2	5	O75643	U5 small nuclear ribonucleoprotein 200 kDa helicase OS=Homo sapiens GN=SNRNP200 PE=1 SV=2	O75643 [1517-1525]	0	1036.61	High	0.0008655	0.002562	43
High	[F].HPRDPNLLLSV.[S]			0.00211694	0.000638055	1	2	4	O75530	Polycomb protein EED OS=Homo sapiens GN=EED PE=1 SV=2	O75530 [199-209]	0	1260.71	High	0.0004913	0.00207	43
High	[G].SLLDSCTKL.[L]			0.00437684	0.00246951	1	1	2	P50991	T-complex protein 1 subunit delta OS=Homo sapiens GN=CCT4 PE=1 SV=4	P50991 [115-123]	0	979.513	High	0.006585	0.01961	43
High	[D].FLAEIFKKI.[G]			0.00132785	0	1	2	1	Q14008	Cytoskeleton-associated protein 5 OS=Homo sapiens GN=CKAP5 PE=1 SV=3	Q14008 [1832-1840]	0	1108.68	High	0	0.001257	43
High	[LE].VPATDRNAL.[S]			0.00452998	0.00246951	1	3	4	P60228	Eukaryotic translation initiation factor 3 subunit E OS=Homo sapiens GN=EIF3E PE=1 SV=1	P60228 [158-166]	0	956.516	High	0.00701	0.02119	43
Medium	[A].APRELGLGL.[G]			0.162582	0.0415533	1	4	3	Q9BTD8	RNA-binding protein 42 OS=Homo sapiens GN=RBM42 PE=1 SV=1	Q9BTD8 [233-241]	0	925.547	Medium	0.03276	0.1127	43
High	[D].KLLAVNNVCL.[E]	1xCysteinyl [C9]		0.00773893	0.00471609	1	5	1	Q12959	Disks large homolog 1 OS=Homo sapiens GN=DLG1 PE=1 SV=2	Q12959 [370-379]	0	1205.64	High	0.004223	0.006751	43
High	[G].APGASIRTL.[A]			0.0174208	0.00671649	1	3	1	Q99973	Telomerase protein component 1 OS=Homo sapiens GN=TEP1 PE=1 SV=2	Q99973 [1840-1848]	0	885.515	High	0.006091	0.01455	43
High	[R].KLFDQANKL.[K]			0.000648944	0	1	2	2	A0A1B0GTW1	Tight junction protein ZO-2 OS=Homo sapiens GN=TJP2 PE=1 SV=1	A0A1B0GTW1 [897-905]	0	1076.61	High	0	0.0006437	43
Medium	[V].RLNEKNYEL.[L]			0.0445976	0.0127824	1	2	4	Q9UI12	V-type proton ATPase subunit H OS=Homo sapiens GN=ATP6V1H PE=1 SV=1	Q9UI12 [382-390]	0	1178.62	Medium	0.01477	0.04684	43
High	[V].AAYLRALSL.[S]			0.00502108	0.00246951	1	1	2	O15294	UDP-N-acetylglucosamine--peptide N-acetylglucosaminyltransferase 110 kDa subunit OS=Homo sapiens GN=OGT PE=1 SV=3	O15294 [246-254]	0	977.578	High	0.002399	0.004457	43
High	[P].RPKDFLSKF.[Y]			0.00129068	0	1	3	2	P56556	NADH dehydrogenase [ubiquinone] 1 alpha subcomplex subunit 6 OS=Homo sapiens GN=NDUFA6 PE=1 SV=3	P56556 [140-148]	0	1137.64	High	0	0.001222	43
High	[K].ALLGGNVRMML.[S]	1xOxidation [M]		0.00327634	0.00210006	1	2	3	O60488	Long-chain-fatty-acid--CoA ligase 4 OS=Homo sapiens GN=ACSL4 PE=1 SV=2	O60488 [430-440]	0	1190.64	High	0.001619	0.002955	43
High	[S].RLMDPPSNEAV.[L]	1xOxidation [M3]		0.0115627	0.00518998	1	2	1	Q9H2U1	ATP-dependent RNA helicase DHX36 OS=Homo sapiens GN=DHX36 PE=1 SV=2	Q9H2U1 [657-667]	0	1244.59	High	0.004554	0.009911	43
Medium	[L].SPGKGVVSL.[V]			0.0363048	0.0100089	2	4	1	F5H452; Q14186	Transcription factor Dp-1 OS=Homo sapiens GN=TFDP1 PE=1 SV=2;Transcription factor Dp-1 OS=Homo sapiens GN=TFDP1 PE=1 SV=1	F5H452 [23-31]; Q14186 [23-31]	0	843.493	High	0.009255	0.02816	43
High	[S].SPGWRPGSL.[T]			0.00548433	0.00295976	1	1	1	J3QS10	StAR-related lipid transfer protein 3 OS=Homo sapiens GN=STARD3 PE=1 SV=1	J3QS10 [139-147]	0	956.495	High	0.002708	0.004853	43
High	[C].SPFHRNLFL.[S]			0.00446374	0.00246951	1	1	2	Q96EX3	WD repeat-containing protein 34 OS=Homo sapiens GN=WDR34 PE=1 SV=2	Q96EX3 [401-409]	0	1130.61	High	0.002399	0.004109	43
Medium	[V].PATDRNAL.[S]			0.0930242	0.0237404	1	3	2	P60228	Eukaryotic translation initiation factor 3 subunit E OS=Homo sapiens GN=EIF3E PE=1 SV=1	P60228 [159-166]	0	857.448	Medium	0.01989	0.06589	43
High	[S].APSQQRQQIA.[E]			0.000991569	0	1	1	2	Q6P2Q9	Pre-mRNA-processing-splicing factor 8 OS=Homo sapiens GN=PRPF8 PE=1 SV=2	Q6P2Q9 [2018-2027]	0	1126.6	High	0	0.0009569	43
High	[S].APRSVAVSSI.[A]			0.00739159	0.00456598	1	1	1	Q6UWB1	Interleukin-27 receptor subunit alpha OS=Homo sapiens GN=IL27RA PE=2 SV=2	Q6UWB1 [322-331]	0	986.563	High	0.004176	0.006457	43
High	[L].APNTGRANQQM.[G]			0.000676	0	1	2	2	Q9NZS9	Bifunctional apoptosis regulator OS=Homo sapiens GN=BFAR PE=1 SV=1	Q9NZS9 [130-140]	0	1187.56	High	0	0.0006683	43
High	[L].TPEQSRGPL.[R]			0.00645475	0.0034656	1	5	1	I3L1G9	Coronin OS=Homo sapiens GN=CORO7 PE=3 SV=1	I3L1G9 [176-184]	0	984.511	High	0.003018	0.005662	43
High	[L].KPEPKPAM.[T]	1xOxidation [M8]		0.00605194	0.00335673	1	1	2	Q9H082	Ras-related protein Rab-33B OS=Homo sapiens GN=RAB33B PE=1 SV=1	Q9H082 [218-225]	0	913.481	High	0.002959	0.005322	43
High	[V].RPAESHQQL.[C]			0.00832232	0.00492761	1	1	2	Q86XE0	Sorting nexin-32 OS=Homo sapiens GN=SNX32 PE=1 SV=1	Q86XE0 [335-343]	0	1065.54	High	0.00435	0.007219	43
High	[I].SPRENILVSL.[G]			0.0107517	0.00518998	1	1	8	O00767	Acyl-CoA desaturase OS=Homo sapiens GN=SCD PE=1 SV=2	O00767 [281-290]	0	1127.64	High	0.005553	0.01238	43
High	[V].GPNGKGKTTL.[L]			0.00246018	0.000638055	1	2	2	Q8NE71	ATP-binding cassette sub-family F member 1 OS=Homo sapiens GN=ABCF1 PE=1 SV=2	Q8NE71 [336-345]	0	972.547	High	0.0004913	0.002254	43
High	[S].RAKPEDRESL.[K]			0.000380574	0	1	1	5	Q969V5	Mitochondrial ubiquitin ligase activator of NFKB 1 OS=Homo sapiens GN=MUL1 PE=1 SV=1	Q969V5 [289-298]	0	1200.63	High	0	0.0003911	43
High	[N].TLVYHVVGV.[D]			0.0117801	0.00518998	1	1	1	Q15393	Splicing factor 3B subunit 3 OS=Homo sapiens GN=SF3B3 PE=1 SV=4	Q15393 [165-173]	0	986.567	High	0.004554	0.01007	43
Medium	[I].RAKSQGMAL.[S]			0.0626844	0.0177805	1	1	2	P53618	Coatomer subunit beta OS=Homo sapiens GN=COPB1 PE=1 SV=3	P53618 [930-938]	0	961.525	Medium	0.01467	0.04569	43
Medium	[M].APRTLVLLL.[S]			0.131051	0.0321752	1	20	3	P05534	HLA class I histocompatibility antigen, A-24 alpha chain OS=Homo sapiens GN=HLA-A PE=1 SV=2	P05534 [5-13]	0	995.661	Medium	0.02569	0.09072	43
High	[E].CLAESHQHL.[S]	1xCysteinyl [C1]		0.00177696	0.000638055	3	8	2	A0A0C4DGG9; Q12873; Q8TDI0	Chromodomain-helicase-DNA-binding protein 4 OS=Homo sapiens GN=CHD4 PE=1 SV=1;Chromodomain-helicase-DNA-binding protein 3 OS=Homo sapiens GN=CHD3 PE=1 SV=3;Chromodomain-helicase-DNA-binding protein 5 OS=Homo sapiens GN=CHD5 PE=1 SV=1	A0A0C4DGG9 [1852-1860]; Q12873 [1838-1846]; Q8TDI0 [1834-1842]	0	1156.49	High	0.0004913	0.001654	43
Medium	[S].LPSSSRTEI.[E]			0.0961457	0.0243723	1	1	1	Q14289	Protein-tyrosine kinase 2-beta OS=Homo sapiens GN=PTK2B PE=1 SV=2	Q14289 [931-939]	0	989.526	Medium	0.02005	0.0676	43
High	[M].KLMDLDVEQLGI.[P]	1xOxidation [M3]		0.00230753	0.000638055	1	1	1	P12004	Proliferating cell nuclear antigen OS=Homo sapiens GN=PCNA PE=1 SV=1	P12004 [117-128]	0	1389.73	High	0.0004913	0.00212	43
High	[Y].FLLPKVQSI.[Q]			0.00845502	0.00501419	1	2	2	A2VDJ0	Transmembrane protein 131-like OS=Homo sapiens GN=TMEM131L PE=1 SV=2	A2VDJ0 [206-214]	0	1044.65	High	0.004373	0.007342	43
High	[G].SPDTNRIHSL.[E]			0.000645166	0	1	1	2	Q86VH2	Kinesin-like protein KIF27 OS=Homo sapiens GN=KIF27 PE=2 SV=1	Q86VH2 [388-397]	0	1139.58	High	0	0.0006392	43
Medium	[G].IPMNIGTGL.[F]			0.173926	0.0451057	1	1	2	O14802	DNA-directed RNA polymerase III subunit RPC1 OS=Homo sapiens GN=POLR3A PE=1 SV=2	O14802 [1351-1359]	0	915.497	Medium	0.03533	0.1205	43
Medium	[G].TPAPPGPAT.[M]			0.0637647	0.0178859	1	1	1	Q15233	Non-POU domain-containing octamer-binding protein OS=Homo sapiens GN=NONO PE=1 SV=4	Q15233 [410-418]	0	808.42	Medium	0.01477	0.04658	43
High	[F].RLYHELVGL.[A]			0.00420775	0.00246951	2	5	3	F5H1R4; K7ES92	Rho GTPase-activating protein 45 OS=Homo sapiens GN=ARHGAP45 PE=1 SV=1;Rho GTPase-activating protein 45 OS=Homo sapiens GN=ARHGAP45 PE=1 SV=1	F5H1R4 [731-739]; K7ES92 [483-491]	0	1099.63	High	0.002399	0.003766	43
High	[A].AQYEHDLEV.[A]			0.0340954	0.00949521	1	4	1	J3KQE5	GTP-binding nuclear protein Ran (Fragment) OS=Homo sapiens GN=RAN PE=1 SV=1	J3KQE5 [213-221]	0	1103.5	High	0.008955	0.02651	43
Medium	[A].RVPPPPPIA.[LR]			0.0616202	0.0174857	2	16	5	A0A0G2JPF8; P07910	Uncharacterized protein OS=Homo sapiens PE=4 SV=1;Heterogeneous nuclear ribonucleoproteins C1/C2 OS=Homo sapiens GN=HNRNPC PE=1 SV=4	A0A0G2JPF8 [129-137]; P07910 [142-150]	0	943.572	Medium	0.01448	0.04505	43
High	[F].SPMGVDHMSGL.[S]			0.000152614	0	1	1	3	Q15717	ELAV-like protein 1 OS=Homo sapiens GN=ELAVL1 PE=1 SV=2	Q15717 [221-231]	0	1130.5	High	0	0.0001661	43
High	[G].ALLSGLREA.[G]			0.00373544	0.00224124	1	2	3	O60341	Lysine-specific histone demethylase 1A OS=Homo sapiens GN=KDM1A PE=1 SV=2	O60341 [814-822]	0	929.541	High	0.002049	0.003361	43
Medium	[K-].RPGGPSNVL.[R]			0.190703	0.0486574	1	2	1	Q5VIR6	Vacuolar protein sorting-associated protein 53 homolog OS=Homo sapiens GN=VPS53 PE=1 SV=1	Q5VIR6 [230-238]	0	896.495	Medium	0.03783	0.1323	42
Medium	[S].SLVSSLYKV.[I]			0.0474514	0.0135207	1	3	1	Q9BYI3	Hyccin OS=Homo sapiens GN=FAM126A PE=1 SV=2	Q9BYI3 [36-44]	0	995.577	Medium	0.01195	0.03548	42
High	[D].RPAAVVERNTL.[M]			0.00295632	0.00112653	1	2	2	Q6YHU6	Thyroid adenoma-associated protein OS=Homo sapiens GN=THADA PE=1 SV=1	Q6YHU6 [880-890]	0	1225.7	High	0.0008655	0.002678	42
High	[T].SPAFRELSL.[L]			0.00316117	0.00210006	1	1	3	Q9NYQ7	Cadherin EGF LAG seven-pass G-type receptor 3 OS=Homo sapiens GN=CELSR3 PE=1 SV=2	Q9NYQ7 [2180-2188]	0	1019.55	High	0.001619	0.002866	42
High	[G].GPAPRVLSL.[D]			0.0119286	0.00518998	2	4	2	H0YIQ2; F8VU51	YLP motif-containing protein 1 (Fragment) OS=Homo sapiens GN=YLPM1 PE=1 SV=1;YLP motif-containing protein 1 OS=Homo sapiens GN=YLPM1 PE=1 SV=1	H0YIQ2 [1416-1424]; F8VU51 [1157-1165]	0	909.552	High	0.004554	0.01023	42
High	[R].GLLTEIRAV.[V]			0.0205179	0.00718962	1	1	2	Q9UEE5	Serine/threonine-protein kinase 17A OS=Homo sapiens GN=STK17A PE=1 SV=2	Q9UEE5 [41-49]	0	971.588	High	0.006386	0.01685	42
High	[K].KPKNPEFTSGL.[A]			0.000838367	0	1	2	1	A0A087X279	Interferon-induced protein with tetratricopeptide repeats 2 OS=Homo sapiens GN=IFIT2 PE=1 SV=1	A0A087X279 [168-178]	0	1217.65	High	0	0.0008188	42
High	[R].RPKTFGMDM.[K]			0.00329307	0.00210006	1	1	5	Q08116	Regulator of G-protein signaling 1 OS=Homo sapiens GN=RGS1 PE=1 SV=3	Q08116 [42-50]	0	1082.51	High	0.001995	0.002976	42
High	[A].RPQGGQDILSM.[M]	1xOxidation [M11]		0.0081498	0.00471609	1	4	2	Q9Y265	RuvB-like 1 OS=Homo sapiens GN=RUVBL1 PE=1 SV=1	Q9Y265 [249-259]	0	1217.59	High	0.004223	0.007098	42
High	[S].FYRSYFSQF.[R]			0.00156364	0	1	7	1	Q7Z7A4	PX domain-containing protein kinase-like protein OS=Homo sapiens GN=PXK PE=1 SV=1	Q7Z7A4 [316-324]	0	1244.57	High	0	0.001463	42
Medium	[E].RPQVGSVV.[H]			0.151684	0.0388171	1	2	1	Q13615	Myotubularin-related protein 3 OS=Homo sapiens GN=MTMR3 PE=1 SV=3	Q13615 [892-899]	0	841.489	Medium	0.03023	0.1047	42
High	[S].GPAPAPQSL.[L]			0.0129662	0.00562871	1	2	6	A0A087WU06	Gamma-tubulin complex component OS=Homo sapiens GN=TUBGCP3 PE=1 SV=1	A0A087WU06 [172-180]	0	837.446	High	0.005096	0.01102	42
Medium	[T].SLSEKTVLL.[L]			0.0570241	0.0157888	1	2	3	P13987	CD59 glycoprotein OS=Homo sapiens GN=CD59 PE=1 SV=1	P13987 [106-114]	0	989.588	Medium	0.01357	0.04207	42
High	[Q].APKANGTSAL.[T]			0.0159424	0.00648922	1	2	1	A0A0A0MRM9	Nucleolar and coiled-body phosphoprotein 1 (Fragment) OS=Homo sapiens GN=NOLC1 PE=1 SV=1	A0A0A0MRM9 [552-561]	0	929.505	High	0.005774	0.01338	42
High	[S].RPQPSSSAM.[R]			0.0197149	0.00718962	1	4	2	H0Y599	Dedicator of cytokinesis protein 4 (Fragment) OS=Homo sapiens GN=DOCK4 PE=1 SV=1	H0Y599 [884-892]	0	960.457	High	0.006386	0.01627	42
High	[S].RLMDPPSNEAV.[L]			0.00553847	0.00295976	1	2	2	Q9H2U1	ATP-dependent RNA helicase DHX36 OS=Homo sapiens GN=DHX36 PE=1 SV=2	Q9H2U1 [657-667]	0	1228.6	High	0.002708	0.004899	42
High	[S].GPRSQDPSL.[K]			0.0240072	0.00725454	1	2	3	Q13625	Apoptosis-stimulating of p53 protein 2 OS=Homo sapiens GN=TP53BP2 PE=1 SV=2	Q13625 [93-101]	0	956.48	High	0.006527	0.01942	42
High	[K].KLEEIIHQI.[T]			0.000843245	0	1	1	4	Q15042	Rab3 GTPase-activating protein catalytic subunit OS=Homo sapiens GN=RAB3GAP1 PE=1 SV=3	Q15042 [828-836]	0	1122.65	High	0	0.0008212	42
High	[L].RLWEKLTLL.[S]			0.00789993	0.00471609	1	4	4	Q9H3J6	Probable peptide chain release factor C12orf65, mitochondrial OS=Homo sapiens GN=C12orf65 PE=2 SV=1	Q9H3J6 [24-32]	0	1171.72	High	0.004223	0.006898	42
High	[K].FLHDHVDLQV.[S]			0.00410515	0.00246951	1	4	4	D3DQV9	Eukaryotic translation initiation factor 4 gamma 2 (Fragment) OS=Homo sapiens GN=EIF4G2 PE=1 SV=1	D3DQV9 [819-828]	0	1222.62	High	0.002399	0.003668	42
High	[N].NPDIMRQTL.[E]			0.00371682	0.00224124	1	2	2	Q9UMX0	Ubiquilin-1 OS=Homo sapiens GN=UBQLN1 PE=1 SV=2	Q9UMX0 [231-239]	0	1087.56	High	0.002049	0.003332	42
High	[P].APAPIHNQF.[P]			0.00255321	0.000638055	1	2	3	Q15011	Homocysteine-responsive endoplasmic reticulum-resident ubiquitin-like domain member 1 protein OS=Homo sapiens GN=HERPUD1 PE=1 SV=1	Q15011 [211-219]	0	994.51	High	0.0004913	0.002333	42
High	[R].SLNELRVLL.[L]			0.00298709	0.00112653	1	2	2	Q9UDT6	CAP-Gly domain-containing linker protein 2 OS=Homo sapiens GN=CLIP2 PE=1 SV=1	Q9UDT6 [908-916]	0	1056.64	High	0.0008655	0.002707	42
High	[K].TPDAMKAAMAL.[E]			0.00120536	0	1	1	2	P02792	Ferritin light chain OS=Homo sapiens GN=FTL PE=1 SV=2	P02792 [93-103]	0	1119.55	High	0	0.001149	42
High	[A].RLIDPGFGIYKV.[N]			0.0141447	0.00634807	1	1	1	Q96PU4	E3 ubiquitin-protein ligase UHRF2 OS=Homo sapiens GN=UHRF2 PE=1 SV=1	Q96PU4 [118-129]	0	1377.79	High	0.005553	0.012	42
Medium	[S].AARAPPQAL.[R]			0.0415287	0.0119091	1	1	5	Q9BTV7	CDK5 and ABL1 enzyme substrate 2 OS=Homo sapiens GN=CABLES2 PE=1 SV=3	Q9BTV7 [28-36]	0	894.516	Medium	0.01087	0.03164	42
High	[S].SPMGPHSMSV.[P]			0.00911567	0.00505824	1	1	1	P19793	Retinoic acid receptor RXR-alpha OS=Homo sapiens GN=RXRA PE=1 SV=1	P19793 [70-79]	0	1029.45	High	0.004373	0.007881	42
High	[G].KLQDGLLHI.[T]			0.00357073	0.00224124	1	3	3	P01033	Metalloproteinase inhibitor 1 OS=Homo sapiens GN=TIMP1 PE=1 SV=1	P01033 [111-119]	0	1036.61	High	0.002049	0.003207	42
High	[L].KPHQVDGVQF.[M]			0.0178212	0.00684662	1	1	1	P46100	Transcriptional regulator ATRX OS=Homo sapiens GN=ATRX PE=1 SV=5	P46100 [1561-1570]	0	1154.6	High	0.006167	0.0148	42
High	[T].KILDVLEEI.[P]			0.0182348	0.00693747	1	5	1	Q16718	NADH dehydrogenase [ubiquinone] 1 alpha subcomplex subunit 5 OS=Homo sapiens GN=NDUFA5 PE=1 SV=3	Q16718 [30-38]	0	1071.63	High	0.006215	0.01514	42
High	[D].YPFKPPKVAF.[T]			0.00255321	0.000638055	1	12	20	A0A087WY85	Ubiquitin-conjugating enzyme E2 D3 OS=Homo sapiens GN=UBE2D3 PE=1 SV=1	A0A087WY85 [61-70]	0	1193.67	High	0.0008655	0.002535	42
High	[G].VPRKVIIDDQL.[P]			0.0126329	0.00532843	1	1	1	Q9Y6W3	Calpain-7 OS=Homo sapiens GN=CAPN7 PE=1 SV=1	Q9Y6W3 [341-351]	0	1295.77	High	0.004648	0.01077	42
High	[N].KPRSPVVEL.[S]			0.025486	0.00737872	1	1	4	P25098	Beta-adrenergic receptor kinase 1 OS=Homo sapiens GN=GRK2 PE=1 SV=2	P25098 [667-675]	0	1024.61	High	0.006743	0.02049	42
High	[N].APKRPPSAFF.[L]			0.00408491	0.00246951	1	5	3	P09429	High mobility group protein B1 OS=Homo sapiens GN=HMGB1 PE=1 SV=3	P09429 [94-103]	0	1117.62	High	0.002399	0.004064	42
High	[L].KRPDTTESL.[N]			0.0134912	0.00617504	1	1	1	Q96SU4	Oxysterol-binding protein-related protein 9 OS=Homo sapiens GN=OSBPL9 PE=1 SV=2	Q96SU4 [331-339]	0	1046.55	High	0.005466	0.01148	42
High	[H].MQHEGLQEPLTL.[S]			0.00208278	0.000638055	1	8	2	A0A140T9U8	HLA class I histocompatibility antigen, Cw-6 alpha chain OS=Homo sapiens GN=HLA-C PE=1 SV=1	A0A140T9U8 [285-296]	0	1395.69	High	0.0004913	0.00192	42
High	[Y].RPKCVDEVAF.[Q]	1xCysteinyl [C4]		0.00675105	0.00373821	1	7	4	P35249	Replication factor C subunit 4 OS=Homo sapiens GN=RFC4 PE=1 SV=2	P35249 [45-54]	0	1282.59	High	0.004524	0.009227	42
High	[Q].KLLNLISKL.[F]			0.0179576	0.00693747	1	1	2	Q13794	Phorbol-12-myristate-13-acetate-induced protein 1 OS=Homo sapiens GN=PMAIP1 PE=1 SV=1	Q13794 [41-49]	0	1041.7	High	0.006212	0.01496	42
High	[TM].APRTVLLLL.[SW]			0.0320262	0.00912662	2	26	5	Q29836; P30464	HLA class I histocompatibility antigen, B-67 alpha chain OS=Homo sapiens GN=HLA-B PE=1 SV=1;HLA class I histocompatibility antigen, B-15 alpha chain OS=Homo sapiens GN=HLA-B PE=1 SV=2	Q29836 [5-13]; P30464 [5-13]	0	995.661	High	0.008716	0.02511	42
High	[S].FLMDFIHQV.[G]	1xOxidation [M3]		0.00247328	0.000638055	1	1	4	Q8WUM0	Nuclear pore complex protein Nup133 OS=Homo sapiens GN=NUP133 PE=1 SV=2	Q8WUM0 [610-618]	0	1165.57	High	0.0004913	0.002261	42
Medium	[I].RPAANFDAI.[R]			0.0590285	0.0166024	1	1	1	P20073	Annexin A7 OS=Homo sapiens GN=ANXA7 PE=1 SV=3	P20073 [180-188]	0	974.505	Medium	0.01398	0.04316	42
High	[K].KMWEELPEVV.[R]			0.00398503	0.00224124	1	2	1	Q02338	D-beta-hydroxybutyrate dehydrogenase, mitochondrial OS=Homo sapiens GN=BDH1 PE=1 SV=3	Q02338 [259-268]	0	1259.63	High	0.002049	0.003566	42
High	[A].KPVYPGQTL.[Q]			0.0203538	0.00718962	1	5	4	P51659	Peroxisomal multifunctional enzyme type 2 OS=Homo sapiens GN=HSD17B4 PE=1 SV=3	P51659 [565-573]	0	1002.56	High	0.006386	0.01677	42
High	[I].YLHDQNPDAAL.[R]			0.0105007	0.00518998	1	2	2	M0QXB4	Coatomer protein complex, subunit epsilon, isoform CRA_g OS=Homo sapiens GN=COPE PE=1 SV=1	M0QXB4 [127-137]	0	1256.59	High	0.00547	0.01174	42
High	[L].ALAKIEIKL.[S]			0.00590439	0.00321528	1	2	2	P0C7P4	Putative cytochrome b-c1 complex subunit Rieske-like protein 1 OS=Homo sapiens GN=UQCRFS1P1 PE=5 SV=1	P0C7P4 [157-165]	0	998.661	High	0.002884	0.005204	42
High	[T].RPAANPIQF.[T]			0.027798	0.00793616	1	2	5	P23921	Ribonucleoside-diphosphate reductase large subunit OS=Homo sapiens GN=RRM1 PE=1 SV=1	P23921 [742-750]	0	1013.55	High	0.007311	0.02223	42
High	[A].APGEFRAIM.[E]			0.00386806	0.00224124	1	2	2	P55265	Double-stranded RNA-specific adenosine deaminase OS=Homo sapiens GN=ADAR PE=1 SV=4	P55265 [469-477]	0	991.503	High	0.002049	0.003473	42
High	[D].SPDSSTPKL.[S]			0.00485183	0.00246951	1	1	2	Q9NYZ3	G2 and S phase-expressed protein 1 OS=Homo sapiens GN=GTSE1 PE=1 SV=3	Q9NYZ3 [461-469]	0	931.473	High	0.002399	0.004299	42
High	[I].KPYQGVGSSSM.[P]	1xOxidation [M11]		0.00263536	0.00112653	1	4	1	Q12907	Vesicular integral-membrane protein VIP36 OS=Homo sapiens GN=LMAN2 PE=1 SV=1	Q12907 [62-72]	0	1156.53	High	0.0008655	0.002407	42
High	[K].YLNDLIHSV.[R]			0.0295647	0.00869903	1	1	1	O43572	A-kinase anchor protein 10, mitochondrial OS=Homo sapiens GN=AKAP10 PE=1 SV=2	O43572 [504-512]	0	1073.56	High	0.007848	0.02335	42
High	[N].APIQGSRNL.[L]			0.0178212	0.00684662	1	3	2	A8MYV6	Hypoxia-inducible factor 1, alpha subunit (Basic helix-loop-helix transcription factor), isoform CRA_a OS=Homo sapiens GN=HIF1A PE=1 SV=1	A8MYV6 [805-813]	0	955.532	High	0.006167	0.01487	42
High	[A].APRTVALTAL.[L]			0.0220799	0.00718962	1	8	4	A0A182DWE9	HLA class II histocompatibility antigen, DP beta 1 chain OS=Homo sapiens GN=HLA-DPB1 PE=1 SV=1	A0A182DWE9 [9-18]	0	1012.61	High	0.006386	0.01809	42
High	[M].ALLDQTKTL.[A]			0.00527325	0.0027638	1	1	1	Q9Y490	Talin-1 OS=Homo sapiens GN=TLN1 PE=1 SV=3	Q9Y490 [1760-1768]	0	1002.58	High	0.0026	0.004675	42
High	[LF].KIMDYSLLL.[G]			0.0180954	0.00693747	3	4	2	O14986; O60331; Q8TBX8	Phosphatidylinositol 4-phosphate 5-kinase type-1 beta OS=Homo sapiens GN=PIP5K1B PE=1 SV=2;Phosphatidylinositol 4-phosphate 5-kinase type-1 gamma OS=Homo sapiens GN=PIP5K1C PE=1 SV=2;Phosphatidylinositol 5-phosphate 4-kinase type-2 gamma OS=Homo sapiens GN=PIP4K2C PE=1 SV=3	O14986 [263-271]; O60331 [313-321]; Q8TBX8 [277-285]	0	1095.61	High	0.006212	0.01508	42
High	[F].YLTDRVMTV.[S]			0.00605194	0.00335673	1	2	1	O15379	Histone deacetylase 3 OS=Homo sapiens GN=HDAC3 PE=1 SV=2	O15379 [182-190]	0	1097.57	High	0.002959	0.005332	42
Medium	[L].FPGKLEVV.[R]			0.106907	0.0260694	1	1	2	Q13045	Protein flightless-1 homolog OS=Homo sapiens GN=FLII PE=1 SV=2	Q13045 [1012-1019]	0	888.519	Medium	0.02131	0.07481	42
High	[K].GLKEGIPAL.[D]			0.0158275	0.0064446	1	1	7	P13639	Elongation factor 2 OS=Homo sapiens GN=EEF2 PE=1 SV=4	P13639 [843-851]	0	897.54	High	0.005774	0.0133	42
Medium	[I].LPVLREGVL.[T]			0.0580188	0.0162945	1	1	1	Q92616	eIF-2-alpha kinase activator GCN1 OS=Homo sapiens GN=GCN1 PE=1 SV=6	Q92616 [2265-2273]	0	995.625	Medium	0.01376	0.04246	42
Medium	[A].LPVLADRVI.[I]			0.106907	0.0260694	0	1	1				0	995.625	Medium	0.02131	0.07502	42
High	[L].TLSFMNPRL.[L]			0.0115627	0.00518998	1	4	1	P53677	AP-3 complex subunit mu-2 OS=Homo sapiens GN=AP3M2 PE=2 SV=1	P53677 [219-227]	0	1078.57	High	0.004554	0.009907	42
Medium	[A].APAPASISL.[F]			0.150616	0.0383925	1	5	4	Q9H8Y5	Ankyrin repeat and zinc finger domain-containing protein 1 OS=Homo sapiens GN=ANKZF1 PE=1 SV=1	Q9H8Y5 [8-16]	0	826.467	Medium	0.03008	0.104	42
High	[N].ALYHLAIKL.[T]			0.000750738	0	1	1	2	Q9UKA4	A-kinase anchor protein 11 OS=Homo sapiens GN=AKAP11 PE=1 SV=1	Q9UKA4 [579-587]	0	1041.65	High	0	0.0007383	42
Medium	[M].GLEEGVRLL.[R]			0.0730226	0.0205268	1	1	1	Q00653	Nuclear factor NF-kappa-B p100 subunit OS=Homo sapiens GN=NFKB2 PE=1 SV=4	Q00653 [839-847]	0	985.568	Medium	0.0168	0.05272	42
High	[M].SPSRSVANSGL.[S]			0.00139728	0	1	8	1	Q7RTN6	STE20-related kinase adapter protein alpha OS=Homo sapiens GN=STRADA PE=1 SV=1	Q7RTN6 [313-323]	0	1074.55	High	0	0.001317	42
High	[L].RLAQHITYV.[H]			0.00553847	0.00295976	1	1	5	P33993	DNA replication licensing factor MCM7 OS=Homo sapiens GN=MCM7 PE=1 SV=4	P33993 [532-540]	0	1100.62	High	0.002708	0.004902	42
High	[K].TLIEELKTL.[K]			0.00225853	0.000638055	1	1	1	P18846	Cyclic AMP-dependent transcription factor ATF-1 OS=Homo sapiens GN=ATF1 PE=1 SV=2	P18846 [254-262]	0	1059.63	High	0.0004913	0.002077	42
High	[I].RPKPPSATSI.[P]			0.00823544	0.00471609	1	2	4	Q9UMS4	Pre-mRNA-processing factor 19 OS=Homo sapiens GN=PRPF19 PE=1 SV=1	Q9UMS4 [62-71]	0	1053.61	High	0.00435	0.007153	42
High	[D].SPYQNIKIL.[H]			0.00216324	0.000638055	2	2	4	H7C2R7; P52788	Spermine synthase (Fragment) OS=Homo sapiens GN=SMS PE=1 SV=1;Spermine synthase OS=Homo sapiens GN=SMS PE=1 SV=2	H7C2R7 [237-245]; P52788 [145-153]	0	1075.61	High	0.0004913	0.001994	42
High	[L].SPGLRDVAL.[R]			0.0135817	0.00617504	1	1	3	Q13233	Mitogen-activated protein kinase kinase kinase 1 OS=Homo sapiens GN=MAP3K1 PE=1 SV=4	Q13233 [1478-1486]	0	927.526	High	0.00547	0.01155	42
High	[K].YLQQVNHKL.[R]			0.000622949	0	1	3	2	Q12772	Sterol regulatory element-binding protein 2 OS=Homo sapiens GN=SREBF2 PE=1 SV=2	Q12772 [379-387]	0	1142.63	High	0	0.0006174	42
High	[S].KLWEMDNMLIQI.[K]	1xOxidation [M8]		0.00504574	0.00246951	1	3	2	Q96HT8	MORF4 family-associated protein 1-like 1 OS=Homo sapiens GN=MRFAP1L1 PE=1 SV=1	Q96HT8 [56-67]	0	1549.78	High	0.002399	0.004481	42
High	[L].RLYDPASGTISL.[D]			0.00233239	0.000638055	1	1	3	Q9NRK6	ATP-binding cassette sub-family B member 10, mitochondrial OS=Homo sapiens GN=ABCB10 PE=1 SV=2	Q9NRK6 [542-553]	0	1292.68	High	0.004223	0.006482	42
High	[S].RPAGLSPTL.[T]			0.0147432	0.00638819	1	9	3	G5E9M7	Transcription cofactor vestigial-like protein 4 OS=Homo sapiens GN=VGLL4 PE=1 SV=1	G5E9M7 [150-158]	0	911.531	High	0.005553	0.01242	42
High	[S].LPRNIGNAGMV.[A]			0.00854514	0.00501419	1	4	1	A0A1B0GU45	Lymphoid-restricted membrane protein OS=Homo sapiens GN=LRMP PE=1 SV=1	A0A1B0GU45 [1278-1288]	0	1141.61	High	0.004373	0.007423	42
High	[K].VPEVTKPSL.[S]			0.00412549	0.00246951	1	1	1	Q9UPQ9	Trinucleotide repeat-containing gene 6B protein OS=Homo sapiens GN=TNRC6B PE=1 SV=4	Q9UPQ9 [39-47]	0	969.562	High	0.002399	0.003683	42
High	[K].APAYQRFHAL.[A]			0.000344327	0	1	1	1	Q9H211	DNA replication factor Cdt1 OS=Homo sapiens GN=CDT1 PE=1 SV=3	Q9H211 [167-176]	0	1173.62	High	0	0.0003563	42
High	[A].KLMELLEEI.[S]			0.0111459	0.00518998	1	2	3	P61599	N-alpha-acetyltransferase 20 OS=Homo sapiens GN=NAA20 PE=1 SV=1	P61599 [91-99]	0	1117.62	High	0.004524	0.009583	42
High	[S].PSKPAKSL.[H]			0.00564842	0.00295976	1	1	2	P86791	Vacuolar fusion protein CCZ1 homolog OS=Homo sapiens GN=CCZ1 PE=1 SV=1	P86791 [77-84]	0	827.499	High	0.002708	0.004975	42
Medium	[S].APSPPGLHV.[D]			0.0835007	0.0221841	1	1	3	Q5T1R4	Transcription factor HIVEP3 OS=Homo sapiens GN=HIVEP3 PE=2 SV=1	Q5T1R4 [2007-2015]	0	874.478	Medium	0.01852	0.0593	42
Medium	[A].ALHGMVALV.[G]			0.130062	0.031796	1	2	1	Q5VW36	Focadhesin OS=Homo sapiens GN=FOCAD PE=1 SV=1	Q5VW36 [1276-1284]	0	910.518	Medium	0.02541	0.08998	42
High	[N].VPMFRNVSL.[K]	1xOxidation [M3]		0.00849991	0.00501419	1	1	3	O14980	Exportin-1 OS=Homo sapiens GN=XPO1 PE=1 SV=1	O14980 [257-265]	0	1078.57	High	0.004373	0.007396	42
High	[H].FLWKEPATM.[S]	1xOxidation [M9]		0.00330988	0.00210006	1	3	2	Q9BQ70	Transcription factor 25 OS=Homo sapiens GN=TCF25 PE=1 SV=1	Q9BQ70 [508-516]	0	1138.56	High	0.001995	0.002982	42
High	[G].LMYPYIFHV.[L]			0.00371682	0.00224124	1	2	2	Q9NZB2	Constitutive coactivator of PPAR-gamma-like protein 1 OS=Homo sapiens GN=FAM120A PE=1 SV=2	Q9NZB2 [567-575]	0	1182.6	High	0.002049	0.003346	42
High	[I].FLFLDRTYV.[L]			0.00253974	0.000638055	2	6	1	Q13620; Q13619	Cullin-4B OS=Homo sapiens GN=CUL4B PE=1 SV=4;Cullin-4A OS=Homo sapiens GN=CUL4A PE=1 SV=3	Q13620 [307-315]; Q13619 [153-161]	0	1173.63	High	0.0004913	0.00232	42
Medium	[E].APPGETRTEA.[G]			0.178604	0.0460614	1	4	1	Q9GZR7	ATP-dependent RNA helicase DDX24 OS=Homo sapiens GN=DDX24 PE=1 SV=1	Q9GZR7 [272-281]	0	1028.5	Medium	0.03584	0.1236	42
Medium	[M].IPSIRNSIL.[A]			0.0522707	0.0144195	1	1	1	O00507	Probable ubiquitin carboxyl-terminal hydrolase FAF-Y OS=Homo sapiens GN=USP9Y PE=2 SV=2	O00507 [1580-1588]	0	1012.61	Medium	0.0126	0.0388	42
High	[A].APAPAAHVA.[G]			0.00802357	0.00471609	1	1	4	P16989	Y-box-binding protein 3 OS=Homo sapiens GN=YBX3 PE=1 SV=4	P16989 [45-53]	0	804.436	High	0.005774	0.01353	42
High	[G].KMYGYVDTLLT.[M]			0.0028956	0.00112653	2	3	1	H7BZV8; Q9Y5Q9	General transcription factor 3C polypeptide 3 (Fragment) OS=Homo sapiens GN=GTF3C3 PE=1 SV=1;General transcription factor 3C polypeptide 3 OS=Homo sapiens GN=GTF3C3 PE=1 SV=1	H7BZV8 [24-34]; Q9Y5Q9 [548-558]	0	1303.66	High	0.0008655	0.002631	42
High	[E].FIFSDTHEL.[K]			0.014951	0.00638819	1	1	2	Q9UKK3	Poly [ADP-ribose] polymerase 4 OS=Homo sapiens GN=PARP4 PE=1 SV=3	Q9UKK3 [797-805]	0	1108.53	High	0.005553	0.01259	42
Medium	[E].IITDLLRSV.[Q]			0.143244	0.0360633	1	2	1	E9PEB5	Far upstream element-binding protein 1 OS=Homo sapiens GN=FUBP1 PE=1 SV=1	E9PEB5 [338-346]	0	1029.63	Medium	0.02864	0.09894	42
High	[S].RMLDSVEKL.[L]			0.0261543	0.00790438	1	1	3	P55160	Nck-associated protein 1-like OS=Homo sapiens GN=NCKAP1L PE=1 SV=3	P55160 [523-531]	0	1090.59	High	0.00701	0.02096	42
High	[K].QLLPLLEKV.[S]			0.0131377	0.0057556	1	1	4	Q9C0B7	Transport and Golgi organization protein 6 homolog OS=Homo sapiens GN=TANGO6 PE=1 SV=2	Q9C0B7 [720-728]	0	1052.67	High	0.005301	0.01118	42
High	[Y].TPRLILMDL.[K]			0.0132248	0.00591655	1	1	1	Q9BUK6	Protein misato homolog 1 OS=Homo sapiens GN=MSTO1 PE=1 SV=1	Q9BUK6 [64-72]	0	1071.62	High	0.005466	0.01127	42
High	[T].SLVAVELEKV.[V]			0.00485183	0.00246951	1	4	1	J3KNI1	Conserved oligomeric Golgi complex subunit 4 OS=Homo sapiens GN=COG4 PE=1 SV=1	J3KNI1 [685-694]	0	1086.64	High	0.002399	0.0043	42
High	[L].SLMEESGICKV.[H]	1xOxidation [M3]; 1xCysteinyl [C9]		0.00364314	0.00224124	1	1	3	P53609	Geranylgeranyl transferase type-1 subunit beta OS=Homo sapiens GN=PGGT1B PE=1 SV=2	P53609 [330-340]	0	1330.57	High	0.002049	0.003276	42
Medium	[D].ALGQILPQL.[G]			0.0453966	0.0130317	1	1	2	Q92539	Phosphatidate phosphatase LPIN2 OS=Homo sapiens GN=LPIN2 PE=1 SV=1	Q92539 [699-707]	0	952.583	Medium	0.01182	0.03412	42
High	[S].RPKPGESEV.[D]			0.00854514	0.00501419	1	4	1	Q9BWH6	RNA polymerase II-associated protein 1 OS=Homo sapiens GN=RPAP1 PE=1 SV=3	Q9BWH6 [4-12]	0	998.527	High	0.004373	0.007425	42
High	[V].RPDDRSQGAII.[A]			0.00435536	0.00246951	1	12	5	Q04637	Eukaryotic translation initiation factor 4 gamma 1 OS=Homo sapiens GN=EIF4G1 PE=1 SV=4	Q04637 [231-241]	0	1227.64	High	0.004373	0.007968	42
High	[E].SPSMKKAVSLI.[N]			0.00112536	0	1	2	2	Q9Y6G5	COMM domain-containing protein 10 OS=Homo sapiens GN=COMMD10 PE=1 SV=1	Q9Y6G5 [12-22]	0	1160.67	High	0	0.001076	42
High	[N].SPRDSPAVSL.[S]			0.00593359	0.00335673	1	2	2	Q14687	Genetic suppressor element 1 OS=Homo sapiens GN=GSE1 PE=1 SV=3	Q14687 [909-918]	0	1028.54	High	0.002959	0.005234	42
High	[V].SPRGINAIFERL.[R]			0.000161885	0	1	2	1	Q9HCG8	Pre-mRNA-splicing factor CWC22 homolog OS=Homo sapiens GN=CWC22 PE=1 SV=3	Q9HCG8 [308-319]	0	1372.77	High	0	0.000175	42
High	[N].IPNEIIHAL.[Q]			0.000868053	0	1	3	5	A0A087X0X3	Heterogeneous nuclear ribonucleoprotein M OS=Homo sapiens GN=HNRNPM PE=1 SV=1	A0A087X0X3 [189-197]	0	1019.59	High	0	0.0008442	42
High	[L].APQADPRPSM.[S]	1xOxidation [M10]		0.00699221	0.00418912	1	2	1	I3L3W6	Calmodulin-binding transcription activator 2 OS=Homo sapiens GN=CAMTA2 PE=1 SV=1	I3L3W6 [350-359]	0	1085.5	High	0.003727	0.006108	42
High	[S].KPAPLNTFL.[S]			0.0137656	0.00622732	1	1	1	Q5VUA4	Zinc finger protein 318 OS=Homo sapiens GN=ZNF318 PE=1 SV=2	Q5VUA4 [1369-1377]	0	1000.58	High	0.00547	0.01172	42
Medium	[F].SLELDPPSL.[L]			0.0434231	0.0126232	0	1	11				0	970.509	Medium	0.02364	0.08112	42
High	[E].IPRNINIGDISI.[K]			0.0127979	0.00562871	1	1	2	Q92572	AP-3 complex subunit sigma-1 OS=Homo sapiens GN=AP3S1 PE=1 SV=1	Q92572 [173-184]	0	1324.76	High	0.004999	0.01089	42
High	[T].VPRSASVLL.[L]			0.0314602	0.00893366	1	3	2	Q9Y3Q3	Transmembrane emp24 domain-containing protein 3 OS=Homo sapiens GN=TMED3 PE=1 SV=1	Q9Y3Q3 [5-13]	0	941.578	High	0.008567	0.02481	42
High	[H].GPEADRHLL.[R]			0.0013894	0	1	3	3	A5YKK6	CCR4-NOT transcription complex subunit 1 OS=Homo sapiens GN=CNOT1 PE=1 SV=2	A5YKK6 [40-48]	0	1007.53	High	0	0.001315	42
High	[A].GLLAGDRLVEV.[N]			0.00567627	0.00295976	1	2	3	O14745	Na(+)/H(+) exchange regulatory cofactor NHE-RF1 OS=Homo sapiens GN=SLC9A3R1 PE=1 SV=4	O14745 [52-62]	0	1141.66	High	0.004648	0.01063	42
Medium	[A].KLGLKPLEV.[N]			0.0438114	0.0126232	1	2	4	O43290	U4/U6.U5 tri-snRNP-associated protein 1 OS=Homo sapiens GN=SART1 PE=1 SV=1	O43290 [129-137]	0	996.645	Medium	0.01136	0.03319	42
High	[T].RPTDKPLRL.[P]			0.00433398	0.00246951	1	5	3	P68104	Elongation factor 1-alpha 1 OS=Homo sapiens GN=EEF1A1 PE=1 SV=1	P68104 [240-248]	0	1095.66	High	0.005735	0.01294	42
High	[L].SLMEESGICKV.[H]	1xCysteinyl [C9]		0.00221043	0.000638055	1	1	3	P53609	Geranylgeranyl transferase type-1 subunit beta OS=Homo sapiens GN=PGGT1B PE=1 SV=2	P53609 [330-340]	0	1314.57	High	0.002399	0.003884	42
High	[P].APAPKPEAA.[A]			0.0217192	0.00718962	1	1	3	A6NFI3	Zinc finger protein 316 OS=Homo sapiens GN=ZNF316 PE=1 SV=1	A6NFI3 [951-959]	0	851.462	High	0.006386	0.01772	42
High	[A].KLMNVDPDSVV.[L]			0.0105007	0.00518998	1	3	1	O75293	Growth arrest and DNA damage-inducible protein GADD45 beta OS=Homo sapiens GN=GADD45B PE=1 SV=1	O75293 [45-55]	0	1216.62	High	0.004524	0.009043	42
Medium	[D].APAGRKVGL.[I]			0.0780982	0.0214959	1	3	3	P62917	60S ribosomal protein L8 OS=Homo sapiens GN=RPL8 PE=1 SV=2	P62917 [229-237]	0	868.536	Medium	0.01776	0.05598	42
High	[L].SPRQSLETQYL.[Q]			0.00190873	0.000638055	1	1	1	Q9H0K1	Serine/threonine-protein kinase SIK2 OS=Homo sapiens GN=SIK2 PE=1 SV=1	Q9H0K1 [670-680]	0	1321.67	High	0.0004913	0.001769	42
High	[E].RVREIIINAV.[R]			0.00509542	0.00246951	1	2	4	P31350	Ribonucleoside-diphosphate reductase subunit M2 OS=Homo sapiens GN=RRM2 PE=1 SV=1	P31350 [288-297]	0	1182.73	High	0.002399	0.004508	42
High	[K].TLQDIVYKL.[V]			0.00146178	0	2	7	1	R4GMX3; P35227	COMMD3-BMI1 readthrough OS=Homo sapiens GN=COMMD3-BMI1 PE=4 SV=1;Polycomb group RING finger protein 2 OS=Homo sapiens GN=PCGF2 PE=1 SV=1	R4GMX3 [217-225]; P35227 [74-82]	0	1092.63	High	0	0.001377	42
High	[A].YLADIFTKL.[N]			0.00227069	0.000638055	1	1	4	Q49AG3	Zinc finger BED domain-containing protein 5 OS=Homo sapiens GN=ZBED5 PE=2 SV=2	Q49AG3 [476-484]	0	1083.61	High	0.0026	0.004691	42
Medium	[G].LPSQKTASL.[K]			0.133042	0.0326612	1	1	2	Q14684	Ribosomal RNA processing protein 1 homolog B OS=Homo sapiens GN=RRP1B PE=1 SV=3	Q14684 [585-593]	0	944.541	Medium	0.02834	0.09825	42
High	[L].GPTSRSAAL.[L]			0.00548433	0.00295976	1	2	1	M0R226	39S ribosomal protein L34, mitochondrial OS=Homo sapiens GN=MRPL34 PE=1 SV=1	M0R226 [102-110]	0	859.463	High	0.002708	0.00485	42
High	[ST].NPRAMQALL.[Q]			0.0183757	0.0069946	2	3	1	Q9UMX0; Q9NRR5	Ubiquilin-1 OS=Homo sapiens GN=UBQLN1 PE=1 SV=2;Ubiquilin-4 OS=Homo sapiens GN=UBQLN4 PE=1 SV=2	Q9UMX0 [456-464]; Q9NRR5 [462-470]	0	1013.56	High	0.006215	0.01531	42
High	[K].KLVELPYTV.[K]			0.0246274	0.00737872	1	1	2	Q9NPF4	Probable tRNA N6-adenosine threonylcarbamoyltransferase OS=Homo sapiens GN=OSGEP PE=1 SV=1	Q9NPF4 [189-197]	0	1061.62	High	0.006678	0.01995	42
High	[S].KPRLSYNDDVL.[T]			0.0034644	0.00224124	1	3	3	Q8ND25	E3 ubiquitin-protein ligase ZNRF1 OS=Homo sapiens GN=ZNRF1 PE=1 SV=2	Q8ND25 [167-177]	0	1319.7	High	0.002049	0.003118	42
High	[F].ALHDQLFYL.[N]			0.0165354	0.00660126	1	2	1	Q8NBM8	Prenylcysteine oxidase-like OS=Homo sapiens GN=PCYOX1L PE=1 SV=2	Q8NBM8 [438-446]	0	1119.58	High	0.005951	0.01387	42
Medium	[S].RLSEVQASL.[H]			0.0706006	0.0198829	1	3	2	J3KPS0	DnaJ (Hsp40) homolog, subfamily B, member 12, isoform CRA_c OS=Homo sapiens GN=DNAJB12 PE=1 SV=1	J3KPS0 [399-407]	0	1002.56	Medium	0.01617	0.05115	42
High	[A].IMAQLPQEQKA.[K]			0.00230753	0.000638055	1	2	1	P35221	Catenin alpha-1 OS=Homo sapiens GN=CTNNA1 PE=1 SV=1	P35221 [672-682]	0	1256.67	High	0.0004913	0.002122	42
High	[Y].KAMEAASSL.[K]			0.0344023	0.00949521	1	1	1	O96028	Histone-lysine N-methyltransferase NSD2 OS=Homo sapiens GN=NSD2 PE=1 SV=1	O96028 [573-581]	0	907.455	High	0.008955	0.02682	42
Medium	[E].KLFDAPLSI.[S]			0.0736399	0.0205558	2	5	3	A8K0Z3; Q6VEQ5	WASH complex subunit 1 OS=Homo sapiens GN=WASHC1 PE=1 SV=2;WAS protein family homolog 2 OS=Homo sapiens GN=WASH2P PE=2 SV=2	A8K0Z3 [210-218]; Q6VEQ5 [210-218]	0	1003.58	Medium	0.01683	0.05312	42
High	[N].ILLDEEGHIKI.[T]			0.00269139	0.00112653	2	9	4	P51812; Q15418	Ribosomal protein S6 kinase alpha-3 OS=Homo sapiens GN=RPS6KA3 PE=1 SV=1;Ribosomal protein S6 kinase alpha-1 OS=Homo sapiens GN=RPS6KA1 PE=1 SV=2	P51812 [199-209]; Q15418 [193-203]	0	1279.73	High	0.001995	0.002959	42
Medium	[S].RLLEQVLLV.[L]			0.179787	0.0460614	1	1	1	Q86U38	Nucleolar protein 9 OS=Homo sapiens GN=NOP9 PE=1 SV=1	Q86U38 [330-338]	0	1082.69	Medium	0.03589	0.1243	42
Medium	[A].AVIDVGINRV.[H]			0.170472	0.0440154	1	2	1	P13995	Bifunctional methylenetetrahydrofolate dehydrogenase/cyclohydrolase, mitochondrial OS=Homo sapiens GN=MTHFD2 PE=1 SV=2	P13995 [270-279]	0	1055.62	Medium	0.03469	0.1181	42
High	[L].QLLSEITRV.[D]			0.0268441	0.00790438	1	1	1	Q14997	Proteasome activator complex subunit 4 OS=Homo sapiens GN=PSME4 PE=1 SV=2	Q14997 [678-686]	0	1058.62	High	0.007145	0.02156	42
High	[I].HPIYNIKSL.[M]			0.00319372	0.00210006	1	1	2	Q13601	KRR1 small subunit processome component homolog OS=Homo sapiens GN=KRR1 PE=1 SV=4	Q13601 [214-222]	0	1084.61	High	0.001619	0.002895	42
High	[F].QLSERHAVAVL.[S]			0.00194035	0.000638055	1	2	2	Q9NZC9	SWI/SNF-related matrix-associated actin-dependent regulator of chromatin subfamily A-like protein 1 OS=Homo sapiens GN=SMARCAL1 PE=1 SV=1	Q9NZC9 [772-782]	0	1222.69	High	0.0004913	0.001796	42
Medium	[T].EVIKLLLSV.[G]			0.0821183	0.0221688	1	3	2	Q5W1L7	CMP-sialic acid transporter OS=Homo sapiens GN=SLC35A1 PE=1 SV=1	Q5W1L7 [52-60]	0	1013.66	Medium	0.01847	0.05879	42
Medium	[Q].SVLKSIQEV.[Q]			0.158173	0.0408661	1	1	2	P42285	Superkiller viralicidic activity 2-like 2 OS=Homo sapiens GN=SKIV2L2 PE=1 SV=3	P42285 [758-766]	0	1002.58	Medium	0.03202	0.1094	42
High	[L].TIIDLPGITRV.[A]			0.011854	0.00518998	2	5	4	P20591; P20592	Interferon-induced GTP-binding protein Mx1 OS=Homo sapiens GN=MX1 PE=1 SV=4;Interferon-induced GTP-binding protein Mx2 OS=Homo sapiens GN=MX2 PE=1 SV=1	P20591 [175-185]; P20592 [222-232]	0	1197.72	High	0.004554	0.01018	42
High	[A].GPRPITQSEL.[A]			0.00109353	0	1	3	3	Q96S82	Ubiquitin-like protein 7 OS=Homo sapiens GN=UBL7 PE=1 SV=2	Q96S82 [263-272]	0	1097.59	High	0.009097	0.02687	42
High	[A].VPSWSKVNQGL.[I]			0.000935913	0	1	10	1	Q15257	Serine/threonine-protein phosphatase 2A activator OS=Homo sapiens GN=PTPA PE=1 SV=3	Q15257 [316-326]	0	1214.65	High	0	0.0009086	42
High	[H].FIMDDPAGNSYL.[Q]	1xOxidation [M3]		0.00180663	0.000638055	1	3	2	O75312	Zinc finger protein ZPR1 OS=Homo sapiens GN=ZPR1 PE=1 SV=1	O75312 [403-414]	0	1358.59	High	0.0008655	0.002534	42
High	[L].KLFDRPQEL.[K]			0.00614239	0.00335673	1	1	2	Q5VZ89	DENN domain-containing protein 4C OS=Homo sapiens GN=DENND4C PE=1 SV=3	Q5VZ89 [717-725]	0	1145.63	High	0.002959	0.005393	42
High	[K].KLMDEVIKSM.[K]			7.0483e-05	0	1	2	2	Q96B26	Exosome complex component RRP43 OS=Homo sapiens GN=EXOSC8 PE=1 SV=1	Q96B26 [264-273]	0	1193.63	High	0	8.061e-05	42
Medium	[R].ALTRALALA.[L]			0.0977404	0.0247638	1	1	1	Q8NHP8	Putative phospholipase B-like 2 OS=Homo sapiens GN=PLBD2 PE=1 SV=2	Q8NHP8 [16-24]	0	899.567	Medium	0.02043	0.06884	42
High	[G].SPGQKGTVM.[G]	1xOxidation [M9]		0.011854	0.00518998	1	2	1	D6RE79	Major facilitator superfamily domain-containing protein 10 OS=Homo sapiens GN=MFSD10 PE=1 SV=1	D6RE79 [389-397]	0	920.451	High	0.004554	0.01013	42
High	[H].AMGIAPPKV.[E]			0.0210214	0.00718962	1	1	1	O43395	U4/U6 small nuclear ribonucleoprotein Prp3 OS=Homo sapiens GN=PRPF3 PE=1 SV=2	O43395 [237-245]	0	883.507	High	0.006386	0.01728	42
High	[G].ALAGHQDGITFI.[D]			0.00233239	0.000638055	1	2	4	Q8TEB1	DDB1- and CUL4-associated factor 11 OS=Homo sapiens GN=DCAF11 PE=1 SV=1	Q8TEB1 [350-361]	0	1242.65	High	0.0004913	0.002145	42
High	[L].CMAWLVDHV.[Y]	1xCysteinyl [C1]		0.00901683	0.00505824	1	3	1	P30153	Serine/threonine-protein phosphatase 2A 65 kDa regulatory subunit A alpha isoform OS=Homo sapiens GN=PPP2R1A PE=1 SV=4	P30153 [447-455]	0	1192.49	High	0.004373	0.00783	41
High	[E].KLLDPEDVAVQL.[P]			0.0095274	0.00518998	1	1	3	P46939	Utrophin OS=Homo sapiens GN=UTRN PE=1 SV=2	P46939 [226-237]	0	1339.75	High	0.004524	0.009153	41
High	[S].GPIYPGHGM.[M]			0.0123913	0.00518998	1	2	5	Q9UHA3	Probable ribosome biogenesis protein RLP24 OS=Homo sapiens GN=RSL24D1 PE=1 SV=1	Q9UHA3 [11-19]	0	928.435	High	0.00547	0.01177	41
High	[T].FIIEKQPPQV.[L]			0.00785928	0.00471609	1	3	1	P42229	Signal transducer and activator of transcription 5A OS=Homo sapiens GN=STAT5A PE=1 SV=1	P42229 [332-341]	0	1198.68	High	0.004223	0.006834	41
High	[V].KLFSELPLA.[K]			0.0145395	0.00638819	1	2	2	Q9Y291	28S ribosomal protein S33, mitochondrial OS=Homo sapiens GN=MRPS33 PE=1 SV=1	Q9Y291 [35-43]	0	1017.6	High	0.005553	0.01228	41
High	[H].SPSPLRAGVDI.[C]			0.00255321	0.000638055	1	3	1	A6NED2	RCC1 domain-containing protein 1 OS=Homo sapiens GN=RCCD1 PE=1 SV=1	A6NED2 [31-41]	0	1111.61	High	0.0004913	0.002332	41
High	[L].KPNQISGTVF.[S]			0.0165354	0.00660126	1	2	1	Q8IVF7	Formin-like protein 3 OS=Homo sapiens GN=FMNL3 PE=1 SV=3	Q8IVF7 [580-589]	0	1090.59	High	0.005852	0.01381	41
High	[S].FVIDLQTRL.[S]			0.0078189	0.00471609	1	2	1	Q14498	RNA-binding protein 39 OS=Homo sapiens GN=RBM39 PE=1 SV=2	Q14498 [395-403]	0	1104.64	High	0.004223	0.00681	41
Medium	[G].IPFAAPTAL.[A]			0.0621503	0.0175399	1	1	3	Q5T6F2	Ubiquitin-associated protein 2 OS=Homo sapiens GN=UBAP2 PE=1 SV=1	Q5T6F2 [842-850]	0	900.519	Medium	0.01453	0.04529	41
High	[R].SPRSVGPFALTV.[V]			0.0298274	0.00869903	1	2	2	Q96Q05	Trafficking protein particle complex subunit 9 OS=Homo sapiens GN=TRAPPC9 PE=1 SV=2	Q96Q05 [1051-1062]	0	1230.68	High	0.007848	0.02357	41
Medium	[A].RPVPWNAL.[L]			0.13606	0.0341241	1	1	2	Q05923	Dual specificity protein phosphatase 2 OS=Homo sapiens GN=DUSP2 PE=1 SV=1	Q05923 [47-54]	0	952.536	Medium	0.03602	0.125	41
High	[REA].YLGLLENVRV.[R]			0.00386806	0.00224124	4	8	2	Q9UBC5; O43795; O94832; B0I1T2	Unconventional myosin-Ia OS=Homo sapiens GN=MYO1A PE=2 SV=1;Unconventional myosin-Ib OS=Homo sapiens GN=MYO1B PE=1 SV=3;Unconventional myosin-Id OS=Homo sapiens GN=MYO1D PE=1 SV=2;Unconventional myosin-Ig OS=Homo sapiens GN=MYO1G PE=1 SV=2	Q9UBC5 [611-620]; O43795 [618-627]; O94832 [612-621]; B0I1T2 [624-633]	0	1175.68	High	0.002049	0.003471	41
High	[E].NLLESVQRL.[K]			0.0188076	0.0069946	1	3	2	Q9NXR1	Nuclear distribution protein nudE homolog 1 OS=Homo sapiens GN=NDE1 PE=1 SV=2	Q9NXR1 [161-169]	0	1071.62	High	0.006215	0.01555	41
Medium	[A].PRGKSGAAL.[S]			0.0682522	0.0191715	1	1	1	P09874	Poly [ADP-ribose] polymerase 1 OS=Homo sapiens GN=PARP1 PE=1 SV=4	P09874 [495-503]	0	856.5	Medium	0.01567	0.04959	41
High	[F].YLTTLRALYL.[S]			0.00130543	0	1	1	1	Q15404	Ras suppressor protein 1 OS=Homo sapiens GN=RSU1 PE=1 SV=3	Q15404 [132-141]	0	1226.71	High	0	0.00124	41
Medium	[M].LPHAPGVQM.[Q]			0.134043	0.0330787	2	2	4	Q13547; Q92769	Histone deacetylase 1 OS=Homo sapiens GN=HDAC1 PE=1 SV=1;Histone deacetylase 2 OS=Homo sapiens GN=HDAC2 PE=1 SV=2	Q13547 [373-381]; Q92769 [374-382]	0	949.492	Medium	0.02653	0.09301	41
High	[M].GLDPQGDRSFL.[L]			0.00303374	0.00112653	1	2	2	A4D1U4	Protein LCHN OS=Homo sapiens GN=LCHN PE=1 SV=1	A4D1U4 [424-434]	0	1204.6	High	0.0008655	0.00275	41
High	[D].APNPYRQAIM.[S]			0.000622949	0	1	2	2	Q7RTS9	Dymeclin OS=Homo sapiens GN=DYM PE=1 SV=1	Q7RTS9 [300-309]	0	1160.59	High	0	0.00107	41
High	[G].RPISGQKEV.[H]			0.0110787	0.00518998	1	1	3	Q99470	Stromal cell-derived factor 2 OS=Homo sapiens GN=SDF2 PE=1 SV=2	Q99470 [168-176]	0	1013.57	High	0.004554	0.009988	41
High	[G].VLDSVDVRL.[K]			0.017161	0.00671649	1	2	1	Q8NCH0	Carbohydrate sulfotransferase 14 OS=Homo sapiens GN=CHST14 PE=1 SV=2	Q8NCH0 [172-180]	0	1015.58	High	0.006066	0.01436	41
Medium	[K].SLSLSPGK.[-]			0.0767995	0.0212397	1	4	1	P01857	Immunoglobulin heavy constant gamma 1 OS=Homo sapiens GN=IGHG1 PE=1 SV=1	P01857 [323-330]	0	788.451	Medium	0.01761	0.05516	41
High	[I].AMFESSQNVLL.[K]	1xOxidation [M2]		0.0145395	0.00638819	1	2	2	F2Z2X4	Exportin-4 OS=Homo sapiens GN=XPO4 PE=1 SV=1	F2Z2X4 [249-259]	0	1254.6	High	0.005553	0.01228	41
Medium	[Q].RMDYPVFTV.[S]			0.0369624	0.0100954	1	1	3	Q68CR1	Protein sel-1 homolog 3 OS=Homo sapiens GN=SEL1L3 PE=1 SV=2	Q68CR1 [282-290]	0	1127.56	High	0.009368	0.0285	41
High	[T].RPQNLKDAIL.[K]			0.0350249	0.00977429	1	1	1	Q86W56	Poly(ADP-ribose) glycohydrolase OS=Homo sapiens GN=PARG PE=1 SV=1	Q86W56 [549-558]	0	1167.68	High	0.009135	0.02709	41
High	[M].TPSAKQSL.[V]			0.00548433	0.00295976	1	4	1	P19388	DNA-directed RNA polymerases I, II, and III subunit RPABC1 OS=Homo sapiens GN=POLR2E PE=1 SV=4	P19388 [111-118]	0	831.457	High	0.002708	0.004841	41
High	[T].RPFPFLMGL.[R]	1xOxidation [M7]		0.025486	0.00737872	1	1	1	Q13342	Nuclear body protein SP140 OS=Homo sapiens GN=SP140 PE=1 SV=2	Q13342 [59-67]	0	1093.59	High	0.006678	0.02046	41
Medium	[S].RPNASGGAAC.[S]			0.160369	0.041288	1	2	1	Q6L8Q7	2',5'-phosphodiesterase 12 OS=Homo sapiens GN=PDE12 PE=1 SV=2	Q6L8Q7 [99-108]	0	903.41	Medium	0.03234	0.1111	41
Medium	[S].RPEPEGEAM.[D]	1xOxidation [M9]		0.0711991	0.0198829	1	1	1	Q9UPT9	Ubiquitin carboxyl-terminal hydrolase 22 OS=Homo sapiens GN=USP22 PE=1 SV=2	Q9UPT9 [4-12]	0	1031.45	Medium	0.01617	0.05128	41
High	[G].RLMDNSTSV.[R]			0.0240072	0.00725454	1	1	1	Q6KC79	Nipped-B-like protein OS=Homo sapiens GN=NIPBL PE=1 SV=2	Q6KC79 [1819-1827]	0	1022.49	High	0.006457	0.01938	41
High	[R].RLLAEEEQQLL.[Q]			0.00540417	0.00295976	1	2	1	Q96F44	E3 ubiquitin-protein ligase TRIM11 OS=Homo sapiens GN=TRIM11 PE=1 SV=2	Q96F44 [187-197]	0	1341.74	High	0.002708	0.004785	41
High	[D].LLMVLSPRL.[D]			0.0188076	0.0069946	1	3	1	Q00610	Clathrin heavy chain 1 OS=Homo sapiens GN=CLTC PE=1 SV=5	Q00610 [1422-1430]	0	1041.65	High	0.006377	0.01564	41
Medium	[R].KPVSVAISL.[E]			0.0969402	0.0245566	1	1	1	Q9BZ67	FERM domain-containing protein 8 OS=Homo sapiens GN=FRMD8 PE=1 SV=1	Q9BZ67 [290-298]	0	913.572	Medium	0.02028	0.06852	41
High	[L].PRQPPMSL.[A]			0.00996757	0.00518998	1	1	3	Q13045	Protein flightless-1 homolog OS=Homo sapiens GN=FLII PE=1 SV=2	Q13045 [883-890]	0	925.492	High	0.004554	0.01034	41
High	[A].KLLTEVHAA.[S]			0.00437684	0.00246951	1	1	3	P78325	Disintegrin and metalloproteinase domain-containing protein 8 OS=Homo sapiens GN=ADAM8 PE=1 SV=2	P78325 [642-650]	0	981.573	High	0.002399	0.003901	41
High	[L].YLITGNLEKL.[R]			0.00371682	0.00224124	1	1	1	P53621	Coatomer subunit alpha OS=Homo sapiens GN=COPA PE=1 SV=2	P53621 [707-716]	0	1163.67	High	0.002049	0.003345	41
High	[A].ALLSSLARC.[S]	1xCysteinyl [C9]		0.0170332	0.00666371	1	1	3	Q9UNW1	Multiple inositol polyphosphate phosphatase 1 OS=Homo sapiens GN=MINPP1 PE=1 SV=1	Q9UNW1 [22-30]	0	1052.52	High	0.006167	0.01485	41
High	[M].HLLEEPIYL.[S]			0.008968	0.00505824	1	1	3	Q9BUB4	tRNA-specific adenosine deaminase 1 OS=Homo sapiens GN=ADAT1 PE=1 SV=1	Q9BUB4 [318-326]	0	1126.61	High	0.004373	0.007766	41
Medium	[V].GARHGSVAL.[Y]			0.110401	0.0269123	1	3	1	Q9Y4E6	WD repeat-containing protein 7 OS=Homo sapiens GN=WDR7 PE=1 SV=2	Q9Y4E6 [1371-1379]	0	867.48	Medium	0.02241	0.07738	41
High	[E].VLQDIQVML.[K]	1xOxidation [M8]		0.0125516	0.00532843	1	2	3	P33992	DNA replication licensing factor MCM5 OS=Homo sapiens GN=MCM5 PE=1 SV=5	P33992 [120-128]	0	1074.59	High	0.004648	0.01071	41
Medium	[C].VPRVLGSSV.[A]			0.0626844	0.0177805	1	1	3	Q07021	Complement component 1 Q subcomponent-binding protein, mitochondrial OS=Homo sapiens GN=C1QBP PE=1 SV=1	Q07021 [8-16]	0	913.547	Medium	0.01467	0.04583	41
Medium	[N].SPRNLAMEA.[T]			0.144286	0.036552	1	1	1	O15371	Eukaryotic translation initiation factor 3 subunit D OS=Homo sapiens GN=EIF3D PE=1 SV=1	O15371 [308-316]	0	988.488	Medium	0.02885	0.09975	41
High	[S].VLMDLKALLL.[E]	1xOxidation [M3]		0.00146178	0	1	2	2	J3KNN5	Probable ATP-dependent RNA helicase DDX41 (Fragment) OS=Homo sapiens GN=DDX41 PE=1 SV=1	J3KNN5 [562-571]	0	1144.7	High	0	0.001379	41
High	[D].APNERPYSL.[K]			0.008968	0.00505824	1	2	1	Q01151	CD83 antigen OS=Homo sapiens GN=CD83 PE=1 SV=1	Q01151 [84-92]	0	1046.53	High	0.004373	0.007794	41
High	[D].YIDNLLVRV.[M]			0.00836623	0.00501419	1	3	1	Q6WKZ4	Rab11 family-interacting protein 1 OS=Homo sapiens GN=RAB11FIP1 PE=1 SV=3	Q6WKZ4 [1254-1262]	0	1104.64	High	0.004373	0.007262	41
High	[A].SPSLNREEV.[M]			0.0230173	0.00718962	1	1	1	Q3B7T1	Erythroid differentiation-related factor 1 OS=Homo sapiens GN=EDRF1 PE=1 SV=1	Q3B7T1 [1144-1152]	0	1030.52	High	0.006386	0.01873	41
High	[D].AATEIVERV.[A]			0.00841046	0.00501419	1	1	1	Q9UID3	Vacuolar protein sorting-associated protein 51 homolog OS=Homo sapiens GN=VPS51 PE=1 SV=2	Q9UID3 [394-402]	0	987.547	High	0.004373	0.007291	41
High	[F].RPVASQLPR.[I]			0.00570427	0.00295976	1	6	2	P35232	Prohibitin OS=Homo sapiens GN=PHB PE=1 SV=1	P35232 [97-105]	0	1023.61	High	0.004176	0.006331	41
Medium	[L].RPSASTQAL.[S]			0.165936	0.0426263	1	2	3	Q16531	DNA damage-binding protein 1 OS=Homo sapiens GN=DDB1 PE=1 SV=1	Q16531 [753-761]	0	930.5	Medium	0.03361	0.115	41
High	[L].YLSDIPLHDA.[T]			0.0106881	0.00518998	1	4	1	D6RC99	Guanylate cyclase soluble subunit beta-1 OS=Homo sapiens GN=GUCY1B3 PE=1 SV=1	D6RC99 [271-280]	0	1143.57	High	0.004524	0.009216	41
Medium	[K].RPDGHIVSV.[S]			0.0711991	0.0198829	1	1	2	Q8N122	Regulatory-associated protein of mTOR OS=Homo sapiens GN=RPTOR PE=1 SV=1	Q8N122 [1222-1230]	0	979.532	Medium	0.01617	0.0514	41
High	[S].FLQPELVKL.[Q]			0.0048996	0.00246951	1	1	3	Q14997	Proteasome activator complex subunit 4 OS=Homo sapiens GN=PSME4 PE=1 SV=2	Q14997 [787-795]	0	1086.66	High	0.002399	0.004354	41
High	[K].IPRPLSLIGSTL.[R]			0.0052218	0.00246951	1	2	4	Q96BY6	Dedicator of cytokinesis protein 10 OS=Homo sapiens GN=DOCK10 PE=1 SV=3	Q96BY6 [1313-1324]	0	1266.78	High	0.002399	0.004634	41
High	[T].KLYESLLPFA.[T]			0.00402471	0.00224124	1	5	2	P42695	Condensin-2 complex subunit D3 OS=Homo sapiens GN=NCAPD3 PE=1 SV=2	P42695 [56-65]	0	1180.66	High	0.002049	0.003597	41
High	[G].KLLLRLPSL.[R]			0.0124711	0.00518998	1	3	3	P10589	COUP transcription factor 1 OS=Homo sapiens GN=NR2F1 PE=1 SV=1	P10589 [369-377]	0	1052.72	High	0.004648	0.01064	41
High	[H].KLLEVYEQL.[G]			0.0110787	0.00518998	1	1	1	Q5JSP0	FYVE, RhoGEF and PH domain-containing protein 3 OS=Homo sapiens GN=FGD3 PE=1 SV=1	Q5JSP0 [350-358]	0	1134.64	High	0.004524	0.009524	41
Medium	[Q].APAPGQRVL.[V]			0.180976	0.0464302	1	1	2	P41226	Ubiquitin-like modifier-activating enzyme 7 OS=Homo sapiens GN=UBA7 PE=1 SV=2	P41226 [982-990]	0	908.531	Medium	0.03602	0.1254	41
Medium	[S].VLMDRLPSL.[L]			0.0462086	0.0133765	1	1	2	O60287	Nucleolar pre-ribosomal-associated protein 1 OS=Homo sapiens GN=URB1 PE=1 SV=4	O60287 [1340-1348]	0	1043.59	Medium	0.01187	0.0346	41
Medium	[Q].SPALGLRGL.[Q]			0.121371	0.0302865	1	2	1	P46940	Ras GTPase-activating-like protein IQGAP1 OS=Homo sapiens GN=IQGAP1 PE=1 SV=1	P46940 [330-338]	0	883.536	Medium	0.02429	0.08427	41
Medium	[D].IVIGIIKTV.[A]			0.0626844	0.0177805	1	4	2	D6RC99	Guanylate cyclase soluble subunit beta-1 OS=Homo sapiens GN=GUCY1B3 PE=1 SV=1	D6RC99 [77-85]	0	955.655	Medium	0.01467	0.04568	41
High	[T].ALQEMVHQV.[T]			0.00739159	0.00456598	1	2	3	Q14511	Enhancer of filamentation 1 OS=Homo sapiens GN=NEDD9 PE=1 SV=1	Q14511 [806-814]	0	1054.53	High	0.004176	0.006465	41
High	[Q].MLLTKLPTI.[S]			0.0133127	0.00617504	1	1	2	Q15388	Mitochondrial import receptor subunit TOM20 homolog OS=Homo sapiens GN=TOMM20 PE=1 SV=1	Q15388 [121-129]	0	1029.64	High	0.00776	0.02286	41
High	[V].FLFNTENKL.[L]			0.00369828	0.00224124	1	3	3	Q13907	Isopentenyl-diphosphate Delta-isomerase 1 OS=Homo sapiens GN=IDI1 PE=1 SV=2	Q13907 [57-65]	0	1125.59	High	0.002049	0.003319	41
Medium	[A].RLLAEIGAVTL.[V]			0.074262	0.02061	1	5	1	E7EQB3	tRNA-splicing endonuclease subunit Sen34 OS=Homo sapiens GN=TSEN34 PE=1 SV=2	E7EQB3 [61-71]	0	1155.71	Medium	0.01686	0.05335	41
High	[N].KPTDKLRAL.[P]			0.0123913	0.00518998	1	6	3	H3BND4	Pyridoxal-dependent decarboxylase domain-containing protein 1 OS=Homo sapiens GN=PDXDC1 PE=1 SV=1	H3BND4 [349-357]	0	1041.64	High	0.004554	0.01056	41
High	[N].RLVPSVNGV.[R]			0.0165354	0.00660126	1	2	1	P11586	C-1-tetrahydrofolate synthase, cytoplasmic OS=Homo sapiens GN=MTHFD1 PE=1 SV=3	P11586 [478-486]	0	940.557	High	0.005951	0.01384	41
High	[G].QLLDFERTL.[G]			0.00762093	0.00471609	1	3	1	Q16829	Dual specificity protein phosphatase 7 OS=Homo sapiens GN=DUSP7 PE=1 SV=4	Q16829 [377-385]	0	1134.62	High	0.004223	0.006658	41
High	[R].GLDVDGIYRV.[S]			0.00562072	0.00295976	1	7	4	J3KPQ4	Rho GTPase activating protein 9, isoform CRA_a OS=Homo sapiens GN=ARHGAP9 PE=1 SV=1	J3KPQ4 [641-650]	0	1106.58	High	0.002708	0.004953	41
High	[R].VLIGVGKLLRV.[Y]			0.013859	0.00622732	1	1	1	Q15393	Splicing factor 3B subunit 3 OS=Homo sapiens GN=SF3B3 PE=1 SV=4	Q15393 [959-969]	0	1166.8	High	0.00547	0.01178	41
High	[E].TLVDFDNHL.[D]			0.0134912	0.00617504	1	2	2	O43402	ER membrane protein complex subunit 8 OS=Homo sapiens GN=EMC8 PE=1 SV=1	O43402 [182-190]	0	1073.53	High	0.005466	0.01143	41
Medium	[M].VLSELAARL.[N]			0.0527298	0.0144852	1	1	1	Q8TB03	Uncharacterized protein CXorf38 OS=Homo sapiens GN=CXorf38 PE=1 SV=1	Q8TB03 [2-10]	0	971.588	Medium	0.01271	0.03921	41
High	[S].IIMLEALERV.[-]			0.00706291	0.00443357	1	4	2	A8MWD9	Putative small nuclear ribonucleoprotein G-like protein 15 OS=Homo sapiens GN=SNRPGP15 PE=5 SV=2	A8MWD9 [67-76]	0	1186.69	High	0.004501	0.008476	41
High	[M].LLMEEAERI.[A]			0.0133127	0.00617504	1	3	1	Q9H9T3	Elongator complex protein 3 OS=Homo sapiens GN=ELP3 PE=1 SV=2	Q9H9T3 [500-508]	0	1103.58	High	0.005466	0.01131	41
Medium	[R].KPASFMTSI.[C]			0.0774463	0.0213886	1	1	3	P53396	ATP-citrate synthase OS=Homo sapiens GN=ACLY PE=1 SV=3	P53396 [836-844]	0	981.507	Medium	0.02416	0.08388	41
High	[N].SPMEGTGISL.[A]			0.0280427	0.0080486	1	2	5	Q15788	Nuclear receptor coactivator 1 OS=Homo sapiens GN=NCOA1 PE=1 SV=3	Q15788 [474-483]	0	991.476	High	0.007361	0.02238	41
Medium	[Y].SMLDDLRNV.[K]	1xOxidation [M2]		0.171619	0.0445417	2	4	2	J3KNI6; P05107	Integrin beta (Fragment) OS=Homo sapiens GN=ITGB2 PE=1 SV=1;Integrin beta-2 OS=Homo sapiens GN=ITGB2 PE=1 SV=2	J3KNI6 [129-137]; P05107 [138-146]	0	1078.52	Medium	0.03488	0.1186	41
High	[S].APYMRSMMQSL.[S]	1xOxidation [M]		0.000991569	0	1	3	7	Q9UMX0	Ubiquilin-1 OS=Homo sapiens GN=UBQLN1 PE=1 SV=2	Q9UMX0 [397-407]	0	1330.6	High	0	0.0009551	41
High	[V].RPAPLSAEL.[Q]			0.0205179	0.00718962	1	1	3	P53602	Diphosphomevalonate decarboxylase OS=Homo sapiens GN=MVD PE=1 SV=1	P53602 [346-354]	0	953.541	High	0.007311	0.02225	41
High	[E].VVMNVVHQL.[A]			0.00545747	0.00295976	1	5	2	A0A087X256	WASH complex subunit 4 OS=Homo sapiens GN=WASHC4 PE=1 SV=1	A0A087X256 [157-165]	0	1038.58	High	0.002708	0.004857	41
High	[Y].VLLPDERTISL.[C]			0.00475767	0.00246951	1	1	2	Q05048	Cleavage stimulation factor subunit 1 OS=Homo sapiens GN=CSTF1 PE=1 SV=1	Q05048 [368-378]	0	1255.73	High	0.002399	0.004226	41
High	[S].APSQQRQQI.[A]			0.00273408	0.00112653	1	1	3	Q6P2Q9	Pre-mRNA-processing-splicing factor 8 OS=Homo sapiens GN=PRPF8 PE=1 SV=2	Q6P2Q9 [2018-2026]	0	1055.56	High	0.0008655	0.002521	41
High	[S].GPRAGGEEL.[D]			0.0122341	0.00518998	1	1	2	Q32MZ4	Leucine-rich repeat flightless-interacting protein 1 OS=Homo sapiens GN=LRRFIP1 PE=1 SV=2	Q32MZ4 [688-696]	0	885.442	High	0.004554	0.01043	41
High	[S].SPRAPVSPLKF.[S]			0.000963355	0	1	1	4	Q9UBS0	Ribosomal protein S6 kinase beta-2 OS=Homo sapiens GN=RPS6KB2 PE=1 SV=2	Q9UBS0 [417-427]	0	1198.69	High	0.0026	0.004722	41
High	[S].SPQPAQQKL.[K]			0.00692231	0.00418912	1	2	2	Q14157	Ubiquitin-associated protein 2-like OS=Homo sapiens GN=UBAP2L PE=1 SV=2	Q14157 [477-485]	0	996.547	High	0.003727	0.006055	41
High	[E].KPAGPPGILAL.[L]			0.0134015	0.00617504	1	1	4	P35579	Myosin-9 OS=Homo sapiens GN=MYH9 PE=1 SV=4	P35579 [517-527]	0	1033.64	High	0.005466	0.01147	41
Medium	[D].VPFIRSGLL.[G]			0.180976	0.0464302	1	1	1	Q9P265	Disco-interacting protein 2 homolog B OS=Homo sapiens GN=DIP2B PE=1 SV=3	Q9P265 [789-797]	0	1001.61	Medium	0.03602	0.1252	41
High	[H].NPRNTEAVTL.[N]			0.003145	0.00210006	1	2	3	Q9UKF6	Cleavage and polyadenylation specificity factor subunit 3 OS=Homo sapiens GN=CPSF3 PE=1 SV=1	Q9UKF6 [447-456]	0	1114.59	High	0.001619	0.002848	41
High	[S].APQSNKERL.[K]			0.00227069	0.000638055	1	4	3	H3BVG0	Nuclear pore complex protein Nup93 OS=Homo sapiens GN=NUP93 PE=1 SV=1	H3BVG0 [655-663]	0	1042.56	High	0.0004913	0.002086	41
High	[S].GPSESRPYHGM.[H]			0.000410822	0	3	3	2	Q15637; H7C561; H7BZT1	Splicing factor 1 OS=Homo sapiens GN=SF1 PE=1 SV=4;Splicing factor 1 (Fragment) OS=Homo sapiens GN=SF1 PE=1 SV=8;Splicing factor 1 (Fragment) OS=Homo sapiens GN=SF1 PE=1 SV=1	Q15637 [372-382]; H7C561 [93-103]; H7BZT1 [16-26]	0	1217.54	High	0	0.0004195	41
High	[D].APSGTRVVQVL.[A]			0.00216324	0.000638055	1	2	2	Q9UN70	Protocadherin gamma-C3 OS=Homo sapiens GN=PCDHGC3 PE=1 SV=1	Q9UN70 [257-267]	0	1126.66	High	0.0004913	0.001993	41
High	[V].KLWDPRTPCNA.[G]			0.0145395	0.00638819	1	3	3	O43684	Mitotic checkpoint protein BUB3 OS=Homo sapiens GN=BUB3 PE=1 SV=1	O43684 [121-131]	0	1300.65	High	0.005553	0.01227	41
High	[L].QMLEEDQAGFRI.[P]	1xOxidation [M2]		0.00422855	0.00246951	1	8	1	Q9NWS0	PIH1 domain-containing protein 1 OS=Homo sapiens GN=PIH1D1 PE=1 SV=1	Q9NWS0 [88-99]	0	1452.68	High	0.002399	0.003776	41
Medium	[V].LPYSIRVLL.[E]			0.0648613	0.0178859	1	3	1	A0A0A6YY96	Iron-responsive element-binding protein 2 OS=Homo sapiens GN=IREB2 PE=1 SV=1	A0A0A6YY96 [38-46]	0	1073.67	Medium	0.0148	0.04708	41
High	[M].KLDEDVKMI.[S]			0.00789993	0.00471609	1	5	1	Q13952	Nuclear transcription factor Y subunit gamma OS=Homo sapiens GN=NFYC PE=1 SV=3	Q13952 [53-61]	0	1090.58	High	0.004223	0.006876	41
Medium	[K].QLDDLKVEL.[S]			0.074889	0.0207324	1	2	2	F2Z388	60S ribosomal protein L35 OS=Homo sapiens GN=RPL35 PE=1 SV=1	F2Z388 [20-28]	0	1072.59	Medium	0.0169	0.05373	41
High	[L].RIMQSSQSM.[S]	1xOxidation [M9]		0.0023701	0.000638055	1	1	1	O75882	Attractin OS=Homo sapiens GN=ATRN PE=1 SV=2	O75882 [840-848]	0	1083.49	High	0.0004913	0.002171	41
Medium	[Q].RLLEEQAKL.[Q]			0.0711991	0.0198829	1	2	1	O14578	Citron Rho-interacting kinase OS=Homo sapiens GN=CIT PE=1 SV=2	O14578 [1151-1159]	0	1099.65	Medium	0.01617	0.05133	41
Medium	[E].SLIKQIPRI.[L]			0.089993	0.0233651	1	1	8	P62906	60S ribosomal protein L10a OS=Homo sapiens GN=RPL10A PE=1 SV=2	P62906 [115-123]	0	1067.69	Medium	0.01931	0.06354	41
High	[R].GPLDKWRAL.[H]			0.0151633	0.00638819	1	3	2	P27635	60S ribosomal protein L10 OS=Homo sapiens GN=RPL10 PE=1 SV=4	P27635 [204-212]	0	1055.6	High	0.005553	0.01282	41
High	[F].SPSKPAKSL.[H]			0.00614239	0.00335673	1	1	4	P86791	Vacuolar fusion protein CCZ1 homolog OS=Homo sapiens GN=CCZ1 PE=1 SV=1	P86791 [76-84]	0	914.531	High	0.002959	0.0054	41
High	[I].KVLEVTEEFGV.[H]			0.0022952	0.000638055	1	1	1	Q96P70	Importin-9 OS=Homo sapiens GN=IPO9 PE=1 SV=3	Q96P70 [48-58]	0	1249.67	High	0.0004913	0.002109	41
High	[L].YLINSPVVRA.[E]			0.00611208	0.00335673	1	3	1	P41252	Isoleucine--tRNA ligase, cytoplasmic OS=Homo sapiens GN=IARS PE=1 SV=2	P41252 [626-635]	0	1131.65	High	0.002959	0.005375	41
High	[Q].KLIDLEHLL.[F]			0.000888408	0	1	1	2	Q8IYW5	E3 ubiquitin-protein ligase RNF168 OS=Homo sapiens GN=RNF168 PE=1 SV=1	Q8IYW5 [428-436]	0	1093.66	High	0	0.0008631	41
High	[T].RLLDSEIKI.[ML]			0.00327634	0.00210006	1	7	4	P17980	26S proteasome regulatory subunit 6A OS=Homo sapiens GN=PSMC3 PE=1 SV=3	P17980 [46-54]	0	1086.65	High	0.001619	0.002955	41
High	[S].LPSKPSSTL.[N]			0.0120039	0.00518998	1	2	3	Q9UNF0	Protein kinase C and casein kinase substrate in neurons protein 2 OS=Homo sapiens GN=PACSIN2 PE=1 SV=2	Q9UNF0 [337-345]	0	929.53	High	0.004554	0.0103	41
High	[S].KPMEKLLGL.[KA]			0.00390671	0.00224124	1	2	2	Q9Y3D3	28S ribosomal protein S16, mitochondrial OS=Homo sapiens GN=MRPS16 PE=1 SV=1	Q9Y3D3 [85-93]	0	1028.62	High	0.002049	0.003503	41
Medium	[S].YLADVTNAL.[S]			0.0397117	0.0111656	1	2	4	Q5T4S7	E3 ubiquitin-protein ligase UBR4 OS=Homo sapiens GN=UBR4 PE=1 SV=1	Q5T4S7 [1602-1610]	0	979.509	Medium	0.01026	0.03042	41
High	[A].SPAKGEPSL.[P]			0.0156014	0.0064446	1	2	4	P18031	Tyrosine-protein phosphatase non-receptor type 1 OS=Homo sapiens GN=PTPN1 PE=1 SV=1	P18031 [386-394]	0	885.468	High	0.005769	0.01315	41
Medium	[N].SPNSGQSSAL.[A]			0.0730226	0.0205268	1	1	4	Q86VQ1	Glucocorticoid-induced transcript 1 protein OS=Homo sapiens GN=GLCCI1 PE=1 SV=1	Q86VQ1 [480-489]	0	947.443	Medium	0.0168	0.05274	41
Medium	[A].RQADFVQVL.[S]			0.0654158	0.0180234	1	1	1	Q9Y2V7	Conserved oligomeric Golgi complex subunit 6 OS=Homo sapiens GN=COG6 PE=1 SV=2	Q9Y2V7 [466-474]	0	1075.59	Medium	0.01502	0.04761	41
High	[H].RGNSQRSQL.[M]			0.0111459	0.00518998	1	1	3	Q9BW72	HIG1 domain family member 2A, mitochondrial OS=Homo sapiens GN=HIGD2A PE=1 SV=1	Q9BW72 [69-77]	0	1045.55	High	0.004524	0.009596	41
High	[R].QLIDYERQL.[F]			0.00424945	0.00246951	1	1	1	O95147	Dual specificity protein phosphatase 14 OS=Homo sapiens GN=DUSP14 PE=1 SV=1	O95147 [157-165]	0	1177.62	High	0.002399	0.003798	41
High	[H].KIFPAALQLV.[A]			0.0101406	0.00518998	1	1	2	P22102	Trifunctional purine biosynthetic protein adenosine-3 OS=Homo sapiens GN=GART PE=1 SV=1	P22102 [982-991]	0	1099.69	High	0.004501	0.008762	41
High	[L].FQDEINWRL.[K]			0.00208278	0.000638055	1	2	1	P51784	Ubiquitin carboxyl-terminal hydrolase 11 OS=Homo sapiens GN=USP11 PE=1 SV=3	P51784 [137-145]	0	1220.61	High	0.0004913	0.001922	41
High	[N].SPFPSHPSL.[A]			0.00348193	0.00224124	1	4	2	H0YKM0	RAS guanyl-releasing protein 1 OS=Homo sapiens GN=RASGRP1 PE=1 SV=1	H0YKM0 [84-92]	0	968.484	High	0.002049	0.003131	41
High	[T].VLADQEVRL.[E]			0.00678492	0.00397012	1	2	1	O43566	Regulator of G-protein signaling 14 OS=Homo sapiens GN=RGS14 PE=1 SV=4	O43566 [361-369]	0	1042.59	High	0.003388	0.005944	41
High	[H].SPRVPNSSV.[N]			0.00678492	0.00397012	1	1	2	Q9NR09	Baculoviral IAP repeat-containing protein 6 OS=Homo sapiens GN=BIRC6 PE=1 SV=2	Q9NR09 [4258-4266]	0	942.5	High	0.003388	0.005933	41
High	[N].ALLQRLEAL.[K]			0.0157139	0.0064446	1	1	2	Q9P0R6	GSK3-beta interaction protein OS=Homo sapiens GN=GSKIP PE=1 SV=2	Q9P0R6 [125-133]	0	1026.63	High	0.005769	0.01325	41
High	[A].PRLNSADRPM.[K]			0.00316117	0.00210006	1	1	3	J3KS97	Proline-rich nuclear receptor coactivator 2 OS=Homo sapiens GN=PNRC2 PE=4 SV=1	J3KS97 [6-15]	0	1156.59	High	0.001619	0.002861	41
High	[T].SMYDKVLML.[R]	1xOxidation [M]		0.0123913	0.00518998	1	4	6	Q9Y5Q8	General transcription factor 3C polypeptide 5 OS=Homo sapiens GN=GTF3C5 PE=1 SV=2	Q9Y5Q8 [144-152]	0	1115.55	High	0.004554	0.0106	41
High	[V].ALLRVTPFI.[L]			0.00152899	0	1	1	2	Q8N4H5	Mitochondrial import receptor subunit TOM5 homolog OS=Homo sapiens GN=TOMM5 PE=1 SV=1	Q8N4H5 [36-44]	0	1029.65	High	0	0.001436	41
High	[I].LLVDERSVAHV.[T]			0.00238279	0.000638055	1	2	1	A5YKK6	CCR4-NOT transcription complex subunit 1 OS=Homo sapiens GN=CNOT1 PE=1 SV=2	A5YKK6 [1769-1779]	0	1237.69	High	0.0004913	0.002191	41
High	[Y].RPHKATAEEM.[T]			0.00238279	0.000638055	1	10	2	Q92769	Histone deacetylase 2 OS=Homo sapiens GN=HDAC2 PE=1 SV=2	Q92769 [56-65]	0	1169.57	High	0.0004913	0.002189	41
High	[E].KLFPDTPLAL.[D]			0.00985469	0.00518998	1	1	3	Q12906	Interleukin enhancer-binding factor 3 OS=Homo sapiens GN=ILF3 PE=1 SV=3	Q12906 [587-596]	0	1114.65	High	0.004501	0.008495	41
Medium	[T].ALLKIEGVYA.[R]			0.143244	0.0360633	1	4	3	P18077	60S ribosomal protein L35a OS=Homo sapiens GN=RPL35A PE=1 SV=2	P18077 [26-35]	0	1076.64	Medium	0.0288	0.09933	41
High	[I].RMIGQICEV.[A]	1xCysteinyl [C7]		0.00529917	0.0027638	1	3	3	P49815	Tuberin OS=Homo sapiens GN=TSC2 PE=1 SV=2	P49815 [59-67]	0	1167.53	High	0.0026	0.004689	41
High	[A].SPRYIFTML.[S]	1xOxidation [M8]		0.00512044	0.00246951	1	3	5	P11388	DNA topoisomerase 2-alpha OS=Homo sapiens GN=TOP2A PE=1 SV=3	P11388 [802-810]	0	1143.59	High	0.006386	0.01634	41
High	[K].RPSEAQSVIL.[R]			0.0228257	0.00718962	1	1	1	Q8IWF6	Protein DENND6A OS=Homo sapiens GN=DENND6A PE=1 SV=1	Q8IWF6 [427-436]	0	1099.61	High	0.006386	0.01858	41
Medium	[E].FLLEKGYEV.[H]			0.171619	0.0445417	1	1	1	O60547	GDP-mannose 4,6 dehydratase OS=Homo sapiens GN=GMDS PE=1 SV=1	O60547 [42-50]	0	1097.59	Medium	0.0349	0.1186	41
Medium	[A].TPAGDIMEL.[-]	1xOxidation [M7]		0.141172	0.0357566	1	3	2	Q9NWW0	Host cell factor C1 regulator 1 OS=Homo sapiens GN=HCFC1R1 PE=1 SV=1	Q9NWW0 [130-138]	0	962.45	Medium	0.02823	0.09742	41
Medium	[M].GMYIFLHTV.[K]	1xOxidation [M2]		0.0397117	0.0111656	1	3	4	Q8N138	ORM1-like protein 3 OS=Homo sapiens GN=ORMDL3 PE=1 SV=1	Q8N138 [59-67]	0	1096.55	Medium	0.01026	0.03049	41
High	[SG].APTGSGKTI.[AC]			0.00251297	0.000638055	3	3	8	Q9Y2R4; O75643; Q8N8A6	Probable ATP-dependent RNA helicase DDX52 OS=Homo sapiens GN=DDX52 PE=1 SV=3;U5 small nuclear ribonucleoprotein 200 kDa helicase OS=Homo sapiens GN=SNRNP200 PE=1 SV=2;ATP-dependent RNA helicase DDX51 OS=Homo sapiens GN=DDX51 PE=1 SV=3	Q9Y2R4 [209-217]; O75643 [1350-1358]; Q8N8A6 [256-264]	0	831.457	High	0.0004913	0.002295	41
Medium	[E].VLFTGVKEV.[D]			0.10952	0.026629	1	4	1	Q9Y5X3	Sorting nexin-5 OS=Homo sapiens GN=SNX5 PE=1 SV=1	Q9Y5X3 [197-205]	0	991.582	Medium	0.02186	0.07683	41
Medium	[K].VPASLMVSL.[G]			0.0842	0.0224025	1	2	5	P11912	B-cell antigen receptor complex-associated protein alpha chain OS=Homo sapiens GN=CD79A PE=1 SV=2	P11912 [38-46]	0	916.517	Medium	0.02221	0.07712	41
High	[H].GLDIDGIYRV.[S]			0.0156014	0.0064446	1	2	1	Q8IWW6	Rho GTPase-activating protein 12 OS=Homo sapiens GN=ARHGAP12 PE=1 SV=1	Q8IWW6 [684-693]	0	1120.6	High	0.005769	0.01312	41
High	[R].LLDEEISRV.[R]			0.0109461	0.00518998	1	1	3	Q96PU8	Protein quaking OS=Homo sapiens GN=QKI PE=1 SV=1	Q96PU8 [44-52]	0	1073.58	High	0.004524	0.009401	41
High	[Q].GLIEILKKV.[S]			0.00435536	0.00246951	1	2	6	O14737	Programmed cell death protein 5 OS=Homo sapiens GN=PDCD5 PE=1 SV=3	O14737 [91-99]	0	1012.68	High	0.002708	0.004777	41
High	[L].VPASFRLQM.[T]			0.00882378	0.00505824	1	1	4	Q9BTE3	Mini-chromosome maintenance complex-binding protein OS=Homo sapiens GN=MCMBP PE=1 SV=2	Q9BTE3 [414-422]	0	1048.56	High	0.004373	0.007669	41
High	[K].KPKTTNIEL.[Q]			0.0280427	0.0080486	1	1	2	Q15291	Retinoblastoma-binding protein 5 OS=Homo sapiens GN=RBBP5 PE=1 SV=2	Q15291 [451-459]	0	1043.61	High	0.007311	0.02226	41
High	[S].APKDSSSDL.[Q]			0.0153801	0.00638819	1	1	2	Q6IQ32	Activity-dependent neuroprotector homeobox protein 2 OS=Homo sapiens GN=ADNP2 PE=1 SV=1	Q6IQ32 [941-949]	0	919.437	High	0.005735	0.01299	41
Medium	[A].TPKMPGQSV.[R]			0.0637647	0.0178859	1	1	1	Q8WYP5	Protein ELYS OS=Homo sapiens GN=AHCTF1 PE=1 SV=3	Q8WYP5 [1764-1772]	0	944.487	Medium	0.01477	0.04657	41
High	[A].CLIKEVDIYTV.[K]	1xCysteinyl [C1]		0.00324308	0.00210006	2	4	3	Q9NR22; H7C2I1	Protein arginine N-methyltransferase 8 OS=Homo sapiens GN=PRMT8 PE=1 SV=2;Protein arginine N-methyltransferase 1 OS=Homo sapiens GN=PRMT1 PE=1 SV=1	Q9NR22 [273-283]; H7C2I1 [250-260]	0	1414.7	High	0.001619	0.002927	41
High	[N].GLLQQPSALML.[L]	1xOxidation [M10]		0.00688767	0.00397012	1	4	2	Q5T653	39S ribosomal protein L2, mitochondrial OS=Homo sapiens GN=MRPL2 PE=1 SV=2	Q5T653 [37-47]	0	1186.65	High	0.003588	0.006033	41
Medium	[V].ILLPYVSKV.[T]			0.0434231	0.0126232	1	5	2	Q9BSA9	Endosomal/lysomomal potassium channel TMEM175 OS=Homo sapiens GN=TMEM175 PE=1 SV=1	Q9BSA9 [218-226]	0	1031.65	Medium	0.02049	0.06975	41
High	[N].SPNRKISSTAF.[G]			0.00891955	0.00505824	1	2	2	Q86YS3	Rab11 family-interacting protein 4 OS=Homo sapiens GN=RAB11FIP4 PE=1 SV=1	Q86YS3 [298-308]	0	1207.64	High	0.004373	0.007726	41
Medium	[L].SLLEKSLGL.[S]			0.0828068	0.0221688	1	3	3	O43324	Eukaryotic translation elongation factor 1 epsilon-1 OS=Homo sapiens GN=EEF1E1 PE=1 SV=1	O43324 [8-16]	0	959.577	Medium	0.01852	0.05911	41
High	[A].RPQAPATVGL.[A]			0.0144393	0.00638819	1	3	2	I3L0M9	Elongin-B (Fragment) OS=Homo sapiens GN=ELOB PE=1 SV=1	I3L0M9 [90-99]	0	1009.58	High	0.006066	0.01426	41
High	[V].SPGTRPTAM.[G]			0.0081498	0.00471609	1	2	1	Q8WYA1	Aryl hydrocarbon receptor nuclear translocator-like protein 2 OS=Homo sapiens GN=ARNTL2 PE=1 SV=2	Q8WYA1 [30-38]	0	917.451	High	0.004223	0.007105	41
Medium	[L].KILPTLEAV.[A]			0.158173	0.0408661	1	3	4	Q12905	Interleukin enhancer-binding factor 2 OS=Homo sapiens GN=ILF2 PE=1 SV=2	Q12905 [127-135]	0	983.614	Medium	0.03207	0.1097	41
High	[G].GPALGRSFL.[H]			0.0108807	0.00518998	1	1	3	P32970	CD70 antigen OS=Homo sapiens GN=CD70 PE=1 SV=2	P32970 [78-86]	0	917.52	High	0.004524	0.009368	41
High	[H].SPRPSGPGPSSF.[P]			0.00228292	0.000638055	1	1	1	Q96T58	Msx2-interacting protein OS=Homo sapiens GN=SPEN PE=1 SV=1	Q96T58 [3025-3036]	0	1172.57	High	0.0004913	0.002093	41
High	[Q].KILEELQKV.[E]			0.00266325	0.00112653	1	4	4	O75179	Ankyrin repeat domain-containing protein 17 OS=Homo sapiens GN=ANKRD17 PE=1 SV=3	O75179 [864-872]	0	1099.67	High	0.0008655	0.00243	41
Medium	[L].HLIEAVEAI.[S]			0.0509146	0.0142841	1	1	1	Q9H2M9	Rab3 GTPase-activating protein non-catalytic subunit OS=Homo sapiens GN=RAB3GAP2 PE=1 SV=1	Q9H2M9 [1380-1388]	0	994.557	Medium	0.01242	0.03797	41
High	[T].KLWKENPGL.[V]			0.011707	0.00518998	1	1	1	Q92616	eIF-2-alpha kinase activator GCN1 OS=Homo sapiens GN=GCN1 PE=1 SV=6	Q92616 [171-179]	0	1084.61	High	0.004554	0.01006	41
Medium	[L].VPFERPAVI.[E]			0.0509146	0.0142841	1	3	4	B4DWF2	Zinc finger protein Helios OS=Homo sapiens GN=IKZF2 PE=1 SV=1	B4DWF2 [264-272]	0	1027.59	Medium	0.01242	0.03794	41
High	[V].TVLPVPPLSV.[R]			0.00642274	0.0034656	1	2	2	A0A087WWE2	DNA-directed RNA polymerase subunit OS=Homo sapiens GN=POLR2A PE=1 SV=1	A0A087WWE2 [251-260]	0	1021.63	High	0.003018	0.005625	41
High	[V].RPYPQVQML.[S]			0.0123913	0.00518998	1	4	2	Q9H0E3	Histone deacetylase complex subunit SAP130 OS=Homo sapiens GN=SAP130 PE=1 SV=1	Q9H0E3 [99-107]	0	1131.6	High	0.008449	0.02463	41
High	[S].SPFFERSGL.[A]			0.00114488	0	1	2	2	O60711	Leupaxin OS=Homo sapiens GN=LPXN PE=1 SV=1	O60711 [188-196]	0	1039.52	High	0	0.001094	41
High	[L].FPESERPEM.[L]			0.00567627	0.00295976	1	5	5	Q9UHX1	Poly(U)-binding-splicing factor PUF60 OS=Homo sapiens GN=PUF60 PE=1 SV=1	Q9UHX1 [425-433]	0	1121.49	High	0.002959	0.005449	41
Medium	[T].VPTSPKGRLL.[D]			0.0518151	0.0144195	1	2	2	Q53EL6	Programmed cell death protein 4 OS=Homo sapiens GN=PDCD4 PE=1 SV=2	Q53EL6 [91-100]	0	1067.66	Medium	0.01251	0.03844	41
High	[R].APRKVLGSSTSA.[T]			0.0117801	0.00518998	1	4	4	A0A0U1RQM0	Uncharacterized protein OS=Homo sapiens PE=1 SV=1	A0A0U1RQM0 [21-32]	0	1173.66	High	0.004554	0.01046	41
High	[E].KVLERVNAV.[K]			0.0161758	0.00648922	1	4	3	A0A087X1Z3	Proteasome activator complex subunit 2 OS=Homo sapiens GN=PSME2 PE=1 SV=1	A0A087X1Z3 [160-168]	0	1027.63	High	0.005774	0.01354	41
High	[G].YPNERFELL.[T]			0.00147832	0	1	2	5	O94888	UBX domain-containing protein 7 OS=Homo sapiens GN=UBXN7 PE=1 SV=2	O94888 [447-455]	0	1180.6	High	0	0.001393	41
High	[S].SPRNEVEAL.[R]			0.0102585	0.00518998	1	3	3	Q5R372	Rab GTPase-activating protein 1-like OS=Homo sapiens GN=RABGAP1L PE=1 SV=1	Q5R372 [144-152]	0	1014.52	High	0.004501	0.008855	41
Medium	[A].SPSASALTL.[G]			0.194459	0.0495214	1	4	1	Q6ZRS2	Helicase SRCAP OS=Homo sapiens GN=SRCAP PE=1 SV=3	Q6ZRS2 [1499-1507]	0	846.457	Medium	0.03849	0.1344	41
High	[V].GLFDQHFRL.[T]			0.00593359	0.00335673	1	1	3	Q9Y2I1	Nischarin OS=Homo sapiens GN=NISCH PE=1 SV=3	Q9Y2I1 [1238-1246]	0	1132.59	High	0.002959	0.005226	41
High	[F].RLAQEGIYTL.[Y]			0.00832232	0.00492761	1	1	2	Q08J23	tRNA (cytosine(34)-C(5))-methyltransferase OS=Homo sapiens GN=NSUN2 PE=1 SV=2	Q08J23 [602-611]	0	1163.64	High	0.00435	0.00722	41
High	[T].GLGEDIIHQL.[S]			0.00457466	0.00246951	1	1	1	Q8IWA0	WD repeat-containing protein 75 OS=Homo sapiens GN=WDR75 PE=1 SV=1	Q8IWA0 [799-808]	0	1094.58	High	0.002399	0.004073	41
High	[G].VLVEDSNNHHL.[M]			0.00581772	0.00321528	1	1	2	O96006	Zinc finger BED domain-containing protein 1 OS=Homo sapiens GN=ZBED1 PE=1 SV=1	O96006 [374-384]	0	1276.63	High	0.002884	0.005135	41
High	[V].NPRDPPSWSVL.[A]			0.00632775	0.0034656	1	1	2	Q9Y490	Talin-1 OS=Homo sapiens GN=TLN1 PE=1 SV=3	Q9Y490 [1623-1633]	0	1267.64	High	0.003018	0.005553	41
Medium	[R].QRNEVVVEL.[R]			0.0495901	0.0141472	1	1	2	O00629	Importin subunit alpha-3 OS=Homo sapiens GN=KPNA4 PE=1 SV=1	O00629 [28-36]	0	1085.59	Medium	0.01234	0.03713	41
Medium	[G].LPRTAISEL.[H]			0.122318	0.0306143	1	2	2	Q9NRC8	NAD-dependent protein deacetylase sirtuin-7 OS=Homo sapiens GN=SIRT7 PE=1 SV=1	Q9NRC8 [178-186]	0	999.583	Medium	0.02452	0.0853	41
High	[Q].TPKEKAQAL.[E]			0.0112138	0.00518998	1	1	2	P46013	Proliferation marker protein Ki-67 OS=Homo sapiens GN=MKI67 PE=1 SV=2	P46013 [1213-1221]; [1577-1585]; [2305-2313]	0	985.568	High	0.004524	0.009607	41
High	[R].RLDDNIRTV.[V]			0.00169056	0	1	4	2	Q5VIR6	Vacuolar protein sorting-associated protein 53 homolog OS=Homo sapiens GN=VPS53 PE=1 SV=1	Q5VIR6 [74-82]	0	1101.6	High	0.004524	0.009492	40
High	[W].MPYSNGRPAL.[H]	1xOxidation [M1]		0.00629643	0.00335673	1	4	3	Q16877	6-phosphofructo-2-kinase/fructose-2,6-bisphosphatase 4 OS=Homo sapiens GN=PFKFB4 PE=2 SV=6	Q16877 [17-26]	0	1121.54	High	0.002959	0.005525	40
High	[S].KLLAVIHEL.[R]			0.00444186	0.00246951	1	2	4	Q9Y620	DNA repair and recombination protein RAD54B OS=Homo sapiens GN=RAD54B PE=1 SV=1	Q9Y620 [649-657]	0	1035.66	High	0.002399	0.003954	40
High	[N].FMLTQPHSV.[S]			0.0246274	0.00737872	1	1	1	P01721	Immunoglobulin lambda variable 6-57 OS=Homo sapiens GN=IGLV6-57 PE=1 SV=2	P01721 [21-29]	0	1059.53	High	0.006678	0.01984	40
High	[H].RPELVRPAL.[E]			0.00377292	0.00224124	1	10	4	P52895	Aldo-keto reductase family 1 member C2 OS=Homo sapiens GN=AKR1C2 PE=1 SV=3	P52895 [91-99]	0	1050.64	High	0.002049	0.003381	40
High	[V].VLLDENLLKMV.[R]	1xOxidation [M10]		0.0046653	0.00246951	1	1	1	Q9Y2I7	1-phosphatidylinositol 3-phosphate 5-kinase OS=Homo sapiens GN=PIKFYVE PE=1 SV=3	Q9Y2I7 [1973-1983]	0	1302.73	High	0.002399	0.004156	40
High	[G].SLVDGRIIDTSL.[T]			0.000418133	0	1	2	1	Q9NYL4	Peptidyl-prolyl cis-trans isomerase FKBP11 OS=Homo sapiens GN=FKBP11 PE=1 SV=1	Q9NYL4 [67-78]	0	1288.71	High	0	0.0004267	40
Medium	[G].KLILLITQV.[T]			0.0794174	0.0216535	1	1	2	Q15061	WD repeat-containing protein 43 OS=Homo sapiens GN=WDR43 PE=1 SV=3	Q15061 [571-579]	0	1040.71	Medium	0.01789	0.05667	40
Medium	[E].RPDSFVLIL.[E]			0.150616	0.0383925	1	1	1	P11309	Serine/threonine-protein kinase pim-1 OS=Homo sapiens GN=PIM1 PE=1 SV=3	P11309 [203-211]	0	1059.62	Medium	0.03013	0.1043	40
High	[S].ALDPLADKILI.[S]			0.00102057	0	1	2	2	Q9UJA2	Cardiolipin synthase (CMP-forming) OS=Homo sapiens GN=CRLS1 PE=1 SV=1	Q9UJA2 [167-177]	0	1181.71	High	0	0.000982	40
High	[L].IDDKGTIKL.[A]			0.0039457	0.00224124	1	4	2	A0A024QZP7	Cell division cycle 2, G1 to S and G2 to M, isoform CRA_a OS=Homo sapiens GN=CDC2 PE=1 SV=1	A0A024QZP7 [136-144]	0	1002.58	High	0.002049	0.003536	40
High	[L].KLEPNPESLEL.[S]			0.027798	0.00793616	1	3	2	A8MYV6	Hypoxia-inducible factor 1, alpha subunit (Basic helix-loop-helix transcription factor), isoform CRA_a OS=Homo sapiens GN=HIF1A PE=1 SV=1	A8MYV6 [478-488]	0	1268.67	High	0.007311	0.02217	40
High	[L].VLLDGIHRV.[N]			0.0170332	0.00666371	1	1	3	A3KMH1	von Willebrand factor A domain-containing protein 8 OS=Homo sapiens GN=VWA8 PE=1 SV=2	A3KMH1 [511-519]	0	1021.62	High	0.006066	0.01426	40
High	[C].FLLPHPGLQV.[A]			0.0303609	0.00869903	1	2	2	Q6DD88	Atlastin-3 OS=Homo sapiens GN=ATL3 PE=1 SV=1	Q6DD88 [263-272]	0	1120.65	High	0.007943	0.02394	40
Medium	[TI].APVLPHTAV.[C]			0.103498	0.025534	2	7	4	Q6PCT2; Q8NHM5	F-box/LRR-repeat protein 19 OS=Homo sapiens GN=FBXL19 PE=1 SV=3;Lysine-specific demethylase 2B OS=Homo sapiens GN=KDM2B PE=1 SV=1	Q6PCT2 [79-87]; Q8NHM5 [653-661]	0	904.525	Medium	0.02827	0.0981	40
High	[W].SPDGSRLLFTV.[L]			0.000608555	0	2	3	2	Q9NRG9; H3BU82	Aladin OS=Homo sapiens GN=AAAS PE=1 SV=1;Aladin (Fragment) OS=Homo sapiens GN=AAAS PE=1 SV=1	Q9NRG9 [337-347]; H3BU82 [177-187]	0	1191.64	High	0	0.0006066	40
High	[Q].KLQDQIFNL.[M]			0.0151633	0.00638819	1	1	3	O43665	Regulator of G-protein signaling 10 OS=Homo sapiens GN=RGS10 PE=1 SV=2	O43665 [121-129]	0	1118.62	High	0.005553	0.01281	40
High	[A].LLSDTVQHL.[-Q]			0.00798208	0.00471609	1	10	1	P42226	Signal transducer and activator of transcription 6 OS=Homo sapiens GN=STAT6 PE=1 SV=1	P42226 [56-64]	0	1025.56	High	0.004223	0.006967	40
High	[P].SRADQFEYVM.[Y]			0.0161758	0.00648922	1	2	2	P52434	DNA-directed RNA polymerases I, II, and III subunit RPABC3 OS=Homo sapiens GN=POLR2H PE=1 SV=4	P52434 [83-92]	0	1245.56	High	0.005774	0.01354	40
High	[D].GLAPPQHLIRV.[E]			0.00517087	0.00246951	1	10	4	A0A0U1RQC9	Cellular tumor antigen p53 OS=Homo sapiens GN=TP53 PE=1 SV=1	A0A0U1RQC9 [148-158]	0	1200.72	High	0.002399	0.004587	40
High	[G].SPNNSERAM.[R]	1xOxidation [M9]		0.003145	0.00210006	1	2	1	A0A087WTF2	Cytochrome b-c1 complex subunit 6, mitochondrial OS=Homo sapiens GN=UQCRH PE=4 SV=1	A0A087WTF2 [78-86]	0	1021.44	High	0.001619	0.002843	40
High	[L].ILQNKIDLV.[K]			0.0268441	0.00790438	2	3	3	P41091; Q2VIR3	Eukaryotic translation initiation factor 2 subunit 3 OS=Homo sapiens GN=EIF2S3 PE=1 SV=3;Putative eukaryotic translation initiation factor 2 subunit 3-like protein OS=Homo sapiens GN=EIF2S3L PE=5 SV=2	P41091 [187-195]; Q2VIR3 [187-195]	0	1055.65	High	0.009255	0.02797	40
Medium	[L].AIIEYMPLL.[A]	1xOxidation [M6]		0.0671047	0.0189285	1	4	4	P30153	Serine/threonine-protein phosphatase 2A 65 kDa regulatory subunit A alpha isoform OS=Homo sapiens GN=PPP2R1A PE=1 SV=4	P30153 [422-430]	0	1078.59	Medium	0.01567	0.04852	40
High	[G].VLYDQPRHV.[Q]			0.00485183	0.00246951	1	2	2	Q93074	Mediator of RNA polymerase II transcription subunit 12 OS=Homo sapiens GN=MED12 PE=1 SV=4	Q93074 [724-732]	0	1126.6	High	0.002399	0.004308	40
Medium	[K].SVLVSPPAV.[S]			0.194459	0.0495214	1	1	5	Q13118	Krueppel-like factor 10 OS=Homo sapiens GN=KLF10 PE=1 SV=1	Q13118 [254-262]	0	868.514	Medium	0.03868	0.135	40
High	[Y].KLVDPERDMSL.[R]			0.0014052	0	1	2	2	Q14444	Caprin-1 OS=Homo sapiens GN=CAPRIN1 PE=1 SV=2	Q14444 [191-201]	0	1302.67	High	0	0.001328	40
High	[E].ILNEFPGHGL.[E]			0.0217192	0.00718962	1	3	1	R4GMW8	BIVM-ERCC5 readthrough OS=Homo sapiens GN=BIVM-ERCC5 PE=2 SV=2	R4GMW8 [1331-1340]	0	1096.58	High	0.006386	0.01774	40
High	[I].RPQLLKNAL.[Q]			0.0153801	0.00638819	1	4	2	Q5SSJ5	Heterochromatin protein 1-binding protein 3 OS=Homo sapiens GN=HP1BP3 PE=1 SV=1	Q5SSJ5 [297-305]	0	1052.66	High	0.005735	0.01298	40
High	[I].KLFDIFSQQV.[A]			0.00509542	0.00246951	1	1	1	Q96QK1	Vacuolar protein sorting-associated protein 35 OS=Homo sapiens GN=VPS35 PE=1 SV=2	Q96QK1 [323-332]	0	1224.66	High	0.002399	0.004508	40
High	[T].LVRPVFGEL.[K]			0.00665062	0.0034656	1	1	1	O00506	Serine/threonine-protein kinase 25 OS=Homo sapiens GN=STK25 PE=1 SV=1	O00506 [361-369]	0	1029.61	High	0.003018	0.005828	40
High	[IYFS].KILAAILHL.[G]			0.0331917	0.00937523	5	9	4	Q6PIF6; Q9NQX4; Q13402; A0A087WT71; O94832	Unconventional myosin-VIIb OS=Homo sapiens GN=MYO7B PE=1 SV=2;Unconventional myosin-Vc OS=Homo sapiens GN=MYO5C PE=1 SV=2;Unconventional myosin-VIIa OS=Homo sapiens GN=MYO7A PE=1 SV=2;Unconventional myosin-VIIa OS=Homo sapiens GN=MYO7A PE=1 SV=1;Unconventional myosin-Id OS=Homo sapiens GN=MYO1D PE=1 SV=2	Q6PIF6 [320-328]; Q9NQX4 [325-333]; Q13402 [320-328]; A0A087WT71 [320-328]; O94832 [269-277]	0	991.666	High	0.008955	0.02595	40
High	[Q].IPRVVQEGDVL.[C]			0.00429152	0.00246951	1	1	2	Q13608	Peroxisome assembly factor 2 OS=Homo sapiens GN=PEX6 PE=1 SV=2	Q13608 [347-357]	0	1224.69	High	0.002399	0.003832	40
Medium	[A].SPAHAVDAV.[K]			0.0870519	0.0228069	1	2	2	P55884	Eukaryotic translation initiation factor 3 subunit B OS=Homo sapiens GN=EIF3B PE=1 SV=3	P55884 [239-247]	0	866.437	Medium	0.01892	0.06192	40
Medium	[A].GRSEAVVEY.[V]			0.106047	0.0260469	1	2	1	Q7KZF4	Staphylococcal nuclease domain-containing protein 1 OS=Homo sapiens GN=SND1 PE=1 SV=1	Q7KZF4 [525-533]	0	1009.49	Medium	0.02119	0.07408	40
High	[S].LPKPPFGML.[F]			0.0344023	0.00949521	1	1	2	Q9Y2X9	Zinc finger protein 281 OS=Homo sapiens GN=ZNF281 PE=1 SV=1	Q9Y2X9 [732-740]	0	999.57	High	0.008955	0.02677	40
High	[S].YPAAVPQAL.[S]			0.00810743	0.00471609	1	2	5	Q9H0Z9	RNA-binding protein 38 OS=Homo sapiens GN=RBM38 PE=1 SV=2	Q9H0Z9 [207-215]	0	929.509	High	0.004223	0.007067	40
Medium	[Q].RLSDLSEQL.[K]			0.0445976	0.0127824	1	4	1	Q99996	A-kinase anchor protein 9 OS=Homo sapiens GN=AKAP9 PE=1 SV=3	Q99996 [970-978]	0	1060.56	Medium	0.01153	0.03358	40
High	[S].TLADLVHHV.[R]			0.0242117	0.00725454	1	3	4	Q9Y4A5	Transformation/transcription domain-associated protein OS=Homo sapiens GN=TRRAP PE=1 SV=3	Q9Y4A5 [378-386]	0	1004.55	High	0.006585	0.01962	40
High	[T].LLVDVEPKV.[K]			0.00642274	0.0034656	1	2	1	P62314	Small nuclear ribonucleoprotein Sm D1 OS=Homo sapiens GN=SNRPD1 PE=1 SV=1	P62314 [79-87]	0	1011.61	High	0.003018	0.005638	40
Medium	[G].RIDSLSEQI.[S]			0.0445976	0.0127824	0	1	1				0	1060.56	Medium	0.01153	0.03358	40
High	[E].SPWLHAPSL.[K]			0.000273618	0	1	1	3	O60667	Fas apoptotic inhibitory molecule 3 OS=Homo sapiens GN=FCMR PE=1 SV=1	O60667 [352-360]	0	1007.53	High	0	0.0008178	40
Medium	[Q].KPYSGGLCL.[Q]			0.0794174	0.0216535	1	1	2	Q9NYF3	Protein FAM53C OS=Homo sapiens GN=FAM53C PE=1 SV=1	Q9NYF3 [308-316]	0	937.481	Medium	0.018	0.05683	40
Medium	[A].LPKATILDL.[S]			0.101825	0.0252221	1	1	2	Q96AG4	Leucine-rich repeat-containing protein 59 OS=Homo sapiens GN=LRRC59 PE=1 SV=1	Q96AG4 [38-46]	0	983.614	Medium	0.02092	0.07237	40
High	[V].VPNQKRLTLL.[A]			0.00688767	0.00397012	1	1	9	O60488	Long-chain-fatty-acid--CoA ligase 4 OS=Homo sapiens GN=ACSL4 PE=1 SV=2	O60488 [617-626]	0	1181.74	High	0.004223	0.007116	40
Medium	[C].NVRPPNTAL.[D]			0.0397117	0.0111656	1	1	5	Q17RS7	Flap endonuclease GEN homolog 1 OS=Homo sapiens GN=GEN1 PE=1 SV=2	Q17RS7 [767-775]	0	981.548	Medium	0.01026	0.03048	40
Medium	[L].RPAALGLRL.[P]			0.0930242	0.0237404	1	2	1	Q9UJA2	Cardiolipin synthase (CMP-forming) OS=Homo sapiens GN=CRLS1 PE=1 SV=1	Q9UJA2 [52-60]	0	966.621	Medium	0.01985	0.06563	40
Medium	[T].SPMIPSIVV.[H]			0.144286	0.036552	1	2	4	Q9H0H5	Rac GTPase-activating protein 1 OS=Homo sapiens GN=RACGAP1 PE=1 SV=1	Q9H0H5 [359-367]	0	942.533	Medium	0.02885	0.09951	40
High	[S].LLFRNAFTSV.[S]			0.00204912	0.000638055	1	5	1	P51688	N-sulphoglucosamine sulphohydrolase OS=Homo sapiens GN=SGSH PE=1 SV=1	P51688 [58-67]	0	1167.65	High	0.0004913	0.001894	40
High	[A].LPDIKVLTL.[T]			0.0052218	0.00246951	1	1	2	O15355	Protein phosphatase 1G OS=Homo sapiens GN=PPM1G PE=1 SV=1	O15355 [421-429]	0	1011.64	High	0.004999	0.01095	40
High	[L].RPMQQVDTLTL.[E]			0.00532522	0.0027638	1	1	1	Q6PIJ6	F-box only protein 38 OS=Homo sapiens GN=FBXO38 PE=1 SV=3	Q6PIJ6 [1004-1014]	0	1301.69	High	0.0026	0.004706	40
High	[A].TPRDLVLRSL.[L]			0.00128336	0	1	1	7	B0I1T2	Unconventional myosin-Ig OS=Homo sapiens GN=MYO1G PE=1 SV=2	B0I1T2 [317-326]	0	1169.7	High	0.0008655	0.002619	40
High	[K].SPSLRKQVF.[G]			0.00661751	0.0034656	1	1	1	Q1ED39	Lysine-rich nucleolar protein 1 OS=Homo sapiens GN=KNOP1 PE=1 SV=1	Q1ED39 [96-104]	0	1061.61	High	0.003018	0.005796	40
High	[S].KPIEVQVGGRSV.[V]			0.00267729	0.00112653	1	2	1	A0A0C4DG89	Probable ATP-dependent RNA helicase DDX46 OS=Homo sapiens GN=DDX46 PE=1 SV=1	A0A0C4DG89 [577-588]	0	1268.73	High	0.0008655	0.002448	40
High	[R].RIMPEDIIINC.[S]	1xCysteinyl [C11]		0.00836623	0.00501419	1	1	1	P11387	DNA topoisomerase 1 OS=Homo sapiens GN=TOP1 PE=1 SV=2	P11387 [376-386]	0	1435.67	High	0.004373	0.007269	40
High	[F].FPASEALRSVL.[A]			0.00329307	0.00210006	1	2	1	Q9UQ10	Trans-1,2-dihydrobenzene-1,2-diol dehydrogenase OS=Homo sapiens GN=DHDH PE=1 SV=1	Q9UQ10 [129-139]	0	1189.66	High	0.001995	0.002974	40
High	[S].FLMDFIHQV.[G]			0.0045078	0.00246951	1	1	2	Q8WUM0	Nuclear pore complex protein Nup133 OS=Homo sapiens GN=NUP133 PE=1 SV=2	Q8WUM0 [610-618]	0	1149.58	High	0.002399	0.004014	40
High	[L].FLLEDLSQKL.[E]			0.00121227	0	1	2	1	Q9BXW9	Fanconi anemia group D2 protein OS=Homo sapiens GN=FANCD2 PE=1 SV=2	Q9BXW9 [967-976]	0	1205.68	High	0	0.001157	40
High	[G].SPSNTRYLFL.[G]			0.00118488	0	1	3	2	P48454	Serine/threonine-protein phosphatase 2B catalytic subunit gamma isoform OS=Homo sapiens GN=PPP3CC PE=1 SV=3	P48454 [103-112]	0	1197.63	High	0	0.00113	40
High	[A].APIDRVGQTI.[E]			0.00996757	0.00518998	1	4	1	A0A087X0X3	Heterogeneous nuclear ribonucleoprotein M OS=Homo sapiens GN=HNRNPM PE=1 SV=1	A0A087X0X3 [499-508]	0	1069.6	High	0.004501	0.008623	40
High	[Q].HLIDTNKIQL.[P]			0.00080967	0	1	1	3	Q96BY6	Dedicator of cytokinesis protein 10 OS=Homo sapiens GN=DOCK10 PE=1 SV=3	Q96BY6 [1004-1013]	0	1194.68	High	0	0.0007891	40
High	[SR].ALLELVPWRA.[R]			0.021193	0.00718962	3	9	1	Q03001; A0A0U1RQJ2; H3BQK9	Dystonin OS=Homo sapiens GN=DST PE=1 SV=4;Dystonin (Fragment) OS=Homo sapiens GN=DST PE=1 SV=1;Microtubule-actin cross-linking factor 1, isoforms 1/2/3/5 OS=Homo sapiens GN=MACF1 PE=1 SV=1	Q03001 [5785-5794]; A0A0U1RQJ2 [891-900]; H3BQK9 [5769-5778]	0	1167.69	High	0.006386	0.01738	40
High	[E].GPKDAIRAL.[K]			0.0161758	0.00648922	1	4	1	Q6ZVM7	TOM1-like protein 2 OS=Homo sapiens GN=TOM1L2 PE=1 SV=1	Q6ZVM7 [46-54]	0	940.557	High	0.005774	0.01355	40
High	[Y].GLLDPSVFHV.[K]			0.00671738	0.0034656	1	1	1	Q9BVI4	Nucleolar complex protein 4 homolog OS=Homo sapiens GN=NOC4L PE=1 SV=1	Q9BVI4 [332-341]	0	1083.58	High	0.003018	0.005875	40
Medium	[T].KLLPSVTEL.[F]			0.0885112	0.0230296	2	2	3	Q8IZX4; P21675	Transcription initiation factor TFIID subunit 1-like OS=Homo sapiens GN=TAF1L PE=1 SV=1;Transcription initiation factor TFIID subunit 1 OS=Homo sapiens GN=TAF1 PE=1 SV=2	Q8IZX4 [241-249]; P21675 [221-229]	0	999.608	Medium	0.01917	0.06264	40
High	[E].YPMAAPKVRF.[M]			0.00298709	0.00112653	1	4	1	Q5JXB2	Putative ubiquitin-conjugating enzyme E2 N-like OS=Homo sapiens GN=UBE2NL PE=1 SV=1	Q5JXB2 [63-72]	0	1179.63	High	0.0008655	0.002717	40
High	[A].RLLEIDPYL.[K]			0.00996757	0.00518998	1	1	3	Q04446	1,4-alpha-glucan-branching enzyme OS=Homo sapiens GN=GBE1 PE=1 SV=3	Q04446 [30-38]	0	1131.64	High	0.004501	0.008604	40
High	[A].FVPEIFHRI.[K]			0.00681897	0.00397012	1	2	2	Q13472	DNA topoisomerase 3-alpha OS=Homo sapiens GN=TOP3A PE=1 SV=1	Q13472 [262-270]	0	1157.65	High	0.003388	0.00598	40
High	[M].KLFVDTDADTRL.[S]			0.000737744	0	1	1	1	Q9BZX2	Uridine-cytidine kinase 2 OS=Homo sapiens GN=UCK2 PE=1 SV=1	Q9BZX2 [152-163]	0	1393.73	High	0	0.0007257	40
Medium	[K].RPYLGPAL.[L]			0.0590285	0.0166024	1	1	1	Q7Z5J4	Retinoic acid-induced protein 1 OS=Homo sapiens GN=RAI1 PE=1 SV=2	Q7Z5J4 [1466-1473]	0	886.515	Medium	0.01402	0.04337	40
Medium	[N].PRYLGPAI.[S]			0.0930242	0.0237404	1	2	1	O14578	Citron Rho-interacting kinase OS=Homo sapiens GN=CIT PE=1 SV=2	O14578 [1871-1878]	0	886.515	Medium	0.01989	0.06587	40
High	[D].YLVEINKILL.[C]			0.00109353	0	1	1	2	P46939	Utrophin OS=Homo sapiens GN=UTRN PE=1 SV=2	P46939 [1872-1881]	0	1217.75	High	0	0.001049	40
High	[Q].KLQELENRL.[S]			0.00277735	0.00112653	1	3	1	A0A0A0MRE3	Nesprin-2 OS=Homo sapiens GN=SYNE2 PE=1 SV=1	A0A0A0MRE3 [2291-2299]	0	1142.65	High	0.0008655	0.002522	40
High	[R].SILEDPPSI.[S]			0.0127979	0.00562871	1	2	15	Q9NVM9	Integrator complex subunit 13 OS=Homo sapiens GN=INTS13 PE=1 SV=2	Q9NVM9 [394-402]	0	970.509	High	0.004999	0.0109	40
High	[A].FLNQAQIEL.[R]			0.0107517	0.00518998	1	2	1	Q9Y463	Dual specificity tyrosine-phosphorylation-regulated kinase 1B OS=Homo sapiens GN=DYRK1B PE=1 SV=1	Q9Y463 [148-156]	0	1075.58	High	0.004524	0.009248	40
High	[C].SLASHIQSL.[V]			0.0112138	0.00518998	1	1	2	Q6ZS81	WD repeat- and FYVE domain-containing protein 4 OS=Homo sapiens GN=WDFY4 PE=1 SV=3	Q6ZS81 [859-867]	0	955.521	High	0.004524	0.009621	40
High	[G].VPKTTGEGTSL.[R]			0.0130515	0.0057556	1	1	2	Q14566	DNA replication licensing factor MCM6 OS=Homo sapiens GN=MCM6 PE=1 SV=1	Q14566 [376-386]	0	1089.58	High	0.005206	0.01112	40
High	[A].RPNNAYTAM.[S]	1xOxidation [M9]		0.014951	0.00638819	1	2	2	Q9Y5A9	YTH domain-containing family protein 2 OS=Homo sapiens GN=YTHDF2 PE=1 SV=2	Q9Y5A9 [43-51]	0	1053.48	High	0.006377	0.01567	40
High	[V].FIIQGLRSV.[GD]			0.00105039	0	2	2	5	P01906; A0A140TA34	HLA class II histocompatibility antigen, DQ alpha 2 chain OS=Homo sapiens GN=HLA-DQA2 PE=1 SV=2;HLA class II histocompatibility antigen, DQ alpha 2 chain OS=Homo sapiens GN=HLA-DQA2 PE=3 SV=1	P01906 [238-246]; A0A140TA34 [238-246]	0	1032.62	High	0	0.001012	40
High	[D].MPHVPITTL.[A]			0.0300929	0.00869903	1	1	2	Q6KC79	Nipped-B-like protein OS=Homo sapiens GN=NIPBL PE=1 SV=2	Q6KC79 [5-13]	0	1008.55	High	0.007943	0.02385	40
High	[F].LPRQPPMSL.[A]	1xOxidation [M7]		0.0101406	0.00518998	1	1	4	Q13045	Protein flightless-1 homolog OS=Homo sapiens GN=FLII PE=1 SV=2	Q13045 [882-890]	0	1054.57	High	0.004501	0.008756	40
Medium	[R].FIFEKKLAQA.[L]			0.0531924	0.0146386	1	1	1	Q86XL3	Ankyrin repeat and LEM domain-containing protein 2 OS=Homo sapiens GN=ANKLE2 PE=1 SV=4	Q86XL3 [100-109]	0	1194.69	Medium	0.01274	0.03948	40
Medium	[G].RPKAENQAL.[R]			0.0800847	0.0218582	1	1	3	Q96KM6	Zinc finger protein 512B OS=Homo sapiens GN=ZNF512B PE=1 SV=1	Q96KM6 [76-84]	0	1026.57	Medium	0.01812	0.05713	40
High	[E].FIMEGTLTRV.[G]			0.0111459	0.00518998	1	2	2	Q07889	Son of sevenless homolog 1 OS=Homo sapiens GN=SOS1 PE=1 SV=1	Q07889 [444-453]	0	1166.62	High	0.004524	0.009551	40
High	[T].RPAANPIQFTL.[N]			0.02829	0.00813486	1	2	1	P23921	Ribonucleoside-diphosphate reductase large subunit OS=Homo sapiens GN=RRM1 PE=1 SV=1	P23921 [742-752]	0	1227.68	High	0.007361	0.02255	40
High	[K].RLQEETGAKI.[S]			0.000795683	0	1	1	1	Q07666	KH domain-containing, RNA-binding, signal transduction-associated protein 1 OS=Homo sapiens GN=KHDRBS1 PE=1 SV=1	Q07666 [186-195]	0	1144.63	High	0	0.000778	40
High	[Q].FLYPAAQLQHL.[W]			0.000525712	0	1	1	1	Q9NTJ4	Alpha-mannosidase 2C1 OS=Homo sapiens GN=MAN2C1 PE=1 SV=1	Q9NTJ4 [557-567]	0	1300.7	High	0	0.0005291	40
High	[E].ILMHHPPQV.[D]			0.008968	0.00505824	1	1	1	Q7Z5Y7	BTB/POZ domain-containing protein KCTD20 OS=Homo sapiens GN=KCTD20 PE=1 SV=1	Q7Z5Y7 [391-399]	0	1071.58	High	0.004373	0.007766	40
High	[S].NLAEVVERV.[L]			0.0215419	0.00718962	1	3	1	Q8NEZ5	F-box only protein 22 OS=Homo sapiens GN=FBXO22 PE=1 SV=1	Q8NEZ5 [25-33]	0	1028.57	High	0.006386	0.01757	40
High	[P].ALWDLAADKQTL.[Q]			0.0078189	0.00471609	1	3	2	P35998	26S proteasome regulatory subunit 7 OS=Homo sapiens GN=PSMC2 PE=1 SV=3	P35998 [76-87]	0	1344.72	High	0.004223	0.006828	40
Medium	[R].HPFPGPGLAI.[R]			0.150616	0.0383925	1	1	4	P49915	GMP synthase [glutamine-hydrolyzing] OS=Homo sapiens GN=GMPS PE=1 SV=1	P49915 [436-445]	0	1005.55	Medium	0.0369	0.1296	40
High	[D].RILDESHSI.[D]			0.00195099	0.000638055	1	1	1	Q9HCK8	Chromodomain-helicase-DNA-binding protein 8 OS=Homo sapiens GN=CHD8 PE=1 SV=5	Q9HCK8 [728-736]	0	1069.56	High	0.0004913	0.001807	40
High	[L].KPRQQQDLVAF.[L]			0.00431271	0.00246951	1	1	1	O60443	Non-syndromic hearing impairment protein 5 OS=Homo sapiens GN=DFNA5 PE=1 SV=2	O60443 [349-359]	0	1329.73	High	0.002399	0.003844	40
High	[I].SPNGHRPQL.[R]			0.012715	0.00532843	1	9	6	Q641Q2	WASH complex subunit 2A OS=Homo sapiens GN=WASHC2A PE=1 SV=3	Q641Q2 [1075-1083]	0	1005.52	High	0.006386	0.01643	40
Medium	[V].GPAPAPHSL.[P]			0.0527298	0.0144852	1	1	1	P41161	ETS translocation variant 5 OS=Homo sapiens GN=ETV5 PE=1 SV=1	P41161 [173-181]	0	846.447	Medium	0.0126	0.039	40
High	[G].RPFTSGQTSV.[NT]			0.0107517	0.00518998	1	2	1	O43296	Zinc finger protein 264 OS=Homo sapiens GN=ZNF264 PE=1 SV=1	O43296 [574-583]	0	1079.55	High	0.004524	0.009229	40
High	[R].KPRTPFTTAQL.[L]			0.00357073	0.00224124	1	1	2	P28360	Homeobox protein MSX-1 OS=Homo sapiens GN=MSX1 PE=1 SV=3	P28360 [174-184]	0	1259.71	High	0.004373	0.007311	40
High	[H].VPREPPVSL.[P]			0.0240072	0.00725454	1	1	4	Q8TEQ8	GPI ethanolamine phosphate transferase 3 OS=Homo sapiens GN=PIGO PE=1 SV=3	Q8TEQ8 [90-98]	0	993.573	High	0.006527	0.01947	40
High	[I].YPSVENVRTSL.[E]			0.00274844	0.00112653	1	4	5	Q9NUW8	Tyrosyl-DNA phosphodiesterase 1 OS=Homo sapiens GN=TDP1 PE=1 SV=2	Q9NUW8 [441-451]	0	1264.65	High	0.0008655	0.002503	40
High	[R].APHLVGPHL.[G]			0.00854514	0.00501419	1	4	3	Q96GK7	Fumarylacetoacetate hydrolase domain-containing protein 2A OS=Homo sapiens GN=FAHD2A PE=1 SV=1	Q96GK7 [34-42]	0	940.536	High	0.004373	0.007417	40
High	[S].IRPQVVTTF.[E]			0.0300929	0.00869903	1	1	1	Q10570	Cleavage and polyadenylation specificity factor subunit 1 OS=Homo sapiens GN=CPSF1 PE=1 SV=2	Q10570 [519-527]	0	1060.61	High	0.007943	0.02371	40
Medium	[L].GIPARVVTTF.[A]			0.167063	0.0428865	1	4	1	P16452	Erythrocyte membrane protein band 4.2 OS=Homo sapiens GN=EPB42 PE=1 SV=3	P16452 [283-292]	0	1060.61	Medium	0.03373	0.1154	40
High	[V].RPALQHVVKVL.[A]			0.0052218	0.00246951	1	3	1	O00623	Peroxisome assembly protein 12 OS=Homo sapiens GN=PEX12 PE=1 SV=1	O00623 [34-44]	0	1259.79	High	0.002399	0.004614	40
High	[I].RPPPSPSGTI.[T]			0.00762093	0.00471609	2	5	6	Q9Y2G0; A0A1B0GUZ7	Protein EFR3 homolog B OS=Homo sapiens GN=EFR3B PE=1 SV=2;Protein EFR3 homolog A OS=Homo sapiens GN=EFR3A PE=1 SV=1	Q9Y2G0 [783-792]; A0A1B0GUZ7 [814-823]	0	1008.55	High	0.004223	0.006631	40
High	[LF].QLWNNYFHL.[A]			0.00599245	0.00335673	3	6	1	Q9H7D0; Q92608; A0A096LNH6	Dedicator of cytokinesis protein 5 OS=Homo sapiens GN=DOCK5 PE=1 SV=3;Dedicator of cytokinesis protein 2 OS=Homo sapiens GN=DOCK2 PE=1 SV=2;Dedicator of cytokinesis protein 1 OS=Homo sapiens GN=DOCK1 PE=1 SV=1	Q9H7D0 [1041-1049]; Q92608 [1024-1032]; A0A096LNH6 [1041-1049]	0	1234.6	High	0.002959	0.005282	40
High	[A].RPDITHQSLL.[M]			0.0226361	0.00718962	1	4	4	Q92979	Ribosomal RNA small subunit methyltransferase NEP1 OS=Homo sapiens GN=EMG1 PE=1 SV=4	Q92979 [84-93]	0	1179.65	High	0.006386	0.01846	40
High	[G].RQIEYEYKL.[A]			0.00392616	0.00224124	1	3	3	P20700	Lamin-B1 OS=Homo sapiens GN=LMNB1 PE=1 SV=2	P20700 [234-242]	0	1241.65	High	0.004501	0.008244	40
High	[VL].SPGERATL.[S]			0.0110121	0.00518998	1	8	4	A0A0C4DH55	Immunoglobulin kappa variable 3D-7 OS=Homo sapiens GN=IGKV3D-7 PE=3 SV=5	A0A0C4DH55 [37-44]	0	830.437	High	0.004524	0.009454	40
High	[K].RPMPGMQQQM.[P]	1xOxidation [M10]		0.00163507	0	1	3	1	A0A0A0MT49	Transcription activator BRG1 OS=Homo sapiens GN=SMARCA4 PE=1 SV=1	A0A0A0MT49 [208-217]	0	1219.54	High	0	0.001528	40
High	[L].KLVDCIIEV.[H]	1xCysteinyl [C5]		0.00845502	0.00501419	1	4	4	E9PI62	Mitochondrial GTPase 1 OS=Homo sapiens PE=3 SV=1	E9PI62 [52-60]	0	1150.58	High	0.004554	0.01059	40
High	[D].RPMKTSVL.[R]			0.0078189	0.00471609	1	1	3	J3KS97	Proline-rich nuclear receptor coactivator 2 OS=Homo sapiens GN=PNRC2 PE=4 SV=1	J3KS97 [13-20]	0	931.539	High	0.004223	0.006822	40
High	[Y].APVPPPTSL.[Q]			0.02829	0.00813486	1	2	14	Q9NTJ4	Alpha-mannosidase 2C1 OS=Homo sapiens GN=MAN2C1 PE=1 SV=1	Q9NTJ4 [660-668]	0	878.498	High	0.007361	0.02247	40
High	[S].KPAKPQPKM.[K]			0.0150566	0.00638819	1	1	2	Q9BYJ9	YTH domain-containing family protein 1 OS=Homo sapiens GN=YTHDF1 PE=1 SV=1	Q9BYJ9 [240-248]	0	1024.6	High	0.005553	0.01271	40
Medium	[S].LEKYIIEEL.[N]			0.151684	0.0388171	1	3	2	P41252	Isoleucine--tRNA ligase, cytoplasmic OS=Homo sapiens GN=IARS PE=1 SV=2	P41252 [866-874]	0	1149.64	Medium	0.03023	0.1046	40
High	[M].SPTIGKQL.[L]			0.0085907	0.00501419	1	1	3	P42285	Superkiller viralicidic activity 2-like 2 OS=Homo sapiens GN=SKIV2L2 PE=1 SV=3	P42285 [544-551]	0	843.493	High	0.004373	0.00745	40
High	[D].APLLKKQTL.[V]			0.0153801	0.00638819	1	3	2	R4GMW8	BIVM-ERCC5 readthrough OS=Homo sapiens GN=BIVM-ERCC5 PE=2 SV=2	R4GMW8 [534-542]	0	1011.66	High	0.005735	0.01297	40
High	[A].VLYPHEPTAV.[F]			0.00191922	0.000638055	1	3	2	Q9NYP3	Protein downstream neighbor of Son OS=Homo sapiens GN=DONSON PE=1 SV=2	Q9NYP3 [499-508]	0	1125.59	High	0.0004913	0.001776	40
High	[P].ALDNFLDKL.[-]			0.00177696	0.000638055	1	1	1	P13639	Elongation factor 2 OS=Homo sapiens GN=EEF2 PE=1 SV=4	P13639 [850-858]	0	1048.57	High	0.0004913	0.001653	40
Medium	[E].SPRKLVVGEL.[Q]			0.131051	0.0321752	1	1	2	Q96CN4	EVI5-like protein OS=Homo sapiens GN=EVI5L PE=1 SV=1	Q96CN4 [549-558]	0	1097.67	Medium	0.02582	0.09105	40
High	[T].SPDPHKGLVLL.[P]			0.000957805	0	1	3	6	A0A0A6YYL4	Coronin OS=Homo sapiens GN=CORO7-PAM16 PE=3 SV=1	A0A0A6YYL4 [775-785]	0	1175.68	High	0.002049	0.00359	40
Medium	[V].NLAGENILNPL.[R]			0.0400689	0.0112539	1	1	1	Q9NRG7	Epimerase family protein SDR39U1 OS=Homo sapiens GN=SDR39U1 PE=1 SV=2	Q9NRG7 [83-93]	0	1167.64	Medium	0.01028	0.03053	40
High	[L].VLADRGVCLI.[D]	1xCysteinyl [C8]		0.00199408	0.000638055	1	2	2	P49736	DNA replication licensing factor MCM2 OS=Homo sapiens GN=MCM2 PE=1 SV=4	P49736 [577-586]	0	1177.61	High	0.0004913	0.001846	40
Medium	[A].SLIRSVVAL.[H]			0.0453966	0.0130317	1	1	3	P51665	26S proteasome non-ATPase regulatory subunit 7 OS=Homo sapiens GN=PSMD7 PE=1 SV=2	P51665 [264-272]	0	957.609	Medium	0.01182	0.03412	40
Medium	[H].RPIILLDSL.[S]			0.145331	0.0366211	1	1	1	Q96JH7	Deubiquitinating protein VCIP135 OS=Homo sapiens GN=VCPIP1 PE=1 SV=2	Q96JH7 [301-309]	0	1039.65	Medium	0.02897	0.1008	40
Medium	[E].RPANPPGVL.[A]			0.194459	0.0495214	1	1	3	P35580	Myosin-10 OS=Homo sapiens GN=MYH10 PE=1 SV=3	P35580 [524-532]	0	920.531	Medium	0.03868	0.1351	40
High	[G].NLLDDRGMTAL.[S]			0.000957805	0	1	1	2	Q6F5E8	Capping protein, Arp2/3 and myosin-I linker protein 2 OS=Homo sapiens GN=CARMIL2 PE=1 SV=2	Q6F5E8 [285-295]	0	1218.61	High	0	0.0009284	40
Medium	[K].SPAPPLLHV.[A]			0.104342	0.0256262	1	5	3	Q8N163	Cell cycle and apoptosis regulator protein 2 OS=Homo sapiens GN=CCAR2 PE=1 SV=2	Q8N163 [124-132]	0	930.541	Medium	0.02097	0.07328	40
Medium	[F].ALLGDLTKA.[C]			0.1932	0.0491815	1	3	1	Q92973	Transportin-1 OS=Homo sapiens GN=TNPO1 PE=1 SV=2	Q92973 [697-705]	0	901.535	Medium	0.0382	0.1336	40
High	[T].KLLNQENIESEL.[N]			0.0160585	0.00648922	1	3	1	Q02224	Centromere-associated protein E OS=Homo sapiens GN=CENPE PE=1 SV=2	Q02224 [489-500]	0	1429.75	High	0.005774	0.01352	40
Medium	[R].TPSPARPAL.[R]			0.177427	0.0458643	1	1	2	Q9H211	DNA replication factor Cdt1 OS=Homo sapiens GN=CDT1 PE=1 SV=3	Q9H211 [29-37]	0	909.515	Medium	0.03574	0.1229	40
High	[L].KLLEGTIVNV.[P]			0.0144393	0.00638819	1	1	2	O76031	ATP-dependent Clp protease ATP-binding subunit clpX-like, mitochondrial OS=Homo sapiens GN=CLPX PE=1 SV=2	O76031 [386-395]	0	1085.66	High	0.005553	0.01218	40
Medium	[K].MPAFLRSAL.[Q]			0.114883	0.0287242	1	5	4	H3BSH7	U3 small nucleolar RNA-associated protein 4 homolog (Fragment) OS=Homo sapiens GN=UTP4 PE=1 SV=1	H3BSH7 [447-455]	0	1005.55	Medium	0.02662	0.09326	40
High	[A].KMYEKILKL.[T]			0.0128816	0.00562871	1	1	4	A0A0B4J287	COMM domain-containing protein 4 OS=Homo sapiens GN=COMMD4 PE=1 SV=1	A0A0B4J287 [24-32]	0	1165.7	High	0.004999	0.01101	40
High	[L].FMLETVDSVKL.[A]	1xOxidation [M2]		0.00105645	0	1	4	1	O94903	Pyridoxal phosphate homeostasis protein OS=Homo sapiens GN=PROSC PE=1 SV=1	O94903 [112-122]	0	1297.67	High	0	0.001017	40
High	[S].SPETRENAL.[L]			0.00357073	0.00224124	1	2	2	Q92600	CCR4-NOT transcription complex subunit 9 OS=Homo sapiens GN=CNOT9 PE=1 SV=1	Q92600 [31-39]	0	1016.5	High	0.002049	0.00321	40
High	[N].LLFDEYHKL.[K]			0.00620351	0.00335673	1	5	2	Q14680	Maternal embryonic leucine zipper kinase OS=Homo sapiens GN=MELK PE=1 SV=3	Q14680 [138-146]	0	1177.63	High	0.002959	0.005458	40
High	[V].KLMSDLQKL.[I]			0.00303374	0.00112653	1	1	1	Q15397	Pumilio homolog 3 OS=Homo sapiens GN=PUM3 PE=1 SV=3	Q15397 [157-165]	0	1075.62	High	0.0008655	0.002754	40
High	[E].LPRAVNTQAL.[S]			0.00841046	0.00501419	1	1	3	O60749	Sorting nexin-2 OS=Homo sapiens GN=SNX2 PE=1 SV=2	O60749 [267-276]	0	1082.63	High	0.004373	0.007301	40
High	[F].GMLDLVKKV.[L]			0.00720683	0.00456598	1	2	2	Q9UKD1	Glucocorticoid modulatory element-binding protein 2 OS=Homo sapiens GN=GMEB2 PE=1 SV=1	Q9UKD1 [289-297]	0	1002.6	High	0.004176	0.006309	40
High	[A].SPAPTPTSL.[R]			0.00553847	0.00295976	1	3	1	J3KQ26	Armadillo repeat-containing protein 5 OS=Homo sapiens GN=ARMC5 PE=1 SV=1	J3KQ26 [585-593]	0	870.457	High	0.002708	0.004887	40
High	[V].SPAPTTPVT.[P]			0.027798	0.00793616	1	1	1	Q5T2E6	UPF0668 protein C10orf76 OS=Homo sapiens GN=C10orf76 PE=1 SV=1	Q5T2E6 [331-339]	0	870.457	High	0.007311	0.02222	40
Medium	[Q].RPSVGVQSL.[R]			0.132044	0.0324044	1	11	1	Q96LY2	Coiled-coil domain-containing protein 74B OS=Homo sapiens GN=CCDC74B PE=2 SV=1	Q96LY2 [26-34]	0	942.537	Medium	0.02582	0.0914	40
High	[T].SPALKTTRL.[Q]			0.00524746	0.00246951	1	2	2	Q5SW79	Centrosomal protein of 170 kDa OS=Homo sapiens GN=CEP170 PE=1 SV=1	Q5SW79 [1260-1268]	0	986.599	High	0.0026	0.004645	40
High	[V].APRHPSTNSL.[L]			0.00341224	0.00224124	1	1	5	Q9P032	NADH dehydrogenase [ubiquinone] 1 alpha subcomplex assembly factor 4 OS=Homo sapiens GN=NDUFAF4 PE=1 SV=1	Q9P032 [30-39]	0	1079.56	High	0.002049	0.003082	40
High	[D].GILTKELLHSV.[H]			0.00509542	0.00246951	1	1	3	Q9Y217	Myotubularin-related protein 6 OS=Homo sapiens GN=MTMR6 PE=1 SV=3	Q9Y217 [547-557]	0	1209.72	High	0.002399	0.00452	40
High	[V].PMFRNVSL.[K]			0.00906605	0.00505824	1	1	1	O14980	Exportin-1 OS=Homo sapiens GN=XPO1 PE=1 SV=1	O14980 [258-265]	0	963.508	High	0.004373	0.007874	40
Medium	[S].TPGPAGSRL.[G]			0.0665374	0.0186063	1	1	4	P57086	SCAN domain-containing protein 1 OS=Homo sapiens GN=SCAND1 PE=1 SV=1	P57086 [94-102]	0	855.468	Medium	0.04633	0.1675	40
High	[Q].TPISRLVAL.[L]			0.00471126	0.00246951	1	1	3	Q9H765	Ankyrin repeat and SOCS box protein 8 OS=Homo sapiens GN=ASB8 PE=2 SV=1	Q9H765 [186-194]	0	969.609	High	0.004223	0.00672	40
Medium	[D].TLDDLIAAV.[S]			0.144286	0.036552	1	2	5	Q8IWZ3	Ankyrin repeat and KH domain-containing protein 1 OS=Homo sapiens GN=ANKHD1 PE=1 SV=1	Q8IWZ3 [995-1003]	0	930.514	Medium	0.02885	0.09969	40
High	[Q].YYRPLHDEY.[C]			0.000800319	0	2	6	2	E9PF32; E5RI43	DENN domain-containing protein 3 OS=Homo sapiens GN=DENND3 PE=1 SV=1;DENN domain-containing protein 3 (Fragment) OS=Homo sapiens GN=DENND3 PE=1 SV=1	E9PF32 [162-170]; E5RI43 [162-170]	0	1255.57	High	0	0.0007842	40
High	[V].TPAVGRLEV.[S]			0.0100824	0.00518998	1	1	4	Q53HL2	Borealin OS=Homo sapiens GN=CDCA8 PE=1 SV=2	Q53HL2 [171-179]	0	941.541	High	0.005951	0.01388	40
High	[P].RPPPVGHSF.[S]			0.00581772	0.00321528	1	1	2	Q8NEZ4	Histone-lysine N-methyltransferase 2C OS=Homo sapiens GN=KMT2C PE=1 SV=3	Q8NEZ4 [1906-1914]	0	993.526	High	0.002884	0.005122	40
High	[K].QPANKGFRAL.[I]			0.00494784	0.00246951	1	1	4	Q9Y2R4	Probable ATP-dependent RNA helicase DDX52 OS=Homo sapiens GN=DDX52 PE=1 SV=3	Q9Y2R4 [229-238]	0	1101.62	High	0.004501	0.008435	40
High	[G].SPALYRNVNTL.[R]			0.000360937	0	1	2	2	Q69YH5	Cell division cycle-associated protein 2 OS=Homo sapiens GN=CDCA2 PE=1 SV=2	Q69YH5 [131-141]	0	1247.67	High	0	0.0004796	40
High	[V].SPQANRTYV.[R]			0.00306518	0.00167916	1	2	1	Q9Y2I7	1-phosphatidylinositol 3-phosphate 5-kinase OS=Homo sapiens GN=PIKFYVE PE=1 SV=3	Q9Y2I7 [329-337]	0	1035.52	High	0.001288	0.002771	40
High	[C].ALMDQVHHM.[Q]	1xOxidation [M]		0.00455227	0.00246951	1	1	2	Q96BU1	S100P-binding protein OS=Homo sapiens GN=S100PBP PE=1 SV=1	Q96BU1 [349-357]	0	1097.49	High	0.004501	0.008076	40
High	[A].SPAGEWRALL.[R]			0.00286564	0.00112653	1	1	1	Q8NE01	Metal transporter CNNM3 OS=Homo sapiens GN=CNNM3 PE=1 SV=1	Q8NE01 [92-101]	0	1099.59	High	0.0008655	0.002609	39
High	[Y].KPMEGNFEEI.[A]	1xOxidation [M3]		0.0100824	0.00518998	1	2	1	Q16531	DNA damage-binding protein 1 OS=Homo sapiens GN=DDB1 PE=1 SV=1	Q16531 [936-945]	0	1209.55	High	0.004501	0.008704	39
Medium	[Q].KLVTTVTEI.[A]			0.159269	0.0411631	1	1	1	Q01518	Adenylyl cyclase-associated protein 1 OS=Homo sapiens GN=CAP1 PE=1 SV=5	Q01518 [465-473]	0	1003.6	Medium	0.03207	0.1097	39
High	[Q].LPRYLMGETQL.[C]			0.000311509	0	1	5	1	Q9BRU9	rRNA-processing protein UTP23 homolog OS=Homo sapiens GN=UTP23 PE=1 SV=2	Q9BRU9 [49-59]	0	1320.7	High	0	0.0003231	39
Medium	[V].RPRPGTGL.[G]			0.108644	0.0263487	1	1	2	Q9BVK6	Transmembrane emp24 domain-containing protein 9 OS=Homo sapiens GN=TMED9 PE=1 SV=2	Q9BVK6 [11-18]	0	853.5	Medium	0.02153	0.07609	39
High	[A].APRQPGLMAQM.[A]	2xOxidation [M8; M11]		0.00165338	0	1	2	2	Q9Y6H1	Coiled-coil-helix-coiled-coil-helix domain-containing protein 2 OS=Homo sapiens GN=CHCHD2 PE=1 SV=1	Q9Y6H1 [49-59]	0	1231.59	High	0	0.001543	39
Medium	[W].VTTDIQVKV.[R]			0.0682522	0.0191715	1	1	1	O00267	Transcription elongation factor SPT5 OS=Homo sapiens GN=SUPT5H PE=1 SV=1	O00267 [980-988]	0	1002.58	Medium	0.01567	0.04942	39
High	[Q].ALLGILQHV.[G]			0.0160585	0.00648922	1	1	3	Q8IVD9	NudC domain-containing protein 3 OS=Homo sapiens GN=NUDCD3 PE=1 SV=3	Q8IVD9 [12-20]	0	963.599	High	0.005774	0.01346	39
High	[M].KLLEETGICVV.[P]	1xCysteinyl [C9]		0.00364314	0.00224124	1	1	2	Q8TD30	Alanine aminotransferase 2 OS=Homo sapiens GN=GPT2 PE=1 SV=1	Q8TD30 [469-479]	0	1322.67	High	0.002049	0.003274	39
Medium	[Q].IPLLGKSSL.[R]			0.170472	0.0440154	1	4	2	Q9NYP3	Protein downstream neighbor of Son OS=Homo sapiens GN=DONSON PE=1 SV=2	Q9NYP3 [544-552]	0	927.587	Medium	0.03458	0.1178	39
High	[Q].IPYGERITL.[R]			0.0121566	0.00518998	2	4	3	H0YIQ2; F8VU51	YLP motif-containing protein 1 (Fragment) OS=Homo sapiens GN=YLPM1 PE=1 SV=1;YLP motif-containing protein 1 OS=Homo sapiens GN=YLPM1 PE=1 SV=1	H0YIQ2 [1209-1217]; F8VU51 [950-958]	0	1061.6	High	0.004554	0.01038	39
High	[V].VPMTAENFRCL.[C]	1xCysteinyl [C10]		0.00692231	0.00418912	1	3	2	Q9UNP9	Peptidyl-prolyl cis-trans isomerase E OS=Homo sapiens GN=PPIE PE=1 SV=1	Q9UNP9 [165-175]	0	1399.62	High	0.004501	0.008554	39
High	[D].VPSTERMVL.[C]	1xOxidation [M7]		0.00514559	0.00246951	1	2	1	P17480	Nucleolar transcription factor 1 OS=Homo sapiens GN=UBTF PE=1 SV=1	P17480 [319-327]	0	1047.55	High	0.002399	0.004568	39
High	[Q].APGGPHQDL.[R]			0.0172902	0.00671649	1	4	1	Q13488	V-type proton ATPase 116 kDa subunit a isoform 3 OS=Homo sapiens GN=TCIRG1 PE=1 SV=3	Q13488 [157-165]	0	891.432	High	0.006091	0.01445	39
High	[P].FLDPNARPLV.[P]			0.00695716	0.00418912	1	2	2	P27708	CAD protein OS=Homo sapiens GN=CAD PE=1 SV=3	P27708 [150-159]	0	1141.64	High	0.003727	0.006099	39
Medium	[A].APAARPAAA.[K]			0.155994	0.0402901	1	1	1	Q96L91	E1A-binding protein p400 OS=Homo sapiens GN=EP400 PE=1 SV=4	Q96L91 [1448-1456]	0	795.447	Medium	0.03158	0.108	39
High	[P].YLDWTIERV.[A]			0.00742922	0.00456598	1	1	1	Q9Y597	BTB/POZ domain-containing protein KCTD3 OS=Homo sapiens GN=KCTD3 PE=1 SV=2	Q9Y597 [224-232]	0	1194.62	High	0.004223	0.00649	39
High	[C].TLSDNGIHHC.[K]	1xCysteinyl [C10]		0.00353498	0.00224124	1	1	1	Q8NEM2	SHC SH2 domain-binding protein 1 OS=Homo sapiens GN=SHCBP1 PE=1 SV=3	Q8NEM2 [501-510]	0	1215.49	High	0.002049	0.003184	39
High	[Y].RVKEIGSTM.[S]			0.0151633	0.00638819	1	3	2	X6RAL5	Histone deacetylase complex subunit SAP18 OS=Homo sapiens GN=SAP18 PE=1 SV=1	X6RAL5 [121-129]	0	1020.55	High	0.006386	0.01841	39
Medium	[G].APLGVGLGL.[V]			0.140141	0.0353393	1	1	1	Q9H3K2	Growth hormone-inducible transmembrane protein OS=Homo sapiens GN=GHITM PE=1 SV=2	Q9H3K2 [246-254]	0	796.493	Medium	0.02817	0.09715	39
High	[K].KLMSLGDIRL.[E]	1xOxidation [M3]		0.0252679	0.00737872	2	5	2	Q03001; A0A0U1RQJ2	Dystonin OS=Homo sapiens GN=DST PE=1 SV=4;Dystonin (Fragment) OS=Homo sapiens GN=DST PE=1 SV=1	Q03001 [5850-5859]; A0A0U1RQJ2 [956-965]	0	1161.67	High	0.006678	0.02039	39
High	[P].SPYGSDRLVQL.[A]			0.000547721	0	1	2	2	Q9Y2Y4	Zinc finger and BTB domain-containing protein 32 OS=Homo sapiens GN=ZBTB32 PE=1 SV=1	Q9Y2Y4 [10-20]	0	1234.64	High	0	0.0005494	39
High	[D].SPREQDSESQTL.[D]			0.00317741	0.00210006	1	3	1	Q14790	Caspase-8 OS=Homo sapiens GN=CASP8 PE=1 SV=1	Q14790 [211-222]	0	1376.63	High	0.001619	0.002869	39
Medium	[K].PAGRGTITDFL.[G]			0.146381	0.0368688	0	4	2				0	1147.61	Medium	0.03547	0.1213	39
Medium	[S].SPRQALTDFL.[L]			0.074889	0.0207324	1	3	2	E9PBL8	Conserved oligomeric Golgi complex subunit 1 (Fragment) OS=Homo sapiens GN=COG1 PE=1 SV=2	E9PBL8 [222-231]	0	1147.61	Medium	0.01698	0.05387	39
Medium	[L].VPAVTTPVL.[A]			0.0400689	0.0112539	1	2	3	P18583	Protein SON OS=Homo sapiens GN=SON PE=1 SV=4	P18583 [1331-1339]	0	896.545	Medium	0.02897	0.1008	39
High	[G].APDGSQRAVL.[V]			0.0103785	0.00518998	1	1	2	E7EX70	DNA-directed RNA polymerase I subunit RPA49 OS=Homo sapiens GN=POLR1E PE=1 SV=2	E7EX70 [16-25]	0	1013.54	High	0.004524	0.008932	39
High	[E].ILEEVVREL.[H]			0.0160585	0.00648922	1	2	1	Q9UI08	Ena/VASP-like protein OS=Homo sapiens GN=EVL PE=1 SV=2	Q9UI08 [387-395]	0	1099.64	High	0.005774	0.0135	39
High	[A].SPSLNREEVM.[K]			0.0031289	0.00210006	1	1	1	Q3B7T1	Erythroid differentiation-related factor 1 OS=Homo sapiens GN=EDRF1 PE=1 SV=1	Q3B7T1 [1144-1153]	0	1161.56	High	0.001619	0.002831	39
Medium	[P].RLADLEALKV.[A]			0.0856149	0.0224463	1	2	1	O75792	Ribonuclease H2 subunit A OS=Homo sapiens GN=RNASEH2A PE=1 SV=2	O75792 [56-65]	0	1127.68	Medium	0.01866	0.06086	39
High	[V].KVLDFEHFL.[P]			0.00223437	0.000638055	1	10	4	B7Z6Z4	Myosin light polypeptide 6 OS=Homo sapiens GN=MYL6 PE=1 SV=1	B7Z6Z4 [156-164]	0	1147.61	High	0.0004913	0.00209	39
High	[T].KPAEAPRLQL.[S]			0.0261543	0.00790438	1	1	2	Q14690	Protein RRP5 homolog OS=Homo sapiens GN=PDCD11 PE=1 SV=3	Q14690 [1524-1533]	0	1122.66	High	0.00701	0.02101	39
High	[D].KPIAVGSMSML.[S]	2xOxidation [M8; M10]		0.00499655	0.00246951	1	4	2	Q9UBT6	DNA polymerase kappa OS=Homo sapiens GN=POLK PE=1 SV=1	Q9UBT6 [126-136]	0	1165.6	High	0.002399	0.004427	39
Medium	[E].SPLIRLPI.[E]			0.138093	0.0350225	0	1	2				0	908.593	Medium	0.02768	0.09541	39
High	[G].ILDPCIYRV.[S]	1xCysteinyl [C5]		0.0046653	0.00246951	1	1	3	Q5T8I3	Protein FAM102B OS=Homo sapiens GN=FAM102B PE=1 SV=2	Q5T8I3 [74-82]	0	1210.6	High	0.002399	0.004156	39
Medium	[L].SPIIRPLL.[E]			0.138093	0.0350225	1	1	2	Q9ULI0	ATPase family AAA domain-containing protein 2B OS=Homo sapiens GN=ATAD2B PE=1 SV=3	Q9ULI0 [676-683]	0	908.593	Medium	0.02768	0.09541	39
High	[H].FIMDDPAGNSYL.[Q]			0.00273408	0.00112653	1	3	2	O75312	Zinc finger protein ZPR1 OS=Homo sapiens GN=ZPR1 PE=1 SV=1	O75312 [403-414]	0	1342.6	High	0.0008655	0.002486	39
Medium	[N].RLISTLENL.[Y]			0.149552	0.0378303	1	2	1	P54132	Bloom syndrome protein OS=Homo sapiens GN=BLM PE=1 SV=1	P54132 [775-783]	0	1058.62	Medium	0.02989	0.1036	39
High	[E].ILDKKVEKV.[T]			0.00635924	0.0034656	1	2	4	P08238	Heat shock protein HSP 90-beta OS=Homo sapiens GN=HSP90AB1 PE=1 SV=4	P08238 [570-578]	0	1071.68	High	0.004223	0.007108	39
High	[K].YLDEDTIYHL.[Q]			0.00573241	0.00295976	1	1	1	P31153	S-adenosylmethionine synthase isoform type-2 OS=Homo sapiens GN=MAT2A PE=1 SV=1	P31153 [235-244]	0	1281.6	High	0.002884	0.005047	39
High	[M].RLLNILMQL.[R]	1xOxidation [M7]		0.0139532	0.00622732	2	4	1	O60264; B7ZLQ5	SWI/SNF-related matrix-associated actin-dependent regulator of chromatin subfamily A member 5 OS=Homo sapiens GN=SMARCA5 PE=1 SV=1;Probable global transcription activator SNF2L1 OS=Homo sapiens GN=SMARCA1 PE=1 SV=1	O60264 [445-453]; B7ZLQ5 [448-456]	0	1129.68	High	0.00547	0.01184	39
High	[A].YLYQEGNNGPHL.[I]			0.000171719	0	1	1	1	Q9H4L7	SWI/SNF-related matrix-associated actin-dependent regulator of chromatin subfamily A containing DEAD/H box 1 OS=Homo sapiens GN=SMARCAD1 PE=1 SV=2	Q9H4L7 [538-549]	0	1404.65	High	0	0.0001852	39
High	[A].TQILSVPKV.[D]			0.0311813	0.00893366	1	1	2	P42166	Lamina-associated polypeptide 2, isoform alpha OS=Homo sapiens GN=TMPO PE=1 SV=2	P42166 [528-536]	0	984.609	High	0.008939	0.02548	39
High	[A].NLVPMIIHL.[L]			0.0159424	0.00648922	1	2	1	O00629	Importin subunit alpha-3 OS=Homo sapiens GN=KPNA4 PE=1 SV=1	O00629 [368-376]	0	1049.62	High	0.005774	0.01338	39
High	[S].APQGSRAAP.[T]			0.00675105	0.00373821	1	1	2	Q9BRP8	Partner of Y14 and mago OS=Homo sapiens GN=PYM1 PE=1 SV=1	Q9BRP8 [127-135]	0	854.448	High	0.006386	0.01646	39
High	[Y].KLQDLTDVQI.[M]			0.00985469	0.00518998	1	10	1	A0A0A0MSS3	SLAIN motif-containing protein 1 OS=Homo sapiens GN=SLAIN1 PE=1 SV=1	A0A0A0MSS3 [289-298]	0	1172.65	High	0.004501	0.008492	39
High	[K].TPDAMKAAM.[A]			0.00545747	0.00295976	1	1	1	P02792	Ferritin light chain OS=Homo sapiens GN=FTL PE=1 SV=2	P02792 [93-101]	0	935.433	High	0.002708	0.004814	39
High	[A].APRPAAGAGAA.[A]			0.0273161	0.00793616	1	2	1	Q9UJA2	Cardiolipin synthase (CMP-forming) OS=Homo sapiens GN=CRLS1 PE=1 SV=1	Q9UJA2 [76-86]	0	909.49	High	0.007176	0.02184	39
High	[D].SPMMPRITSVF.[S]			0.000484274	0	1	1	2	Q6AHZ1	Zinc finger protein 518A OS=Homo sapiens GN=ZNF518A PE=1 SV=2	Q6AHZ1 [758-768]	0	1265.64	High	0	0.0004895	39
High	[G].YLFEEIAKI.[S]			0.00300257	0.00112653	1	3	1	A0A1B0GV70	AP-4 complex accessory subunit Tepsin OS=Homo sapiens GN=TEPSIN PE=1 SV=1	A0A1B0GV70 [34-42]	0	1125.62	High	0.0008655	0.002727	39
High	[N].SLIRVLQTL.[Q]			0.0115627	0.00518998	1	4	1	Q6IQ26	DENN domain-containing protein 5A OS=Homo sapiens GN=DENND5A PE=1 SV=2	Q6IQ26 [1262-1270]	0	1042.66	High	0.004554	0.009943	39
High	[S].NPNHRTPTL.[T]			0.00435536	0.00246951	1	2	1	P29590	Protein PML OS=Homo sapiens GN=PML PE=1 SV=3	P29590 [191-199]	0	1049.55	High	0.002399	0.003887	39
High	[A].PHLVGPHL.[G]			0.00494784	0.00246951	1	4	2	Q96GK7	Fumarylacetoacetate hydrolase domain-containing protein 2A OS=Homo sapiens GN=FAHD2A PE=1 SV=1	Q96GK7 [35-42]	0	869.499	High	0.002399	0.004392	39
High	[F].MTDPIRILV.[K]	1xOxidation [M1]		0.00295632	0.00112653	1	1	2	P38919	Eukaryotic initiation factor 4A-III OS=Homo sapiens GN=EIF4A3 PE=1 SV=4	P38919 [233-241]	0	1073.6	High	0.0008655	0.002679	39
High	[S].APGPATREA.[G]			0.0309051	0.0088819	1	1	3	P20248	Cyclin-A2 OS=Homo sapiens GN=CCNA2 PE=1 SV=2	P20248 [6-14]	0	869.448	High	0.00823	0.0244	39
Medium	[R].SLHDAIMIV.[R]	1xOxidation [M7]		0.0993577	0.0251109	1	1	3	Q99832	T-complex protein 1 subunit eta OS=Homo sapiens GN=CCT7 PE=1 SV=2	Q99832 [388-396]	0	1014.53	Medium	0.02049	0.06981	39
High	[G].KLWEFPINNEA.[G]			0.00789993	0.00471609	1	1	2	Q92665	28S ribosomal protein S31, mitochondrial OS=Homo sapiens GN=MRPS31 PE=1 SV=3	Q92665 [309-319]	0	1360.69	High	0.004223	0.006873	39
High	[T].KPSATKGTL.[G]			0.00685322	0.00397012	1	1	1	P08240	Signal recognition particle receptor subunit alpha OS=Homo sapiens GN=SRPRA PE=1 SV=2	P08240 [309-317]	0	902.531	High	0.003388	0.006005	39
High	[R].VLYGPKIDRA.[T]			0.00280652	0.00112653	1	4	2	P32942	Intercellular adhesion molecule 3 OS=Homo sapiens GN=ICAM3 PE=1 SV=2	P32942 [396-405]	0	1131.65	High	0.0008655	0.00255	39
High	[A].KPSSTTPRL.[S]			0.00746708	0.00471609	2	6	4	E7EVA0; F8W9U4	Microtubule-associated protein OS=Homo sapiens GN=MAP4 PE=1 SV=1;Microtubule-associated protein OS=Homo sapiens GN=MAP4 PE=1 SV=1	E7EVA0 [2057-2065]; F8W9U4 [643-651]	0	986.563	High	0.004223	0.006521	39
Medium	[E].APAVPALRL.[G]			0.0885112	0.0230296	1	6	3	Q9ULQ1	Two pore calcium channel protein 1 OS=Homo sapiens GN=TPCN1 PE=1 SV=3	Q9ULQ1 [127-135]	0	907.572	Medium	0.01917	0.0627	39
High	[V].TPNEERNVM.[E]			0.00487566	0.00246951	1	2	1	P35606	Coatomer subunit beta' OS=Homo sapiens GN=COPB2 PE=1 SV=2	P35606 [828-836]	0	1089.5	High	0.002399	0.004336	39
High	[E].ALIEKLVEL.[C]			0.0285398	0.00813486	1	1	4	Q14181	DNA polymerase alpha subunit B OS=Homo sapiens GN=POLA2 PE=1 SV=2	Q14181 [22-30]	0	1027.64	High	0.007442	0.0227	39
High	[K].KPVKPHSSF.[K]			0.00442009	0.00246951	1	2	3	Q9Y520	Protein PRRC2C OS=Homo sapiens GN=PRRC2C PE=1 SV=4	Q9Y520 [1297-1305]	0	1026.57	High	0.003727	0.006095	39
Medium	[V].APRHGLQSL.[G]			0.0575195	0.0160456	1	1	2	P48634	Protein PRRC2A OS=Homo sapiens GN=PRRC2A PE=1 SV=3	P48634 [39-47]	0	978.548	Medium	0.01376	0.04243	39
High	[S].KLGSVPVTV.[K]			0.035659	0.00984509	1	1	2	Q9Y4C2	TRPM8 channel-associated factor 1 OS=Homo sapiens GN=TCAF1 PE=1 SV=3	Q9Y4C2 [623-631]	0	899.556	High	0.009181	0.0276	39
High	[V].SLLEHLSHV.[H]			0.00581772	0.00321528	1	2	4	Q9BQI3	Eukaryotic translation initiation factor 2-alpha kinase 1 OS=Homo sapiens GN=EIF2AK1 PE=1 SV=2	Q9BQI3 [71-79]	0	1034.56	High	0.002884	0.005116	39
High	[D].IYKELLISL.[V]			0.00499655	0.00246951	1	2	1	P61165	Transmembrane protein 258 OS=Homo sapiens GN=TMEM258 PE=1 SV=1	P61165 [50-58]	0	1091.67	High	0.002399	0.004428	39
High	[I].RMTDGRTLVGC.[F]	1xCysteinyl [C11]		0.00485183	0.00246951	1	5	1	I3L3Z2	N-alpha-acetyltransferase 38, NatC auxiliary subunit OS=Homo sapiens GN=NAA38 PE=1 SV=2	I3L3Z2 [56-66]	0	1327.59	High	0.002399	0.004318	39
High	[T].SPALKRLDL.[R]			0.0148466	0.00638819	1	3	3	E9PBL8	Conserved oligomeric Golgi complex subunit 1 (Fragment) OS=Homo sapiens GN=COG1 PE=1 SV=2	E9PBL8 [7-15]	0	1012.61	High	0.005553	0.01257	39
Medium	[A].KLHDINAQL.[V]			0.187008	0.0473802	1	2	4	Q10567	AP-1 complex subunit beta-1 OS=Homo sapiens GN=AP1B1 PE=1 SV=2	Q10567 [147-155]	0	1051.59	Medium	0.03692	0.1299	39
High	[A].RPSDANRKEML.[F]			0.00207151	0.000638055	1	4	2	B1AKJ5	Nardilysin OS=Homo sapiens GN=NRDC PE=1 SV=1	B1AKJ5 [387-397]	0	1316.67	High	0.001995	0.00298	39
High	[A].QLLDQIWRT.[K]			0.00322656	0.00210006	1	1	1	Q9P2I0	Cleavage and polyadenylation specificity factor subunit 2 OS=Homo sapiens GN=CPSF2 PE=1 SV=2	Q9P2I0 [248-256]	0	1172.64	High	0.001619	0.002913	39
High	[T].SPRLSQTFL.[Q]			0.00543075	0.00295976	1	2	3	Q92608	Dedicator of cytokinesis protein 2 OS=Homo sapiens GN=DOCK2 PE=1 SV=2	Q92608 [1780-1788]	0	1048.58	High	0.002708	0.004804	39
High	[L].RIMQSSQSM.[S]	2xOxidation [M3; M9]		0.0135817	0.00617504	1	1	2	O75882	Attractin OS=Homo sapiens GN=ATRN PE=1 SV=2	O75882 [840-848]	0	1099.49	High	0.00547	0.01157	39
Medium	[Q].KTKDASSAL.[A]			0.127123	0.0313679	1	1	2	P49643	DNA primase large subunit OS=Homo sapiens GN=PRIM2 PE=1 SV=2	P49643 [479-487]	0	920.505	Medium	0.02506	0.08817	39
High	[S].SPTIALPML.[L]	1xOxidation [M8]		0.0238049	0.00725454	1	3	2	Q9UJX4	Anaphase-promoting complex subunit 5 OS=Homo sapiens GN=ANAPC5 PE=1 SV=2	Q9UJX4 [596-604]	0	958.528	High	0.006457	0.01931	39
High	[R].VPRSQGTEAEL.[N]			0.00288059	0.00112653	1	4	2	Q8NAG6	Ankyrin repeat and LEM domain-containing protein 1 OS=Homo sapiens GN=ANKLE1 PE=1 SV=2	Q8NAG6 [261-271]	0	1186.61	High	0.0008655	0.002617	39
High	[E].NPEKRYNVL.[G]			0.00593359	0.00335673	1	2	1	Q1KMD3	Heterogeneous nuclear ribonucleoprotein U-like protein 2 OS=Homo sapiens GN=HNRNPUL2 PE=1 SV=1	Q1KMD3 [476-484]	0	1132.61	High	0.002959	0.005231	39
High	[T].IMFDDIGRNFL.[M]	1xOxidation [M2]		0.00688767	0.00397012	1	1	1	Q8WVY7	Ubiquitin-like domain-containing CTD phosphatase 1 OS=Homo sapiens GN=UBLCP1 PE=1 SV=2	Q8WVY7 [249-259]	0	1356.66	High	0.003727	0.006042	39
High	[K].RPKKPGQSF.[Q]			0.00100308	0	1	3	3	O15042	U2 snRNP-associated SURP motif-containing protein OS=Homo sapiens GN=U2SURP PE=1 SV=2	O15042 [863-871]	0	1044.59	High	0	0.000966	39
High	[S].RLLEPAQVQQL.[A]			0.00545747	0.00295976	1	2	2	Q8NBI6	Xyloside xylosyltransferase 1 OS=Homo sapiens GN=XXYLT1 PE=1 SV=1	Q8NBI6 [308-318]	0	1294.75	High	0.002708	0.004815	39
High	[C].FLLPMFERL.[K]	1xOxidation [M5]		0.00238279	0.000638055	1	2	4	Q8TDD1	ATP-dependent RNA helicase DDX54 OS=Homo sapiens GN=DDX54 PE=1 SV=2	Q8TDD1 [150-158]	0	1181.64	High	0.0004913	0.00218	39
Medium	[A].SPAPDLAPR.[T]			0.177427	0.0458643	1	1	1	Q504T8	Midnolin OS=Homo sapiens GN=MIDN PE=1 SV=2	Q504T8 [340-348]	0	923.495	Medium	0.03567	0.1228	39
Medium	[C].SPKQGVSL.[Q]			0.0828068	0.0221688	1	3	2	A0A0A0MTC1	E3 ubiquitin-protein ligase RNF213 OS=Homo sapiens GN=RNF213 PE=1 SV=1	A0A0A0MTC1 [1693-1700]	0	815.462	Medium	0.02509	0.08872	39
High	[K].APTVRSKAL.[S]			0.0100248	0.00518998	1	3	2	P42695	Condensin-2 complex subunit D3 OS=Homo sapiens GN=NCAPD3 PE=1 SV=2	P42695 [457-465]	0	942.573	High	0.004501	0.008642	39
High	[S].SPALQTPSL.[S]			0.0300929	0.00869903	1	1	1	Q13029	PR domain zinc finger protein 2 OS=Homo sapiens GN=PRDM2 PE=1 SV=3	Q13029 [948-956]	0	913.499	High	0.007943	0.02372	39
High	[G].WLAEKLPTL.[R]			0.0275558	0.00793616	1	1	2	Q14008	Cytoskeleton-associated protein 5 OS=Homo sapiens GN=CKAP5 PE=1 SV=3	Q14008 [1001-1009]	0	1070.62	High	0.007176	0.02202	39
High	[D].YLNALVHLI.[E]			0.0194058	0.00718962	2	2	1	Q9H6A9; Q96RV3	Pecanex-like protein 3 OS=Homo sapiens GN=PCNX3 PE=1 SV=2;Pecanex-like protein 1 OS=Homo sapiens GN=PCNX1 PE=1 SV=2	Q9H6A9 [1380-1388]; Q96RV3 [1592-1600]	0	1055.62	High	0.006386	0.01604	39
High	[A-].MPKKDARTL.[L]	1xOxidation [M1]		0.00353498	0.00224124	1	2	2	P29083	General transcription factor IIE subunit 1 OS=Homo sapiens GN=GTF2E1 PE=1 SV=2	P29083 [168-176]	0	1075.59	High	0.002049	0.003177	39
High	[D].FLADPDTVNHLL.[I]			0.000883276	0	2	3	1	D6RJG9; Q9Y5W7	Sorting nexin-14 (Fragment) OS=Homo sapiens GN=SNX14 PE=1 SV=1;Sorting nexin-14 OS=Homo sapiens GN=SNX14 PE=1 SV=3	D6RJG9 [212-223]; Q9Y5W7 [285-296]	0	1354.7	High	0	0.0008598	39
High	[D].SILEHQIQV.[R]			0.0236048	0.00718962	1	3	2	P33991	DNA replication licensing factor MCM4 OS=Homo sapiens GN=MCM4 PE=1 SV=5	P33991 [252-260]	0	1066.59	High	0.006386	0.01914	39
High	[A].TPESGKQTL.[K]			0.00487566	0.00246951	1	2	1	P52824	Diacylglycerol kinase theta OS=Homo sapiens GN=DGKQ PE=1 SV=2	P52824 [292-300]	0	960.5	High	0.002399	0.004324	39
High	[E].APRPAAASDGSL.[V]			0.00532522	0.0027638	1	1	1	Q3B726	DNA-directed RNA polymerase I subunit RPA43 OS=Homo sapiens GN=TWISTNB PE=1 SV=1	Q3B726 [8-19]	0	1112.57	High	0.0026	0.004705	39
High	[R].SPMHRVTL.[Q]			0.0300929	0.00869903	1	2	2	Q5VW36	Focadhesin OS=Homo sapiens GN=FOCAD PE=1 SV=1	Q5VW36 [1719-1726]	0	940.503	High	0.007943	0.02371	39
Medium	[A].RAAERSSAL.[R]			0.144286	0.036552	2	2	3	H0YFY6; Q14980	Nuclear mitotic apparatus protein 1 (Fragment) OS=Homo sapiens GN=NUMA1 PE=1 SV=1;Nuclear mitotic apparatus protein 1 OS=Homo sapiens GN=NUMA1 PE=1 SV=2	H0YFY6 [127-135]; Q14980 [1282-1290]	0	960.522	Medium	0.03104	0.1064	39
High	[M].SLLHLGALYGI.[T]			0.00270555	0.00112653	1	1	1	O00767	Acyl-CoA desaturase OS=Homo sapiens GN=SCD PE=1 SV=2	O00767 [80-90]	0	1156.67	High	0.0008655	0.002461	39
Medium	[D].CLLDGGVINL.[S]	1xCysteinyl [C1]		0.0930242	0.0237404	1	1	1	O43252	Bifunctional 3'-phosphoadenosine 5'-phosphosulfate synthase 1 OS=Homo sapiens GN=PAPSS1 PE=1 SV=2	O43252 [295-304]	0	1135.55	Medium	0.01985	0.06573	39
High	[A].IPDASKLQFIL.[A]			0.00162598	0	1	5	3	O75935	Dynactin subunit 3 OS=Homo sapiens GN=DCTN3 PE=1 SV=1	O75935 [78-88]	0	1244.72	High	0.0004913	0.001986	39
High	[S].YVLPEVSKV.[L]			0.0122341	0.00518998	1	3	3	E7ERK9	Translation initiation factor eIF-2B subunit delta OS=Homo sapiens GN=EIF2B4 PE=1 SV=1	E7ERK9 [414-422]	0	1033.59	High	0.004554	0.01046	39
High	[L].HPRTSITVVL.[Q]			0.00911567	0.00505824	1	2	4	Q9NQT4	Exosome complex component RRP46 OS=Homo sapiens GN=EXOSC5 PE=1 SV=1	Q9NQT4 [111-120]	0	1122.66	High	0.009909	0.0295	39
High	[V].KLLDTMVDTFL.[Q]	1xOxidation [M6]		0.0114916	0.00518998	1	5	1	U3KQ54	HCG2044777 OS=Homo sapiens GN=PMF1-BGLAP PE=4 SV=1	U3KQ54 [36-46]	0	1311.69	High	0.004554	0.009867	39
Medium	[D].SPAPPRPSL.[Q]			0.0491555	0.0140543	1	2	2	Q14626	Interleukin-11 receptor subunit alpha OS=Homo sapiens GN=IL11RA PE=1 SV=2	Q14626 [342-350]	0	921.515	Medium	0.01234	0.03682	39
High	[W].LLNDRIWLA.[H]			0.00517087	0.00246951	1	1	1	Q9BR11	Zinc finger SWIM domain-containing protein 1 OS=Homo sapiens GN=ZSWIM1 PE=2 SV=2	Q9BR11 [234-242]	0	1113.64	High	0.002399	0.004585	39
High	[A].AIMDIVIKV.[S]			0.011854	0.00518998	1	3	1	Q9NZJ5	Eukaryotic translation initiation factor 2-alpha kinase 3 OS=Homo sapiens GN=EIF2AK3 PE=1 SV=3	Q9NZJ5 [304-312]	0	1001.61	High	0.004554	0.01013	39
Medium	[K].IIIPEIQKV.[S]			0.125187	0.031033	1	1	3	P55060	Exportin-2 OS=Homo sapiens GN=CSE1L PE=1 SV=3	P55060 [825-833]	0	1052.67	Medium	0.02489	0.08702	39
High	[S].LPAPKGPAL.[L]			0.0205179	0.00718962	1	1	2	Q92733	Proline-rich protein PRCC OS=Homo sapiens GN=PRCC PE=1 SV=1	Q92733 [42-50]	0	863.535	High	0.006386	0.01692	39
Medium	[S].LPASPAHQL.[S]			0.122318	0.0306143	1	1	4	Q8TEK3	Histone-lysine N-methyltransferase, H3 lysine-79 specific OS=Homo sapiens GN=DOT1L PE=1 SV=2	Q8TEK3 [998-1006]	0	933.515	Medium	0.03589	0.1242	39
Medium	[S].GPLKGIEL.[A]			0.102659	0.025348	1	7	1	Q9BQ52	Zinc phosphodiesterase ELAC protein 2 OS=Homo sapiens GN=ELAC2 PE=1 SV=2	Q9BQ52 [156-163]	0	826.503	Medium	0.02067	0.07179	39
High	[T].RLWNETVEL.[F]			0.00731702	0.00456598	1	1	3	Q8WUY9	DEP domain-containing protein 1B OS=Homo sapiens GN=DEPDC1B PE=1 SV=2	Q8WUY9 [15-23]	0	1159.61	High	0.004176	0.006388	39
Medium	[F].RPDSTKVESL.[V]			0.0877787	0.022932	1	5	2	A0A0B4J1W0	Mediator of RNA polymerase II transcription subunit 24 OS=Homo sapiens GN=MED24 PE=1 SV=1	A0A0B4J1W0 [573-582]	0	1131.6	Medium	0.01905	0.06249	39
Medium	[L].SPTEGRSL.[Q]			0.0961457	0.0243723	1	2	2	Q15034	Probable E3 ubiquitin-protein ligase HERC3 OS=Homo sapiens GN=HERC3 PE=1 SV=1	Q15034 [831-838]	0	846.432	Medium	0.02005	0.06769	39
Medium	[L].VLGPGPPPL.[G]			0.194459	0.0495214	2	3	2	Q6UX98; E9PI61	Probable palmitoyltransferase ZDHHC24 OS=Homo sapiens GN=ZDHHC24 PE=1 SV=1;Palmitoyltransferase OS=Homo sapiens GN=ZDHHC24 PE=3 SV=1	Q6UX98 [38-46]; E9PI61 [38-46]	0	846.508	Medium	0.0386	0.1346	39
High	[A].PDSQRLKL.[L]			0.00863661	0.00501419	1	1	2	Q9UQE7	Structural maintenance of chromosomes protein 3 OS=Homo sapiens GN=SMC3 PE=1 SV=2	Q9UQE7 [151-158]	0	956.552	High	0.004554	0.01042	39
Medium	[A].ALASEEPRV.[D]			0.0849047	0.0224207	1	2	1	Q6ZMZ3	Nesprin-3 OS=Homo sapiens GN=SYNE3 PE=1 SV=2	Q6ZMZ3 [384-392]	0	971.516	Medium	0.01862	0.06054	39
Medium	[M].QPTHPIRLGL.[A-]			0.101825	0.0252221	1	10	3	P61981	14-3-3 protein gamma OS=Homo sapiens GN=YWHAG PE=1 SV=2	P61981 [166-175]	0	1131.66	Medium	0.04303	0.1521	39
High	[S].VPSKPPMSL.[E]			0.0224487	0.00718962	1	1	3	Q6AI12	Ankyrin repeat domain-containing protein 40 OS=Homo sapiens GN=ANKRD40 PE=1 SV=2	Q6AI12 [223-231]	0	955.528	High	0.006386	0.01824	39
High	[W].YPFFRGVTI.[K]			0.00854514	0.00501419	1	4	3	O75794	Cell division cycle protein 123 homolog OS=Homo sapiens GN=CDC123 PE=1 SV=1	O75794 [15-23]	0	1099.59	High	0.004373	0.00743	39
High	[V].RPRPGTGLGRVM.[R]			0.000858046	0	1	1	2	Q9BVK6	Transmembrane emp24 domain-containing protein 9 OS=Homo sapiens GN=TMED9 PE=1 SV=2	Q9BVK6 [11-22]	0	1296.73	High	0	0.0008369	39
High	[R].YPRAQLEVSAL.[L]			0.00471126	0.00246951	1	1	2	Q5RKV6	Exosome complex component MTR3 OS=Homo sapiens GN=EXOSC6 PE=1 SV=1	Q5RKV6 [139-149]	0	1246.68	High	0.002399	0.004265	39
High	[A].VLVDRTIYI.[S]			0.0175528	0.00671649	1	2	2	H0YB34	2-iminobutanoate/2-iminopropanoate deaminase (Fragment) OS=Homo sapiens GN=RIDA PE=1 SV=1	H0YB34 [36-44]	0	1091.65	High	0.006091	0.01467	39
High	[R].TLMEQPLTTL.[N]			0.00427044	0.00246951	1	1	3	Q9P2K2	Thioredoxin domain-containing protein 16 OS=Homo sapiens GN=TXNDC16 PE=1 SV=4	Q9P2K2 [229-238]	0	1146.61	High	0.002399	0.003809	39
High	[T].SPSGSKMQL.[L]	1xOxidation [M7]		0.0078189	0.00471609	1	2	2	Q9Y6D9	Mitotic spindle assembly checkpoint protein MAD1 OS=Homo sapiens GN=MAD1L1 PE=1 SV=2	Q9Y6D9 [669-677]	0	950.461	High	0.004223	0.006827	39
Medium	[S].IQIMKVEEI.[A]			0.0580188	0.0162945	1	5	1	Q02543	60S ribosomal protein L18a OS=Homo sapiens GN=RPL18A PE=1 SV=2	Q02543 [124-132]	0	1102.62	Medium	0.01381	0.04254	39
High	[G].IPTSARSML.[S]			0.00322656	0.00210006	1	3	2	Q8WXI9	Transcriptional repressor p66-beta OS=Homo sapiens GN=GATAD2B PE=1 SV=1	Q8WXI9 [522-530]	0	975.529	High	0.001619	0.002922	39
High	[S].RPTSKRDSL.[A]			0.000814386	0	1	1	3	P35251	Replication factor C subunit 1 OS=Homo sapiens GN=RFC1 PE=1 SV=4	P35251 [530-538]	0	1059.59	High	0	0.001591	39
High	[A].GLAALKMLAV.[A]			0.00611208	0.00335673	1	2	1	Q8IWT3	Cullin-9 OS=Homo sapiens GN=CUL9 PE=1 SV=2	Q8IWT3 [794-803]	0	986.607	High	0.002959	0.005385	39
High	[C].SPTSRLNSL.[R]			0.0337913	0.00949521	1	1	3	D6R947	Spermatogenesis-associated protein 20 OS=Homo sapiens GN=SPATA20 PE=4 SV=1	D6R947 [30-38]	0	974.527	High	0.008955	0.02628	39
High	[D].KLFDLDEKL.[M]			0.00366144	0.00224124	1	7	2	E9PRZ1	Protein SAAL1 OS=Homo sapiens GN=SAAL1 PE=1 SV=1	E9PRZ1 [209-217]	0	1120.62	High	0.002049	0.003297	39
High	[L].CPSHFRETL.[T]	1xCysteinyl [C1]		0.00671738	0.0034656	2	5	2	V9GYX7; Q9NZ32	Actin-related protein 10 (Fragment) OS=Homo sapiens GN=ACTR10 PE=1 SV=1;Actin-related protein 10 OS=Homo sapiens GN=ACTR10 PE=1 SV=1	V9GYX7 [97-105]; Q9NZ32 [97-105]	0	1208.52	High	0.004501	0.008399	39
High	[K].CPLLKPWAL.[T]	1xCysteinyl [C1]		0.00194035	0.000638055	1	4	2	J3KPS3	Fructose-bisphosphate aldolase OS=Homo sapiens GN=ALDOA PE=1 SV=1	J3KPS3 [294-302]	0	1159.6	High	0.0004913	0.001795	39
High	[E].NPKESSSSL.[K]			0.0252679	0.00737872	1	1	3	Q12789	General transcription factor 3C polypeptide 1 OS=Homo sapiens GN=GTF3C1 PE=1 SV=4	Q12789 [588-596]	0	948.463	High	0.006678	0.02042	39
High	[D].RVMIIRTML.[Y]			0.00348193	0.00224124	1	4	4	Q9Y265	RuvB-like 1 OS=Homo sapiens GN=RUVBL1 PE=1 SV=1	Q9Y265 [357-365]	0	1132.67	High	0.002708	0.00496	39
High	[H].SMTLAIHEI.[A]			0.00247328	0.000638055	1	2	5	O15121	Sphingolipid delta(4)-desaturase DES1 OS=Homo sapiens GN=DEGS1 PE=1 SV=1	O15121 [83-91]	0	1014.53	High	0.0004913	0.002264	39
High	[N].GPHAADPSWNSL.[I]			0.00651931	0.0034656	1	2	2	O75179	Ankyrin repeat domain-containing protein 17 OS=Homo sapiens GN=ANKRD17 PE=1 SV=3	O75179 [2558-2569]	0	1251.58	High	0.003018	0.005708	39
High	[Q].SPTLQRNAL.[Y]			0.0152711	0.00638819	1	2	1	P54578	Ubiquitin carboxyl-terminal hydrolase 14 OS=Homo sapiens GN=USP14 PE=1 SV=3	P54578 [302-310]	0	999.558	High	0.005656	0.0129	39
Medium	[W].AVRIPGGPA.[V]			0.116712	0.0292473	1	3	2	P09958	Furin OS=Homo sapiens GN=FURIN PE=1 SV=2	P09958 [35-43]	0	837.494	Medium	0.02364	0.08129	39
High	[Q].SPAPTHNSL.[F]			0.00685322	0.00397012	1	2	3	P49327	Fatty acid synthase OS=Homo sapiens GN=FASN PE=1 SV=3	P49327 [2326-2334]	0	923.458	High	0.003388	0.00601	39
High	[E].KPKDMGFTRL.[M]			0.00437684	0.00246951	1	3	1	A0A0U1RRK1	Calcium uptake protein 1, mitochondrial OS=Homo sapiens GN=MICU1 PE=1 SV=1	A0A0U1RRK1 [451-460]	0	1192.65	High	0.002399	0.003907	39
High	[L].SPRAVSTTF.[G]			0.0188076	0.0069946	1	1	1	Q9P265	Disco-interacting protein 2 homolog B OS=Homo sapiens GN=DIP2B PE=1 SV=3	Q9P265 [1308-1316]	0	965.505	High	0.006215	0.01558	39
High	[T].GPKRAGQAAL.[S]			0.0176863	0.00671649	2	2	1	H7C097; P53804	E3 ubiquitin-protein ligase TTC3 (Fragment) OS=Homo sapiens GN=TTC3 PE=1 SV=1;E3 ubiquitin-protein ligase TTC3 OS=Homo sapiens GN=TTC3 PE=1 SV=2	H7C097 [98-107]; P53804 [1806-1815]	0	968.564	High	0.006167	0.01479	39
Medium	[E].KLLEYIEEI.[S]			0.0555598	0.015377	1	1	3	O75330	Hyaluronan mediated motility receptor OS=Homo sapiens GN=HMMR PE=1 SV=2	O75330 [232-240]	0	1149.64	Medium	0.01871	0.06134	39
High	[Y].APSRPPGLP.[G]			0.00527325	0.0027638	1	2	1	O15054	Lysine-specific demethylase 6B OS=Homo sapiens GN=KDM6B PE=1 SV=4	O15054 [386-394]	0	891.505	High	0.0026	0.004677	39
Medium	[K].RLLEFELAQL.[T]			0.173926	0.0451057	1	2	1	Q13464	Rho-associated protein kinase 1 OS=Homo sapiens GN=ROCK1 PE=1 SV=1	Q13464 [819-828]	0	1231.7	Medium	0.03527	0.1203	39
Medium	[K].IPRNPPPTL.[L]			0.0616202	0.0174857	1	3	3	Q8WXR4	Myosin-IIIb OS=Homo sapiens GN=MYO3B PE=2 SV=4	Q8WXR4 [248-256]	0	1004.59	Medium	0.01448	0.04492	39
High	[T].FLIQEIKTL.[P]			0.0195595	0.00718962	1	2	5	Q5T4S7	E3 ubiquitin-protein ligase UBR4 OS=Homo sapiens GN=UBR4 PE=1 SV=1	Q5T4S7 [2197-2205]	0	1104.67	High	0.006386	0.01611	39
High	[I].LTDITKGV.[Q]			0.00754352	0.00471609	1	1	1	P13639	Elongation factor 2 OS=Homo sapiens GN=EEF2 PE=1 SV=4	P13639 [662-669]	0	846.493	High	0.004223	0.006571	39
Medium	[A].ALLNAILHSA.[Y]			0.0411591	0.0117271	1	1	1	Q9H8H0	Nucleolar protein 11 OS=Homo sapiens GN=NOL11 PE=1 SV=1	Q9H8H0 [586-595]	0	1022.6	Medium	0.01075	0.03136	39
High	[L].SAMSGRNEL.[H]			0.0132248	0.00591655	1	2	2	Q68DK2	Zinc finger FYVE domain-containing protein 26 OS=Homo sapiens GN=ZFYVE26 PE=1 SV=3	Q68DK2 [805-813]	0	964.452	High	0.005301	0.01125	39
High	[AGT].SPDLRLTWL.[Q]			0.00176717	0.000638055	3	6	2	Q8NF50; Q96HP0; Q96N67	Dedicator of cytokinesis protein 8 OS=Homo sapiens GN=DOCK8 PE=1 SV=3;Dedicator of cytokinesis protein 6 OS=Homo sapiens GN=DOCK6 PE=1 SV=3;Dedicator of cytokinesis protein 7 OS=Homo sapiens GN=DOCK7 PE=1 SV=4	Q8NF50 [1637-1645]; Q96HP0 [1592-1600]; Q96N67 [1683-1691]	0	1100.61	High	0.0004913	0.001858	39
High	[R].HLYDIHVTV.[Q]			0.00617287	0.00335673	1	1	1	A8MXV4	Nucleoside diphosphate-linked moiety X motif 19 OS=Homo sapiens GN=NUDT19 PE=1 SV=1	A8MXV4 [348-356]	0	1096.58	High	0.002959	0.005426	39
Medium	[D].SPKPALCVTL.[A]	1xCysteinyl [C7]		0.0500281	0.0141472	1	1	1	Q5SWH9	Transmembrane protein 69 OS=Homo sapiens GN=TMEM69 PE=2 SV=1	Q5SWH9 [93-102]	0	1147.58	Medium	0.01237	0.03741	39
High	[Y].ALMAHAMEEV.[K]			0.0023701	0.000638055	1	1	2	Q07666	KH domain-containing, RNA-binding, signal transduction-associated protein 1 OS=Homo sapiens GN=KHDRBS1 PE=1 SV=1	Q07666 [242-251]	0	1101.51	High	0.00547	0.01155	39
High	[E].RIMSETYML.[I]	1xOxidation [M8]		0.0309051	0.0088819	1	3	2	Q9Y6J0	Calcineurin-binding protein cabin-1 OS=Homo sapiens GN=CABIN1 PE=1 SV=1	Q9Y6J0 [1883-1891]	0	1159.55	High	0.00823	0.02427	39
High	[D].QPQDRNQAL.[G]			0.0170332	0.00666371	1	3	2	Q86YV0	RAS protein activator like-3 OS=Homo sapiens GN=RASAL3 PE=1 SV=2	Q86YV0 [874-882]	0	1069.54	High	0.00597	0.01425	39
High	[S].TPASSRAQTL.[P]			0.0075821	0.00471609	1	2	2	Q01082	Spectrin beta chain, non-erythrocytic 1 OS=Homo sapiens GN=SPTBN1 PE=1 SV=2	Q01082 [2320-2329]	0	1031.55	High	0.004223	0.006626	39
High	[E].RPLTDNHRSL.[A]			0.000298918	0	1	1	1	Q5TDH0	Protein DDI1 homolog 2 OS=Homo sapiens GN=DDI2 PE=1 SV=1	Q5TDH0 [52-61]	0	1208.65	High	0	0.0003113	39
High	[L].MLFGHPLLVSV.[P]			0.00692231	0.00418912	1	2	2	P51784	Ubiquitin carboxyl-terminal hydrolase 11 OS=Homo sapiens GN=USP11 PE=1 SV=3	P51784 [611-621]	0	1212.68	High	0.003727	0.006064	39
Medium	[Q].LILDPIFKV.[F]			0.0794174	0.0216535	1	1	1	P13639	Elongation factor 2 OS=Homo sapiens GN=EEF2 PE=1 SV=4	P13639 [292-300]	0	1057.67	Medium	0.01789	0.0567	39
High	[L].ALPEILFAKV.[S]			0.00695716	0.00418912	1	1	1	P32302	C-X-C chemokine receptor type 5 OS=Homo sapiens GN=CXCR5 PE=1 SV=1	P32302 [181-190]	0	1100.67	High	0.003727	0.006102	39
Medium	[-].MPPSGPRGTL.[L]			0.0700067	0.0195422	1	6	6	Q02818	Nucleobindin-1 OS=Homo sapiens GN=NUCB1 PE=1 SV=4	Q02818 [1-10]	0	1012.52	Medium	0.01617	0.05072	39
High	[S].AALEEADKMFL.[R]			0.000244616	0	1	2	2	Q9Y6B2	EP300-interacting inhibitor of differentiation 1 OS=Homo sapiens GN=EID1 PE=1 SV=1	Q9Y6B2 [126-136]	0	1237.61	High	0	0.0002977	39
Medium	[VE].SPSKKGPI.[QP]			0.0386582	0.0108007	2	16	4	A0A182DWE9; O95467	HLA class II histocompatibility antigen, DP beta 1 chain OS=Homo sapiens GN=HLA-DPB1 PE=1 SV=1;Neuroendocrine secretory protein 55 OS=Homo sapiens GN=GNAS PE=2 SV=1	A0A182DWE9 [129-136]; O95467 [233-240]	0	813.483	High	0.009909	0.0296	39
High	[R].RPRQQDPHL.[T]			0.00167188	0	1	1	3	Q96BZ8	Leukocyte receptor cluster member 1 OS=Homo sapiens GN=LENG1 PE=1 SV=1	Q96BZ8 [254-262]	0	1146.61	High	0	0.001561	39
High	[S].LTRPGSSSL.[S]			0.00728007	0.00456598	1	4	3	A8K727	Pleckstrin homology domain-containing family A member 2 OS=Homo sapiens GN=PLEKHA2 PE=1 SV=1	A8K727 [315-323]	0	917.505	High	0.005553	0.01189	39
Medium	[R].AVILRALSL.[A]			0.129078	0.0314706	1	4	2	P20036	HLA class II histocompatibility antigen, DP alpha 1 chain OS=Homo sapiens GN=HLA-DPA1 PE=1 SV=1	P20036 [12-20]	0	955.63	Medium	0.02533	0.08941	39
High	[S].FLRNINEYL.[A]			0.00735419	0.00456598	1	1	2	Q96CU9	FAD-dependent oxidoreductase domain-containing protein 1 OS=Homo sapiens GN=FOXRED1 PE=1 SV=2	Q96CU9 [134-142]	0	1181.63	High	0.004176	0.006426	39
High	[I].LMEHIHKL.[K]	1xOxidation [M2]		0.00108726	0	1	3	1	P84098	60S ribosomal protein L19 OS=Homo sapiens GN=RPL19 PE=1 SV=1	P84098 [138-145]	0	1036.56	High	0	0.001042	39
Medium	[K].KVAPAPAVV.[K]			0.0376317	0.0102872	1	2	4	P62424	60S ribosomal protein L7a OS=Homo sapiens GN=RPL7A PE=1 SV=2	P62424 [11-19]	0	851.535	High	0.009485	0.02907	38
Medium	[E].RPAAIPIEI.[K]			0.110401	0.0269123	1	1	8	Q9Y2H1	Serine/threonine-protein kinase 38-like OS=Homo sapiens GN=STK38L PE=1 SV=3	Q9Y2H1 [394-402]	0	979.593	Medium	0.02195	0.07703	38
High	[A].SPRQLFKASNM.[T]			0.00155491	0	1	3	2	P50851	Lipopolysaccharide-responsive and beige-like anchor protein OS=Homo sapiens GN=LRBA PE=1 SV=4	P50851 [2201-2211]	0	1278.66	High	0	0.001461	38
High	[F].APRPSTGPH.[K]			0.00681897	0.00397012	1	4	3	P22090	40S ribosomal protein S4, Y isoform 1 OS=Homo sapiens GN=RPS4Y1 PE=1 SV=2	P22090 [28-36]	0	919.474	High	0.004501	0.008101	38
High	[A].QPMAAPEGKRSL.[A]			0.0078189	0.00471609	1	2	3	Q9Y6B2	EP300-interacting inhibitor of differentiation 1 OS=Homo sapiens GN=EID1 PE=1 SV=1	Q9Y6B2 [64-75]	0	1284.67	High	0.004524	0.009424	38
High	[Q].IPDHFRPPL.[R]			0.00324308	0.00210006	1	2	4	J3KNZ9	Probable fibrosin-1 OS=Homo sapiens GN=FBRS PE=1 SV=1	J3KNZ9 [592-600]	0	1091.6	High	0.004176	0.006445	38
Medium	[PA].PELIRAII.[NQ]			0.0522707	0.0144195	2	5	2	Q00653; Q96CM8	Nuclear factor NF-kappa-B p100 subunit OS=Homo sapiens GN=NFKB2 PE=1 SV=4;Acyl-CoA synthetase family member 2, mitochondrial OS=Homo sapiens GN=ACSF2 PE=1 SV=2	Q00653 [575-582]; Q96CM8 [389-396]	0	924.588	Medium	0.01257	0.03872	38
Medium	[H].RPSVRSVL.[Q]			0.0513631	0.0142841	2	5	1	F6WR09; Q9ULJ6	Zinc finger MIZ domain-containing protein 1 OS=Homo sapiens GN=ZMIZ1 PE=1 SV=1;Zinc finger MIZ domain-containing protein 1 OS=Homo sapiens GN=ZMIZ1 PE=1 SV=3	F6WR09 [589-596]; Q9ULJ6 [684-691]	0	913.558	Medium	0.01242	0.0382	38
High	[K].KLSEVNKRL.[Q]			0.00877645	0.00505824	1	1	2	Q8NCF5	NFATC2-interacting protein OS=Homo sapiens GN=NFATC2IP PE=1 SV=1	Q8NCF5 [218-226]	0	1086.66	High	0.004373	0.00762	38
High	[M].SLLSQQPFL.[S]			0.0160585	0.00648922	2	4	4	Q93074; Q86YW9	Mediator of RNA polymerase II transcription subunit 12 OS=Homo sapiens GN=MED12 PE=1 SV=4;Mediator of RNA polymerase II transcription subunit 12-like protein OS=Homo sapiens GN=MED12L PE=1 SV=2	Q93074 [1474-1482]; Q86YW9 [1460-1468]	0	1032.57	High	0.005774	0.01352	38
[truncated: 747 more rows]

## Sheet: Table S8, MLA Mock
Confidence	Annotated Sequence	Modifications	Modifications in Master Proteins	Qvality PEP	Qvality q-value	# Protein Groups	# Proteins	# PSMs	Master Protein Accessions	Master Protein Descriptions	Positions in Master Proteins	# Missed Cleavages	Theo. MH+ [Da]	Confidence (by Search Engine): Mascot	Percolator q-Value (by Search Engine): Mascot	Percolator PEP (by Search Engine): Mascot	Ions Score (by Search Engine): Mascot
High	[G].RAFDNEQDGVTY.[S]			0.000464802	0.000361799	1	1	1	Q96SA4	Serine incorporator 2 OS=Homo sapiens GN=SERINC2 PE=2 SV=3	Q96SA4 [375-386]	0	1414.62	High	0.000289	0.0003752	100
High	[R].AVIQVSQIVAR.[G]			0.000276732	0	1	7	2	Q7Z4W1	L-xylulose reductase OS=Homo sapiens GN=DCXR PE=1 SV=2	Q7Z4W1 [110-120]	0	1183.72	High	0	0.0001253	94
High	[S].KTYQDIQNTIK.[K]			0.000258831	0	1	2	2	P24928	DNA-directed RNA polymerase II subunit RPB1 OS=Homo sapiens GN=POLR2A PE=1 SV=2	P24928 [697-707]	0	1351.72	High	0	0.0001072	93
High	[E].KTAEDAKDFFK.[R]			0.000242899	0	1	2	2	H3BPF6	Prefoldin subunit 5 (Fragment) OS=Homo sapiens GN=PFDN5 PE=1 SV=1	H3BPF6 [92-102]	0	1299.66	High	0	9.234e-05	87
High	[L].ATLTNILEH.[R]			0.000656551	0.000361799	1	5	3	Q86WI3	Protein NLRC5 OS=Homo sapiens GN=NLRC5 PE=1 SV=3	Q86WI3 [652-660]	0	1011.55	High	0.000289	0.000517	85
High	[H].AQREPLSSETQY.[S]			0.000396393	0	1	3	2	A2A3N6	Putative PIP5K1A and PSMD4-like protein OS=Homo sapiens GN=PIPSL PE=5 SV=1	A2A3N6 [282-293]	0	1408.67	High	0	0.0002887	85
High	[V].ATGSWDSFLK.[I]			0.000377666	0	2	6	5	P62873; P62879	Guanine nucleotide-binding protein G(I)/G(S)/G(T) subunit beta-1 OS=Homo sapiens GN=GNB1 PE=1 SV=3;Guanine nucleotide-binding protein G(I)/G(S)/G(T) subunit beta-2 OS=Homo sapiens GN=GNB2 PE=1 SV=3	P62873 [328-337]; P62879 [328-337]	0	1111.54	High	0.000289	0.0004409	84
High	[L].AVIGADSVTLK.[N]			0.000351665	0	1	1	4	Q9NYH9	U3 small nucleolar RNA-associated protein 6 homolog OS=Homo sapiens GN=UTP6 PE=2 SV=2	Q9NYH9 [467-477]	0	1073.62	High	0	0.0002193	82
High	[W].SVVGDEVVLINR.[S]			0.0002871	0	1	2	2	Q92667	A-kinase anchor protein 1, mitochondrial OS=Homo sapiens GN=AKAP1 PE=1 SV=1	Q92667 [874-885]	0	1299.73	High	0	0.0001365	82
High	[S].TIITAESIFYK.[G]			0.000322384	0	1	1	1	Q8WUU5	GATA zinc finger domain-containing protein 1 OS=Homo sapiens GN=GATAD1 PE=1 SV=1	Q8WUU5 [135-145]	0	1285.7	High	0	0.0001792	82
High	[S].SVESIISPK.[V]			0.000481115	0.000361799	1	5	2	O60216	Double-strand-break repair protein rad21 homolog OS=Homo sapiens GN=RAD21 PE=1 SV=2	O60216 [40-48]	0	959.541	High	0.000289	0.00039	82
High	[S].TVFSTSSLK.[L]			0.000433191	0	1	1	4	M0QY91	Succinate dehydrogenase assembly factor 2, mitochondrial OS=Homo sapiens GN=SDHAF2 PE=4 SV=1	M0QY91 [5-13]	0	969.525	High	0	0.000341	82
High	[L].ATAGDGLIELRK.[L]			0.000347767	0	1	2	5	P35232	Prohibitin OS=Homo sapiens GN=PHB PE=1 SV=1	P35232 [229-240]	0	1243.7	High	0	0.0002139	81
High	[K].VVSSSIVDK.[Y]			0.000438416	0	1	5	2	A0A087X2I1	26S proteasome regulatory subunit 10B OS=Homo sapiens GN=PSMC6 PE=1 SV=1	A0A087X2I1 [212-220]	0	933.525	High	0	0.0003479	81
High	[E].KVISKDLVIER.[P]			0.000390112	0	1	2	1	Q9Y520	Protein PRRC2C OS=Homo sapiens GN=PRRC2C PE=1 SV=4	Q9Y520 [1140-1150]	0	1299.8	High	0	0.0002792	81
High	[I].ATITDKEMLKK.[C]			0.00024128	0	1	3	1	O75179	Ankyrin repeat domain-containing protein 17 OS=Homo sapiens GN=ANKRD17 PE=1 SV=3	O75179 [1423-1433]	0	1277.71	High	0	9.096e-05	81
High	[A].ATAEENSPK.[M]			0.000354814	0	1	4	2	P08397	Porphobilinogen deaminase OS=Homo sapiens GN=HMBS PE=1 SV=2	P08397 [9-17]	0	946.448	High	0.000289	0.0008187	80
High	[G].SSNSYAIKK.[K]			0.000493258	0.000361799	1	4	4	P46782	40S ribosomal protein S5 OS=Homo sapiens GN=RPS5 PE=1 SV=4	P46782 [184-192]	0	997.531	High	0.000289	0.0004003	80
High	[T].ATASVNLKVSPK.[R]			0.000405386	0	1	1	2	O75475	PC4 and SFRS1-interacting protein OS=Homo sapiens GN=PSIP1 PE=1 SV=1	O75475 [168-179]	0	1214.71	High	0	0.0003028	80
High	[E].ATATELTTK.[S]			0.000671064	0.000361799	1	6	2	Q9UHC7	E3 ubiquitin-protein ligase makorin-1 OS=Homo sapiens GN=MKRN1 PE=1 SV=3	Q9UHC7 [117-125]	0	935.504	High	0.000289	0.0005264	80
High	[I].KTLEEAVGNIVK.[F]			0.000292918	0	1	2	1	Q9Y678	Coatomer subunit gamma-1 OS=Homo sapiens GN=COPG1 PE=1 SV=1	Q9Y678 [795-806]	0	1300.75	High	0	0.000143	80
High	[C].KTLDQAKAVLK.[F]			0.000404896	0	1	2	2	Q9H0A0	RNA cytidine acetyltransferase OS=Homo sapiens GN=NAT10 PE=1 SV=2	Q9H0A0 [256-266]	0	1214.75	High	0	0.0003021	80
High	[S].ASSSTSSYK.[R]			0.000569193	0.000361799	1	5	1	Q15345	Leucine-rich repeat-containing protein 41 OS=Homo sapiens GN=LRRC41 PE=1 SV=3	Q15345 [367-375]	0	917.421	High	0.000289	0.0004561	80
High	[T].STSGTVINK.[L]			0.000968161	0.000361799	1	2	3	Q96EP1	E3 ubiquitin-protein ligase CHFR OS=Homo sapiens GN=CHFR PE=1 SV=2	Q96EP1 [78-86]	0	906.489	High	0.000289	0.0007311	80
High	[L].STLSTVISK.[V]			0.000673553	0.000361799	1	1	1	H3BU53	MAX gene-associated protein (Fragment) OS=Homo sapiens GN=MGA PE=1 SV=1	H3BU53 [118-126]	0	935.541	High	0.000289	0.0005286	80
High	[A].QVADVVVSR.[W]			0.000363622	0	1	2	1	P49327	Fatty acid synthase OS=Homo sapiens GN=FASN PE=1 SV=3	P49327 [1074-1082]	0	972.547	High	0	0.000237	79
High	[S].AVDPSSGHPR.[R]			0.000495391	0.000361799	1	1	4	Q9P2B7	Cilia- and flagella-associated protein 97 OS=Homo sapiens GN=CFAP97 PE=1 SV=2	Q9P2B7 [510-519]	0	1022.5	High	0.000289	0.0004016	79
High	[S].SLFNTGFLK.[R]			0.00078521	0.000361799	1	2	3	Q7Z2T5	TRMT1-like protein OS=Homo sapiens GN=TRMT1L PE=1 SV=2	Q7Z2T5 [534-542]	0	1026.56	High	0.000289	0.0006038	79
High	[K].RMNPNSPSITY.[D]			0.00417851	0.00140458	1	2	2	P84090	Enhancer of rudimentary homolog OS=Homo sapiens GN=ERH PE=1 SV=1	P84090 [42-52]	0	1279.61	High	0.001091	0.002912	79
High	[I].RVFQETQKLKK.[R]			0.00030559	0	1	1	1	P82914	28S ribosomal protein S15, mitochondrial OS=Homo sapiens GN=MRPS15 PE=1 SV=1	P82914 [212-222]	0	1404.83	High	0	0.0001581	79
High	[A].LLADITSKY.[R]			0.000441818	0.000361799	1	3	3	P52739	Zinc finger protein 131 OS=Homo sapiens GN=ZNF131 PE=1 SV=2	P52739 [213-221]	0	1023.57	High	0.000289	0.0003514	78
High	[G].ATATSSPPPK.[A]			0.000418378	0	1	2	8	Q96QD9	UAP56-interacting factor OS=Homo sapiens GN=FYTTD1 PE=1 SV=3	Q96QD9 [11-20]	0	956.505	High	0.000289	0.0009966	78
High	[N].VTSTESMDFLK.[Y]	1xOxidation [M7]		0.00030764	0	1	5	1	B1AKJ5	Nardilysin OS=Homo sapiens GN=NRDC PE=1 SV=1	B1AKJ5 [933-943]	0	1273.6	High	0	0.0001607	78
High	[C].VTMSKKLLIEK.[S]			0.000288382	0	1	4	2	Q86UE8	Serine/threonine-protein kinase tousled-like 2 OS=Homo sapiens GN=TLK2 PE=1 SV=2	Q86UE8 [267-277]	0	1289.79	High	0	0.0001378	77
High	[D].KIQDESLINEK.[N]			0.000229477	0	1	2	1	Q8N8A2	Serine/threonine-protein phosphatase 6 regulatory ankyrin repeat subunit B OS=Homo sapiens GN=ANKRD44 PE=1 SV=3	Q8N8A2 [928-938]	0	1316.71	High	0	8.093e-05	76
High	[E].SVFSYQVASTLK.[Q]			0.000431298	0	1	1	1	Q96DE5	Anaphase-promoting complex subunit 16 OS=Homo sapiens GN=ANAPC16 PE=1 SV=1	Q96DE5 [57-68]	0	1329.7	High	0	0.0003386	76
High	[R].RLMAEDEEGY.[R]			0.00268576	0.00128141	1	5	1	P51531	Probable global transcription activator SNF2L2 OS=Homo sapiens GN=SMARCA2 PE=1 SV=2	P51531 [505-514]	0	1212.52	High	0.001004	0.001925	76
High	[E].ATFQFTVERF.[S]			0.000345834	0	1	7	2	Q93009	Ubiquitin carboxyl-terminal hydrolase 7 OS=Homo sapiens GN=USP7 PE=1 SV=2	Q93009 [69-78]	0	1245.63	High	0	0.0002111	76
High	[M].ATAASSSSLEK.[S]			0.000445333	0.000361799	1	8	3	P60709	Actin, cytoplasmic 1 OS=Homo sapiens GN=ACTB PE=1 SV=1	P60709 [228-238]	0	1051.53	High	0.000289	0.0003554	76
High	[Y].VLFENTDSVHL.[A]			0.00030559	0	1	2	2	P42696	RNA-binding protein 34 OS=Homo sapiens GN=RBM34 PE=1 SV=2	P42696 [333-343]	0	1273.64	High	0	0.000158	75
High	[F].SSLNHIVEK.[R]			0.000350491	0	1	2	2	Q68E01	Integrator complex subunit 3 OS=Homo sapiens GN=INTS3 PE=1 SV=1	Q68E01 [459-467]	0	1026.56	High	0	0.0002178	75
High	[I].VVQDGITLITK.[E]			0.000349321	0	1	1	3	P13010	X-ray repair cross-complementing protein 5 OS=Homo sapiens GN=XRCC5 PE=1 SV=3	P13010 [678-688]	0	1186.7	High	0	0.0002768	75
High	[Q].GLADASLLKKV.[G]			0.000629572	0.000361799	1	2	2	Q9UBB4	Ataxin-10 OS=Homo sapiens GN=ATXN10 PE=1 SV=1	Q9UBB4 [443-453]	0	1114.68	High	0.000289	0.0004984	75
High	[R].KSAPATGGVKK.[P]			0.000436426	0	1	4	2	P68431	Histone H3.1 OS=Homo sapiens GN=HIST1H3A PE=1 SV=2	P68431 [28-38]	0	1043.62	High	0	0.0003451	75
High	[L].ASQEGTIQK.[G]			0.00040938	0	1	2	2	Q14005	Pro-interleukin-16 OS=Homo sapiens GN=IL16 PE=1 SV=4	Q14005 [1150-1158]	0	961.495	High	0	0.0003087	75
High	[H].AVSEGTKAVTK.[Y]			0.000325997	0	3	16	5	O60814; P06899; P23527	Histone H2B type 1-K OS=Homo sapiens GN=HIST1H2BK PE=1 SV=3;Histone H2B type 1-J OS=Homo sapiens GN=HIST1H2BJ PE=1 SV=3;Histone H2B type 1-O OS=Homo sapiens GN=HIST1H2BO PE=1 SV=3	O60814 [111-121]; P06899 [111-121]; P23527 [111-121]	0	1090.61	High	0	0.0001839	75
High	[L].KAMEDGGVKLLK.[E]			0.000315981	0	1	1	3	P86791	Vacuolar fusion protein CCZ1 homolog OS=Homo sapiens GN=CCZ1 PE=1 SV=1	P86791 [154-165]	0	1288.73	High	0	0.0001707	74
High	[L].ASMTQNLEPLLK.[K]			0.000273665	0	1	5	2	Q9NX61	Transmembrane protein 161A OS=Homo sapiens GN=TMEM161A PE=1 SV=1	Q9NX61 [201-212]	0	1344.72	High	0	0.0001222	74
High	[Q].ASMPDNTAAQK.[V]			0.00044462	0.000361799	2	2	1	P35749; P35579	Myosin-11 OS=Homo sapiens GN=MYH11 PE=1 SV=3;Myosin-9 OS=Homo sapiens GN=MYH9 PE=1 SV=4	P35749 [370-380]; P35579 [363-373]	0	1133.53	High	0.000289	0.0003545	73
High	[C].KTIDMELVKRK.[R]			0.000332974	0	1	1	2	P01137	Transforming growth factor beta-1 OS=Homo sapiens GN=TGFB1 PE=1 SV=2	P01137 [34-44]	0	1360.8	High	0	0.0001956	73
High	[I].ATDDSKAVCR.[L]			0.000329651	0	1	1	2	P11926	Ornithine decarboxylase OS=Homo sapiens GN=ODC1 PE=1 SV=2	P11926 [156-165]	0	1065.5	High	0	0.0001888	73
High	[H].AVNKQLADK.[E]			0.000352057	0	1	2	1	Q9Y3D0	Mitotic spindle-associated MMXD complex subunit MIP18 OS=Homo sapiens GN=FAM96B PE=1 SV=1	Q9Y3D0 [131-139]	0	986.563	High	0	0.0002203	73
High	[N].HTAEGTGTNK.[K]			0.000443913	0.000361799	1	3	1	O95793	Double-stranded RNA-binding protein Staufen homolog 1 OS=Homo sapiens GN=STAU1 PE=1 SV=2	O95793 [328-337]	0	1015.48	High	0.000289	0.0003539	73
High	[L].AVMDNKNPTIK.[Q]	1xOxidation [M3]		0.000283917	0	1	1	2	Q14008	Cytoskeleton-associated protein 5 OS=Homo sapiens GN=CKAP5 PE=1 SV=3	Q14008 [403-413]	0	1246.65	High	0	0.0001329	73
High	[N].KTIDASVSK.[K]			0.000427009	0	1	1	3	Q6VMQ6	Activating transcription factor 7-interacting protein 1 OS=Homo sapiens GN=ATF7IP PE=1 SV=3	Q6VMQ6 [938-946]	0	948.536	High	0	0.0003332	72
High	[A].ATLGAILNRL.[R]			0.00110137	0.000361799	1	1	1	P19367	Hexokinase-1 OS=Homo sapiens GN=HK1 PE=1 SV=3	P19367 [388-397]	0	1041.64	High	0.000289	0.0008273	72
High	[K].ATISNDGATILK.[L]			0.000317746	0	1	2	3	Q99832	T-complex protein 1 subunit eta OS=Homo sapiens GN=CCT7 PE=1 SV=2	Q99832 [56-67]	0	1203.66	High	0	0.0001731	72
High	[I].AVANIVNSVK.[Q]			0.00115234	0.000361799	1	1	2	Q9BRQ8	Apoptosis-inducing factor 2 OS=Homo sapiens GN=AIFM2 PE=1 SV=1	Q9BRQ8 [305-314]	0	1014.59	High	0.000289	0.0008628	72
High	[V].ASIQTKEGLNLK.[L]			0.000361601	0	1	2	2	Q460N3	Poly [ADP-ribose] polymerase 15 OS=Homo sapiens GN=PARP15 PE=1 SV=2	Q460N3 [81-92]	0	1301.74	High	0	0.0002341	72
High	[S].ATMPSDVLEVTK.[K]	1xOxidation [M3]		0.000303553	0	1	6	2	P60842	Eukaryotic initiation factor 4A-I OS=Homo sapiens GN=EIF4A1 PE=1 SV=1	P60842 [214-225]	0	1306.66	High	0	0.0001557	72
High	[D].SVVSDILFK.[I]			0.00309305	0.00128141	1	1	1	Q9UPU7	TBC1 domain family member 2B OS=Homo sapiens GN=TBC1D2B PE=1 SV=2	Q9UPU7 [839-847]	0	1007.58	High	0.001004	0.002197	72
High	[Y].KASSEMALYQK.[K]			0.000255677	0	1	5	3	J3KNA0	Mitochondrial inner membrane protein OXA1L OS=Homo sapiens GN=OXA1L PE=1 SV=1	J3KNA0 [257-267]	0	1255.64	High	0	0.0001042	72
High	[D].RIFGTDSQYNAY.[N]			0.00114577	0.000361799	1	1	2	Q15800	Methylsterol monooxygenase 1 OS=Homo sapiens GN=MSMO1 PE=1 SV=1	Q15800 [270-281]	0	1434.66	High	0.000289	0.0008592	72
High	[A].RVITEEEKNFK.[A]			0.000216314	0	1	3	2	P26373	60S ribosomal protein L13 OS=Homo sapiens GN=RPL13 PE=1 SV=4	P26373 [167-177]	0	1392.75	High	0	7.044e-05	72
High	[L].ATASVDQTVK.[I]			0.000396393	0	1	1	1	Q92466	DNA damage-binding protein 2 OS=Homo sapiens GN=DDB2 PE=1 SV=1	Q92466 [259-268]	0	1019.54	High	0	0.0002891	71
High	[P].VLQAADILLYK.[S]			0.000387922	0	1	1	2	Q9UGM6	Tryptophan--tRNA ligase, mitochondrial OS=Homo sapiens GN=WARS2 PE=1 SV=1	Q9UGM6 [162-172]	0	1246.74	High	0	0.0002758	71
High	[G].KVLDAIIQEK.[K]			0.00027921	0	1	2	2	Q9NTJ3	Structural maintenance of chromosomes protein 4 OS=Homo sapiens GN=SMC4 PE=1 SV=2	Q9NTJ3 [598-607]	0	1156.69	High	0	0.000128	71
High	[T].ATASLGVIHK.[G]			0.00174247	0.000644818	1	2	2	A0A087WW66	26S proteasome non-ATPase regulatory subunit 1 OS=Homo sapiens GN=PSMD1 PE=1 SV=1	A0A087WW66 [404-413]	0	996.584	High	0.0005122	0.001274	71
High	[P].RRLVGLASLR.[A]			0.000368518	0	1	2	1	P35914	Hydroxymethylglutaryl-CoA lyase, mitochondrial OS=Homo sapiens GN=HMGCL PE=1 SV=2	P35914 [10-19]	0	1140.73	High	0	0.0002449	71
High	[L].ATLKWILENK.[A]			0.000293244	0	2	6	3	P78347; A0A0A0MSY2	General transcription factor II-I OS=Homo sapiens GN=GTF2I PE=1 SV=2;General transcription factor II-I repeat domain-containing protein 2A OS=Homo sapiens GN=GTF2IRD2 PE=1 SV=1	P78347 [168-177]; A0A0A0MSY2 [163-172]	0	1215.71	High	0	0.0001433	71
High	[H].GVDSSIFQNPK.[K]			0.000401999	0	1	4	3	H0YCB3	Activating signal cointegrator 1 complex subunit 1 (Fragment) OS=Homo sapiens GN=ASCC1 PE=1 SV=1	H0YCB3 [98-108]	0	1191.6	High	0	0.0002979	71
High	[R].IVEQDTMPPK.[G]			0.000370577	0	2	5	12	O15523; A0A0D9SF53	ATP-dependent RNA helicase DDX3Y OS=Homo sapiens GN=DDX3Y PE=1 SV=2;ATP-dependent RNA helicase DDX3X OS=Homo sapiens GN=DDX3X PE=1 SV=1	O15523 [362-371]; A0A0D9SF53 [364-373]	0	1157.59	High	0	0.0002478	71
High	[T].AGSSQSLSFPK.[L]			0.000332233	0	1	2	1	Q9UPZ3	Hermansky-Pudlak syndrome 5 protein OS=Homo sapiens GN=HPS5 PE=1 SV=2	Q9UPZ3 [284-294]	0	1108.56	High	0	0.0001923	71
High	[R].KMYEEFLSK.[V]	1xOxidation [M2]		0.00034048	0	2	7	2	P10644; K7EM13	cAMP-dependent protein kinase type I-alpha regulatory subunit OS=Homo sapiens GN=PRKAR1A PE=1 SV=1;cAMP-dependent protein kinase type I-alpha regulatory subunit (Fragment) OS=Homo sapiens GN=PRKAR1A PE=1 SV=1	P10644 [244-252]; K7EM13 [48-56]	0	1190.58	High	0	0.0002035	71
High	[S].SVMSTVEWNK.[K]			0.000477302	0.000361799	1	2	3	Q7L1Q6	Basic leucine zipper and W2 domain-containing protein 1 OS=Homo sapiens GN=BZW1 PE=1 SV=1	Q7L1Q6 [299-308]	0	1180.57	High	0.000289	0.0003864	71
High	[T].KTMEDTLMTVK.[Q]			0.000266145	0	1	2	1	A0A087X1E4	Arfaptin-2 OS=Homo sapiens GN=ARFIP2 PE=1 SV=1	A0A087X1E4 [249-259]	0	1296.65	High	0	0.0001142	70
High	[W].AIAQLNYADMLK.[R]			0.000314225	0	1	1	2	Q14204	Cytoplasmic dynein 1 heavy chain 1 OS=Homo sapiens GN=DYNC1H1 PE=1 SV=5	Q14204 [3396-3407]	0	1350.71	High	0	0.0003393	70
High	[T].ASVNLKVSPK.[R]			0.000565908	0.000361799	1	1	1	O75475	PC4 and SFRS1-interacting protein OS=Homo sapiens GN=PSIP1 PE=1 SV=1	O75475 [170-179]	0	1042.63	High	0.000289	0.0004539	70
High	[A].VSDPSSPQYGK.[Y]			0.000381899	0	1	2	2	O14773	Tripeptidyl-peptidase 1 OS=Homo sapiens GN=TPP1 PE=1 SV=2	O14773 [68-78]	0	1164.55	High	0.000289	0.0005359	70
High	[Y].NTTSAVTVK.[S]			0.000439764	0	1	2	2	P61513	60S ribosomal protein L37a OS=Homo sapiens GN=RPL37A PE=1 SV=2	P61513 [72-80]	0	920.505	High	0	0.0003494	70
High	[L].ATQEGEWKALK.[R]			0.0002871	0	1	1	1	P78316	Nucleolar protein 14 OS=Homo sapiens GN=NOP14 PE=1 SV=3	P78316 [841-851]	0	1260.66	High	0	0.0001365	70
High	[L].AQIENSAAVEK.[A]			0.000384034	0	1	1	1	P32456	Guanylate-binding protein 2 OS=Homo sapiens GN=GBP2 PE=1 SV=3	P32456 [318-328]	0	1159.6	High	0	0.000269	70
High	[K].KTQEISKGK.[R]			0.000391882	0	1	8	2	O75920	Small EDRK-rich factor 1 OS=Homo sapiens GN=SERF1A PE=2 SV=1	O75920 [17-25]	0	1018.59	High	0	0.0002818	70
Medium	[L].RQAKQESTEY.[R]			0.101495	0.0217628	1	3	3	P08670	Vimentin OS=Homo sapiens GN=VIM PE=1 SV=4	P08670 [310-319]	0	1239.6	Medium	0.01757	0.08219	70
High	[T].RTQNVLGEK.[G]			0.000686311	0.000361799	2	9	4	H0YCJ7; P23396	40S ribosomal protein S3 (Fragment) OS=Homo sapiens GN=RPS3 PE=1 SV=1;40S ribosomal protein S3 OS=Homo sapiens GN=RPS3 PE=1 SV=2	H0YCJ7 [51-59]; P23396 [54-62]	0	1044.58	High	0.000289	0.0005379	70
High	[E].VVINVNNILK.[D]			0.000462283	0.000361799	1	1	2	Q8WUM0	Nuclear pore complex protein Nup133 OS=Homo sapiens GN=NUP133 PE=1 SV=2	Q8WUM0 [724-733]	0	1125.7	High	0.000289	0.0003729	69
[truncated: 2,878 more rows]
